# Supplementary material for: Unraveling the protein kinase C/NDRG1 signaling network in breast cancer
Source: Cell Biosci. 2024 Dec 30;14:156. doi: 10.1186/s13578-024-01336-z (PMC11686873; doi:10.1186/s13578-024-01336-z)
Supplement: Supplementary file 2 — Additional file 2. [file 13578_2024_1336_MOESM2_ESM.xlsx]

## Sheet: Heathy section
C: GOBP name	C: GOMF name	C: GOCC name	C: KEGG name	T: Protein IDs	T: Majority protein IDs	T: id	T: Gene name	T: Protein name	T: Species
acylglycerol catabolic process;acylglycerol metabolic process;biological regulation;brown fat cell differentiation;catabolic process;cell differentiation;cellular catabolic process;cellular component organization;cellular component organization or biogenesis;cellular developmental process;cellular lipid catabolic process;cellular lipid metabolic process;cellular metabolic process;cellular process…	binding;carboxylic acid binding;cholesterol binding;fatty acid binding;lipid binding;monocarboxylic acid binding;steroid binding;sterol binding;transporter activity	cell part;cytoplasm;cytoplasmic part;cytosol;extracellular membrane-bounded organelle;extracellular organelle;extracellular region part;extracellular vesicular exosome;intracellular membrane-bounded organelle;intracellular organelle;intracellular part;lipid particle;membrane-bounded organelle;membrane-bounded vesicle;nucleus;organelle;vesicle	PPAR signaling pathway	P15090;P02689	P15090	584	FABP4	Fatty acid-binding protein, adipocyte	Homo sapiens OX=9606
acylglycerol biosynthetic process;acylglycerol metabolic process;alcohol biosynthetic process;alcohol catabolic process;alcohol metabolic process;alditol catabolic process;alditol metabolic process;biological regulation;biosynthetic process;carbohydrate biosynthetic process;carbohydrate catabolic process;carbohydrate metabolic process;carboxylic acid biosynthetic process;carboxylic acid metabolic…	binding;catalytic activity;coenzyme binding;cofactor binding;glycerol-3-phosphate dehydrogenase [NAD+] activity;glycerol-3-phosphate dehydrogenase activity;NAD binding;nucleotide binding;oxidoreductase activity;oxidoreductase activity, acting on CH-OH group of donors;oxidoreductase activity, acting on the CH-OH group of donors, NAD or NADP as acceptor;oxidoreductase activity, acting on the CH-OH …	cell part;cytoplasmic part;cytosol;extracellular membrane-bounded organelle;extracellular organelle;extracellular region part;extracellular vesicular exosome;glycerol-3-phosphate dehydrogenase complex;intracellular membrane-bounded organelle;intracellular organelle;intracellular part;macromolecular complex;membrane-bounded organelle;membrane-bounded vesicle;mitochondrion;organelle;protein complex…	Glycerophospholipid metabolism	P21695-2;P21695	P21695-2;P21695	673	GPD1	Glycerol-3-phosphate dehydrogenase [NAD(+)], cytoplasmic	Homo sapiens OX=9606
acylglycerol catabolic process;acylglycerol metabolic process;catabolic process;cellular catabolic process;cellular lipid catabolic process;cellular lipid metabolic process;cellular metabolic process;cellular process;glycerol ether catabolic process;glycerol ether metabolic process;glycerolipid catabolic process;glycerolipid metabolic process;lipid catabolic process;lipid metabolic process;metabo…	binding;lipid binding	cell part;cytoplasmic part;cytosol;endoplasmic reticulum;intracellular membrane-bounded organelle;intracellular organelle;intracellular part;lipid particle;membrane-bounded organelle;organelle	PPAR signaling pathway	O60240	O60240	163	PLIN1	Perilipin-1	Homo sapiens OX=9606
		cell part;cytoplasm;cytoplasmic part;intracellular part;lipid particle;membrane;plasma membrane		Q96Q06-2;Q96Q06	Q96Q06-2;Q96Q06	1741	PLIN4	Perilipin-4	Homo sapiens OX=9606
alcohol metabolic process;amine metabolic process;benzene-containing compound metabolic process;biological adhesion;catecholamine metabolic process;catechol-containing compound metabolic process;cation transport;cell adhesion;cellular amine metabolic process;cellular aromatic compound metabolic process;cellular biogenic amine metabolic process;cellular metabolic process;cellular nitrogen compound…	aliphatic-amine oxidase activity;aminoacetone:oxygen oxidoreductase(deaminating) activity;binding;calcium ion binding;catalytic activity;cation binding;cation channel activity;cation transmembrane transporter activity;channel activity;cofactor binding;copper ion binding;electron carrier activity;identical protein binding;ion binding;ion channel activity;ion transmembrane transporter activity;meta…	cell part;cell projection;cell surface;cytoplasm;cytoplasmic part;early endosome;endoplasmic reticulum;endosome;Golgi apparatus;integral to membrane;intracellular membrane-bounded organelle;intracellular organelle;intracellular part;intrinsic to membrane;membrane;membrane part;membrane-bounded organelle;microvillus;organelle;plasma membrane	beta-Alanine metabolism;Glycine, serine and threonine metabolism;Isoquinoline alkaloid biosynthesis;Phenylalanine metabolism;Tropane, piperidine and pyridine alkaloid biosynthesis;Tyrosine metabolism	Q16853;Q16853-2;O75106-2;O75106;Q16853-3	Q16853;Q16853-2	1475	AOC3	Membrane primary amine oxidase	Homo sapiens OX=9606
alcohol metabolic process;biological regulation;cellular aldehyde metabolic process;cellular hormone metabolic process;cellular lipid metabolic process;cellular metabolic process;cellular process;diterpenoid metabolic process;ethanol metabolic process;ethanol oxidation;fat-soluble vitamin metabolic process;hormone metabolic process;isoprenoid metabolic process;lipid metabolic process;metabolic pr…	3-chloroallyl aldehyde dehydrogenase activity;aldehyde dehydrogenase (NAD) activity;androgen binding;benzaldehyde dehydrogenase (NAD+) activity;binding;catalytic activity;enzyme activator activity;enzyme regulator activity;GTPase activator activity;GTPase regulator activity;hormone binding;lipid binding;nucleoside-triphosphatase regulator activity;oxidoreductase activity;oxidoreductase activity, …	cell part;cytoplasm;cytoplasmic part;cytosol;extracellular membrane-bounded organelle;extracellular organelle;extracellular region part;extracellular vesicular exosome;intracellular part;membrane-bounded organelle;membrane-bounded vesicle;organelle;vesicle	Retinol metabolism	P00352	P00352	265	ALDH1A1	Retinal dehydrogenase 1	Homo sapiens OX=9606
actin cytoskeleton organization;actin filament-based process;acylglycerol metabolic process;biological adhesion;biological regulation;carboxylic acid metabolic process;cell adhesion;cell-cell adhesion;cell-matrix adhesion;cell-substrate adhesion;cellular component assembly;cellular component assembly at cellular level;cellular component organization;cellular component organization at cellular lev…	binding;carbohydrate binding;glycosaminoglycan binding;heparin binding;integrin binding;pattern binding;polysaccharide binding;protein binding;protein complex binding;receptor binding	cell part;extracellular matrix;extracellular membrane-bounded organelle;extracellular organelle;extracellular region part;extracellular space;extracellular vesicular exosome;intracellular;membrane-bounded organelle;membrane-bounded vesicle;organelle;proteinaceous extracellular matrix;vesicle	ECM-receptor interaction;Focal adhesion	P22105-1;P22105;P22105-4;Q16473;P22105-2	P22105-1;P22105;P22105-4	682	TNXB	Tenascin-X	Homo sapiens OX=9606
anatomical structure development;anatomical structure homeostasis;biological adhesion;biological regulation;cardiac muscle tissue development;cell adhesion;cell-cell adhesion;cellular component disassembly;cellular component disassembly at cellular level;cellular component organization;cellular component organization at cellular level;cellular component organization or biogenesis;cellular compone…	binding;binding, bridging;collagen binding;extracellular matrix structural constituent;protein binding;protein binding, bridging;structural molecule activity	anchoring collagen;cell part;collagen;collagen type XIV;cytoplasmic part;endoplasmic reticulum lumen;endoplasmic reticulum part;extracellular matrix;extracellular matrix part;extracellular membrane-bounded organelle;extracellular organelle;extracellular region;extracellular region part;extracellular space;extracellular vesicular exosome;FACIT collagen;interstitial matrix;intracellular organelle l…	Protein digestion and absorption	Q05707-2;Q05707;Q05707-3	Q05707-2;Q05707;Q05707-3	1251	COL14A1	Collagen alpha-1(XIV) chain	Homo sapiens OX=9606
biological adhesion;biological regulation;cell adhesion;cellular component organization;cellular component organization at cellular level;cellular component organization or biogenesis;cellular component organization or biogenesis at cellular level;cellular process;extracellular matrix organization;extracellular structure organization;positive regulation of biological process;positive regulation o…	extracellular matrix constituent conferring elasticity;extracellular matrix structural constituent;structural molecule activity	collagen;extracellular matrix;extracellular matrix part;extracellular membrane-bounded organelle;extracellular organelle;extracellular region;extracellular region part;extracellular vesicular exosome;membrane-bounded organelle;membrane-bounded vesicle;organelle;proteinaceous extracellular matrix;vesicle		Q9Y6C2;Q9Y6C2-2	Q9Y6C2	2046	EMILIN1	EMILIN-1	Homo sapiens OX=9606
anatomical structure development;astrocyte development;axon extension;axon extension involved in development;axon extension involved in regeneration;axon guidance;biological adhesion;cell adhesion;cell development;cell growth;cellular component organization;cellular component organization at cellular level;cellular component organization or biogenesis;cellular component organization or biogenesis…	structural molecule activity	basal lamina;basement membrane;extracellular matrix part;extracellular membrane-bounded organelle;extracellular organelle;extracellular region;extracellular region part;extracellular vesicular exosome;laminin complex;laminin-11 complex;laminin-3 complex;macromolecular complex;membrane-bounded organelle;membrane-bounded vesicle;organelle;protein complex;synapse;vesicle	Amoebiasis;ECM-receptor interaction;Focal adhesion;Pathways in cancer;Small cell lung cancer;Toxoplasmosis	P55268	P55268	1053	LAMB2	Laminin subunit beta-2	Homo sapiens OX=9606
actin cytoskeleton organization;actin filament-based process;anatomical structure development;anatomical structure formation involved in morphogenesis;axon guidance;biological regulation;cardiac muscle fiber development;cell development;cell surface receptor linked signaling pathway;cellular component assembly;cellular component assembly at cellular level;cellular component assembly involved in m…	adenyl nucleotide binding;adenyl ribonucleotide binding;ATP binding;binding;catalytic activity;hydrolase activity;hydrolase activity, acting on acid anhydrides;hydrolase activity, acting on acid anhydrides, in phosphorus-containing anhydrides;motor activity;nucleoside-triphosphatase activity;nucleotide binding;purine nucleotide binding;purine ribonucleoside triphosphate binding;purine ribonucleot…	actin filament bundle;actomyosin;cell part;contractile fiber;contractile fiber part;cytoplasmic membrane-bounded vesicle;cytoplasmic part;cytoplasmic vesicle;cytoskeletal part;cytosol;extracellular membrane-bounded organelle;extracellular organelle;extracellular region part;extracellular vesicular exosome;intracellular membrane-bounded organelle;intracellular non-membrane-bounded organelle;intrac…	Tight junction;Viral myocarditis	P35749;P35749-2;P35749-4;P35749-3	P35749;P35749-2;P35749-4;P35749-3	848	MYH11	Myosin-11	Homo sapiens OX=9606
acute inflammatory response;acute-phase response;biological regulation;cellular component assembly;cellular component assembly at cellular level;cellular component organization;cellular component organization at cellular level;cellular component organization or biogenesis;cellular component organization or biogenesis at cellular level;cellular macromolecular complex assembly;cellular macromolecul…	binding;calcium ion binding;carbohydrate binding;cation binding;complement binding;complement component C1q binding;ion binding;metal ion binding;opsonin binding;protein binding;unfolded protein binding;virion binding	blood microparticle;cell part;extracellular membrane-bounded organelle;extracellular organelle;extracellular region;extracellular region part;extracellular space;extracellular vesicular exosome;intracellular membrane-bounded organelle;intracellular organelle;intracellular part;macromolecular complex;membrane-bounded organelle;membrane-bounded vesicle;nucleus;organelle;protein complex;vesicle		P02743	P02743	328	APCS	Serum amyloid P-component	Homo sapiens OX=9606
acute inflammatory response;acute-phase response;biological regulation;cellular component organization;cellular component organization or biogenesis;cellular membrane organization;cellular process;defense response;defense response to bacterium;endocytosis;establishment of localization;immune system process;inflammatory response;membrane invagination;membrane organization;multi-organism process;ne…	antioxidant activity;binding;catalytic activity;hemoglobin binding;protein binding	blood microparticle;cell part;cytoplasmic membrane-bounded vesicle lumen;cytoplasmic part;cytoplasmic vesicle part;endocytic vesicle lumen;extracellular membrane-bounded organelle;extracellular organelle;extracellular region;extracellular region part;extracellular space;extracellular vesicular exosome;haptoglobin-hemoglobin complex;high-density lipoprotein particle;intracellular organelle part;in…	African trypanosomiasis	P00738;P00738-2;P00739;P00739-2	P00738;P00738-2;P00739;P00739-2	279	HP;HPR	Haptoglobin;Haptoglobin-related protein	Homo sapiens OX=9606
anatomical structure development;axon guidance;biological adhesion;cell adhesion;cellular component disassembly;cellular component disassembly at cellular level;cellular component organization;cellular component organization at cellular level;cellular component organization or biogenesis;cellular component organization or biogenesis at cellular level;cellular process;chemotaxis;collagen catabolic…	endopeptidase inhibitor activity;endopeptidase regulator activity;enzyme inhibitor activity;enzyme regulator activity;peptidase inhibitor activity;peptidase regulator activity;serine-type endopeptidase inhibitor activity	anchoring collagen;cell part;collagen;collagen type VI;cytoplasmic part;endoplasmic reticulum lumen;endoplasmic reticulum part;extracellular matrix;extracellular matrix part;extracellular membrane-bounded organelle;extracellular organelle;extracellular region;extracellular region part;extracellular space;extracellular vesicular exosome;intracellular organelle lumen;intracellular organelle part;in…	ECM-receptor interaction;Focal adhesion;Protein digestion and absorption	P12111-2;P12111;P12111-5;P12111-3;Q65S97	P12111-2;P12111;P12111-5;P12111-3	538	COL6A3	Collagen alpha-3(VI) chain	Homo sapiens OX=9606
axon guidance;biological adhesion;cell adhesion;cell differentiation;cellular component assembly;cellular component disassembly;cellular component disassembly at cellular level;cellular component organization;cellular component organization at cellular level;cellular component organization or biogenesis;cellular component organization or biogenesis at cellular level;cellular developmental process…	binding;growth factor binding;platelet-derived growth factor binding;protein binding	anchoring collagen;cell part;collagen;collagen type VI;cytoplasmic part;endoplasmic reticulum lumen;endoplasmic reticulum part;extracellular matrix;extracellular matrix part;extracellular membrane-bounded organelle;extracellular organelle;extracellular region;extracellular region part;extracellular vesicular exosome;intracellular organelle lumen;intracellular organelle part;intracellular part;lys…	ECM-receptor interaction;Focal adhesion;Protein digestion and absorption	P12109	P12109	536	COL6A1	Collagen alpha-1(VI) chain	Homo sapiens OX=9606
axon guidance;biological adhesion;cell adhesion;cellular component assembly;cellular component disassembly;cellular component disassembly at cellular level;cellular component organization;cellular component organization at cellular level;cellular component organization or biogenesis;cellular component organization or biogenesis at cellular level;cellular process;chemotaxis;collagen catabolic proc…		cell part;collagen;cytoplasmic part;endoplasmic reticulum lumen;endoplasmic reticulum part;extracellular matrix;extracellular matrix part;extracellular membrane-bounded organelle;extracellular organelle;extracellular region;extracellular region part;extracellular space;extracellular vesicular exosome;intracellular organelle lumen;intracellular organelle part;intracellular part;macromolecular comp…	ECM-receptor interaction;Focal adhesion;Protein digestion and absorption	P12110;P12110-3;P12110-2	P12110;P12110-3;P12110-2	537	COL6A2	Collagen alpha-2(VI) chain	Homo sapiens OX=9606
aging;anatomical structure development;anatomical structure morphogenesis;aorta smooth muscle tissue morphogenesis;axon guidance;biological adhesion;biological regulation;cell activation;cell adhesion;cell surface receptor linked signaling pathway;cell-matrix adhesion;cell-substrate adhesion;cellular component disassembly;cellular component disassembly at cellular level;cellular component organiz…	binding;cation binding;extracellular matrix structural constituent;growth factor binding;integrin binding;ion binding;metal ion binding;platelet-derived growth factor binding;protein binding;protein complex binding;receptor binding;structural molecule activity	cell part;collagen;collagen type III;cytoplasmic part;endoplasmic reticulum lumen;endoplasmic reticulum part;extracellular matrix;extracellular matrix part;extracellular region;extracellular region part;extracellular space;fibrillar collagen;intracellular organelle lumen;intracellular organelle part;intracellular part;membrane-enclosed lumen;organelle lumen;organelle part	Amoebiasis;ECM-receptor interaction;Focal adhesion;Protein digestion and absorption	P02461;P02461-2	P02461;P02461-2	316	COL3A1	Collagen alpha-1(III) chain	Homo sapiens OX=9606
amine metabolic process;aminoglycan biosynthetic process;aminoglycan catabolic process;aminoglycan metabolic process;anatomical structure development;biological regulation;biosynthetic process;carbohydrate biosynthetic process;carbohydrate catabolic process;carbohydrate metabolic process;cartilage development;catabolic process;cellular biosynthetic process;cellular catabolic process;cellular comp…	binding;collagen binding;extracellular matrix structural constituent;protein binding;structural molecule activity	cell part;collagen;cytoplasmic part;extracellular matrix;extracellular matrix part;extracellular membrane-bounded organelle;extracellular organelle;extracellular region;extracellular region part;extracellular space;extracellular vesicular exosome;fibrillar collagen;Golgi apparatus part;Golgi lumen;intracellular organelle lumen;intracellular organelle part;intracellular part;lysosomal lumen;membra…		P51884;CON__Q05443	P51884	1008	LUM	Lumican	Homo sapiens OX=9606
amine metabolic process;aminoglycan biosynthetic process;aminoglycan catabolic process;aminoglycan metabolic process;biosynthetic process;blood vessel remodeling;carbohydrate biosynthetic process;carbohydrate catabolic process;carbohydrate metabolic process;catabolic process;cellular biosynthetic process;cellular catabolic process;cellular component organization;cellular component organization at…	binding;carbohydrate binding;extracellular matrix binding;extracellular matrix structural constituent;glycosaminoglycan binding;pattern binding;polysaccharide binding;structural molecule activity	cell part;cell surface;cytoplasmic membrane-bounded vesicle;cytoplasmic part;cytoplasmic vesicle;extracellular matrix;extracellular membrane-bounded organelle;extracellular organelle;extracellular region;extracellular region part;extracellular vesicular exosome;Golgi apparatus part;Golgi lumen;intracellular membrane-bounded organelle;intracellular organelle;intracellular organelle lumen;intracell…		P21810;REV__A9F596	P21810	675	BGN	Biglycan	Homo sapiens OX=9606
amine metabolic process;aminoglycan biosynthetic process;aminoglycan catabolic process;aminoglycan metabolic process;biological regulation;biosynthetic process;carbohydrate biosynthetic process;carbohydrate catabolic process;carbohydrate metabolic process;catabolic process;cellular biosynthetic process;cellular catabolic process;cellular metabolic process;cellular process;glycosaminoglycan biosyn…		cell part;cytoplasmic part;extracellular matrix;extracellular membrane-bounded organelle;extracellular organelle;extracellular region;extracellular region part;extracellular space;extracellular vesicular exosome;Golgi apparatus part;Golgi lumen;intracellular organelle lumen;intracellular organelle part;intracellular part;lysosomal lumen;membrane-bounded organelle;membrane-bounded vesicle;membrane…		P20774	P20774	662	OGN	Mimecan	Homo sapiens OX=9606
anatomical structure development;anatomical structure formation involved in morphogenesis;anatomical structure morphogenesis;biological regulation;biomineral tissue development;biosynthetic process;blood coagulation;blood vessel development;bone trabecula formation;cartilage development;cartilage development involved in endochondral bone morphogenesis;cell activation;cell communication;cell diffe…	binding;cation binding;extracellular matrix structural constituent;growth factor binding;identical protein binding;ion binding;metal ion binding;platelet-derived growth factor binding;protein binding;structural molecule activity	cell part;collagen;collagen type I;cytoplasmic membrane-bounded vesicle;cytoplasmic part;cytoplasmic vesicle;endoplasmic reticulum lumen;endoplasmic reticulum part;extracellular matrix;extracellular matrix part;extracellular region;extracellular region part;extracellular space;fibrillar collagen;Golgi apparatus;intracellular membrane-bounded organelle;intracellular organelle;intracellular organel…	Amoebiasis;ECM-receptor interaction;Focal adhesion;Protein digestion and absorption	P02452;CON__Q862S4	P02452	314	COL1A1	Collagen alpha-1(I) chain	Homo sapiens OX=9606
anatomical structure development;anatomical structure morphogenesis;biological regulation;blood coagulation;blood vessel development;cell activation;cell migration;cell motility;cell surface receptor linked signaling pathway;cellular component assembly;cellular component disassembly;cellular component disassembly at cellular level;cellular component movement;cellular component organization;cellul…	binding;binding, bridging;cation binding;extracellular matrix structural constituent;growth factor binding;identical protein binding;ion binding;metal ion binding;platelet-derived growth factor binding;protein binding;protein binding, bridging;structural molecule activity	cell part;collagen;collagen type I;cytoplasmic part;endoplasmic reticulum lumen;endoplasmic reticulum part;extracellular matrix;extracellular matrix part;extracellular membrane-bounded organelle;extracellular organelle;extracellular region;extracellular region part;extracellular space;extracellular vesicular exosome;fibrillar collagen;intracellular organelle lumen;intracellular organelle part;int…	Amoebiasis;ECM-receptor interaction;Focal adhesion;Protein digestion and absorption	P08123	P08123	437	COL1A2	Collagen alpha-2(I) chain	Homo sapiens OX=9606
aging;amine metabolic process;aminoglycan biosynthetic process;aminoglycan catabolic process;aminoglycan metabolic process;anatomical structure development;anatomical structure morphogenesis;biological regulation;biosynthetic process;carbohydrate biosynthetic process;carbohydrate catabolic process;carbohydrate metabolic process;catabolic process;cellular biosynthetic process;cellular catabolic pr…	binding;carbohydrate binding;extracellular matrix binding;glycosaminoglycan binding;pattern binding;polysaccharide binding	anchoring collagen;cell part;collagen;collagen type VI;cytoplasmic part;extracellular matrix part;extracellular region;extracellular region part;extracellular space;Golgi apparatus part;Golgi lumen;intracellular organelle lumen;intracellular organelle part;intracellular part;lysosomal lumen;membrane-enclosed lumen;organelle lumen;organelle part;vacuolar lumen;vacuolar part	TGF-beta signaling pathway	P07585;P07585-2;P07585-3;P07585-4	P07585	424	DCN	Decorin	Homo sapiens OX=9606
aging;amine metabolic process;aminoglycan biosynthetic process;aminoglycan catabolic process;aminoglycan metabolic process;anatomical structure development;biosynthetic process;carbohydrate biosynthetic process;carbohydrate catabolic process;carbohydrate metabolic process;catabolic process;cell aging;cellular biosynthetic process;cellular catabolic process;cellular metabolic process;cellular proc…	binding;carbohydrate binding;extracellular matrix structural constituent;glycosaminoglycan binding;heparin binding;pattern binding;polysaccharide binding;structural molecule activity	cell part;cytoplasmic part;extracellular matrix;extracellular membrane-bounded organelle;extracellular organelle;extracellular region;extracellular region part;extracellular vesicular exosome;Golgi apparatus part;Golgi lumen;intracellular organelle lumen;intracellular organelle part;intracellular part;lysosomal lumen;membrane-bounded organelle;membrane-bounded vesicle;membrane-enclosed lumen;orga…		P51888	P51888	1009	PRELP	Prolargin	Homo sapiens OX=9606
activation of immune response;biological regulation;complement activation;complement activation, alternative pathway;defense response;humoral immune response;immune effector process;immune response;immune system process;innate immune response;macromolecule metabolic process;metabolic process;positive regulation of biological process;positive regulation of immune response;positive regulation of im…	binding;catalytic activity;complement binding;endopeptidase activity;hydrolase activity;peptidase activity;peptidase activity, acting on L-amino acid peptides;protein binding;serine hydrolase activity;serine-type endopeptidase activity;serine-type peptidase activity	blood microparticle;cell part;extracellular membrane-bounded organelle;extracellular organelle;extracellular region;extracellular region part;extracellular space;extracellular vesicular exosome;membrane;membrane-bounded organelle;membrane-bounded vesicle;organelle;plasma membrane;vesicle	Complement and coagulation cascades;Staphylococcus aureus infection	P00751;P00751-2	P00751	281	CFB	Complement factor B	Homo sapiens OX=9606
acute inflammatory response;acute-phase response;anatomical structure homeostasis;biological regulation;defense response;digestive system process;epithelial structure maintenance;homeostatic process;inflammatory response;maintenance of gastrointestinal epithelium;multicellular organismal process;negative regulation of catalytic activity;negative regulation of endopeptidase activity;negative regul…	binding;DNA binding;endopeptidase inhibitor activity;endopeptidase regulator activity;enzyme inhibitor activity;enzyme regulator activity;nucleic acid binding;peptidase inhibitor activity;peptidase regulator activity;serine-type endopeptidase inhibitor activity	blood microparticle;cell part;extracellular membrane-bounded organelle;extracellular organelle;extracellular region;extracellular region part;extracellular space;extracellular vesicular exosome;intracellular;intracellular membrane-bounded organelle;intracellular organelle;intracellular part;membrane-bounded organelle;membrane-bounded vesicle;nucleus;organelle;vesicle		P01011;P01011-2	P01011	287	SERPINA3	Alpha-1-antichymotrypsin	Homo sapiens OX=9606
antibacterial humoral response;antimicrobial humoral response;biological adhesion;biological regulation;blood coagulation;blood coagulation, common pathway;cell activation;cell adhesion;cell-cell adhesion;cell-matrix adhesion;cell-substrate adhesion;cellular component assembly;cellular component assembly at cellular level;cellular component organization;cellular component organization at cellular…	structural molecule activity	blood microparticle;cell cortex;cell part;cell surface;cytoplasmic membrane-bounded vesicle;cytoplasmic membrane-bounded vesicle lumen;cytoplasmic part;cytoplasmic vesicle;cytoplasmic vesicle part;external side of plasma membrane;extracellular membrane-bounded organelle;extracellular organelle;extracellular region;extracellular region part;extracellular space;extracellular vesicular exosome;fibri…	Complement and coagulation cascades	P02671-2;P02671	P02671-2;P02671	324	FGA	Fibrinogen alpha chain	Homo sapiens OX=9606
antibacterial humoral response;antimicrobial humoral response;biological adhesion;biological regulation;blood coagulation;cell activation;cell adhesion;cell-cell adhesion;cell-matrix adhesion;cell-substrate adhesion;cellular component assembly;cellular component assembly at cellular level;cellular component organization;cellular component organization at cellular level;cellular component organiza…	binding;chaperone binding;protein binding;structural molecule activity	blood microparticle;cell cortex;cell part;cell surface;cytoplasmic membrane-bounded vesicle;cytoplasmic membrane-bounded vesicle lumen;cytoplasmic part;cytoplasmic vesicle;cytoplasmic vesicle part;external side of plasma membrane;extracellular membrane-bounded organelle;extracellular organelle;extracellular region;extracellular region part;extracellular space;extracellular vesicular exosome;fibri…	Complement and coagulation cascades	P02675;CON__P02676	P02675	325	FGB	Fibrinogen beta chain	Homo sapiens OX=9606
biological adhesion;biological regulation;blood coagulation;cell activation;cell adhesion;cell-cell adhesion;cell-matrix adhesion;cell-substrate adhesion;cellular component assembly;cellular component assembly at cellular level;cellular component organization;cellular component organization at cellular level;cellular component organization or biogenesis;cellular component organization or biogenes…	binding;cation binding;cell adhesion molecule binding;ion binding;metal ion binding;protein binding;receptor binding;structural molecule activity	blood microparticle;cell cortex;cell part;cell surface;cytoplasmic membrane-bounded vesicle;cytoplasmic membrane-bounded vesicle lumen;cytoplasmic part;cytoplasmic vesicle;cytoplasmic vesicle part;external side of plasma membrane;extracellular membrane-bounded organelle;extracellular organelle;extracellular region;extracellular region part;extracellular space;extracellular vesicular exosome;fibri…	Complement and coagulation cascades;Staphylococcus aureus infection	P02679-2;P02679	P02679-2;P02679	326	FGG	Fibrinogen gamma chain	Homo sapiens OX=9606
biological regulation;blood coagulation;blood coagulation, intrinsic pathway;cell activation;cell differentiation;cellular component disassembly;cellular component disassembly at cellular level;cellular component organization;cellular component organization at cellular level;cellular component organization or biogenesis;cellular component organization or biogenesis at cellular level;cellular deve…	binding;calcium-dependent protein binding;chemokine binding;C-X-C chemokine binding;cytokine binding;endopeptidase inhibitor activity;endopeptidase regulator activity;enzyme binding;enzyme inhibitor activity;enzyme regulator activity;growth factor binding;interleukin-1 binding;interleukin-8 binding;peptidase inhibitor activity;peptidase regulator activity;protease binding;protein binding;receptor…	blood microparticle;cell part;cytoplasmic membrane-bounded vesicle lumen;cytoplasmic part;cytoplasmic vesicle part;cytosol;extracellular membrane-bounded organelle;extracellular organelle;extracellular region;extracellular region part;extracellular vesicular exosome;intracellular organelle part;intracellular part;membrane-bounded organelle;membrane-bounded vesicle;membrane-enclosed lumen;organell…	Complement and coagulation cascades	P01023;CON__ENSEMBL:ENSBTAP00000024146	P01023	289	A2M	Alpha-2-macroglobulin	Homo sapiens OX=9606
activation of immune response;biological regulation;complement activation;complement activation, classical pathway;defense response;humoral immune response;immune effector process;immune response;immune system process;innate immune response;macromolecule metabolic process;metabolic process;positive regulation of biological process;positive regulation of immune response;positive regulation of immu…	antigen binding;binding	blood microparticle;extracellular membrane-bounded organelle;extracellular organelle;extracellular region;extracellular region part;extracellular space;extracellular vesicular exosome;membrane-bounded organelle;membrane-bounded vesicle;organelle;vesicle		P01857	P01857	301	IGHG1	Immunoglobulin heavy constant gamma 1	Homo sapiens OX=9606
activation of immune response;biological regulation;complement activation;complement activation, classical pathway;defense response;detection of biotic stimulus;detection of chemical stimulus;detection of molecule of bacterial origin;detection of stimulus;humoral immune response;immune effector process;immune response;immune system process;inflammatory response;innate immune response;macromolecul…	binding;carbohydrate binding;complement binding;endopeptidase inhibitor activity;endopeptidase regulator activity;enzyme inhibitor activity;enzyme regulator activity;peptidase inhibitor activity;peptidase regulator activity;protein binding	blood microparticle;cell part;extracellular membrane-bounded organelle;extracellular organelle;extracellular region;extracellular region part;extracellular space;extracellular vesicular exosome;membrane;membrane-bounded organelle;membrane-bounded vesicle;organelle;other organism cell;other organism part;plasma membrane;vesicle	Complement and coagulation cascades;Staphylococcus aureus infection;Systemic lupus erythematosus	P0C0L5	P0C0L5	493	C4B	Complement C4-B	Homo sapiens OX=9606
alcohol metabolic process;amine metabolic process;anatomical structure morphogenesis;biological adhesion;biological regulation;biosynthetic process;catabolic process;cell adhesion;cell part morphogenesis;cell projection morphogenesis;cell projection organization;cell-cell adhesion;cellular amine metabolic process;cellular biogenic amine metabolic process;cellular catabolic process;cellular compon…	alcohol binding;amine binding;antioxidant activity;binding;cation binding;cholesterol binding;cholesterol transporter activity;copper ion binding;enzyme activator activity;enzyme regulator activity;identical protein binding;ion binding;lipid binding;lipid transporter activity;metal ion binding;phosphatidylcholine binding;phosphatidylcholine-sterol O-acyltransferase activator activity;phospholipid…	blood microparticle;cell part;chylomicron;cytoplasmic part;cytosol;early endosome;endoplasmic reticulum lumen;endoplasmic reticulum part;endosome;extracellular membrane-bounded organelle;extracellular organelle;extracellular region;extracellular region part;extracellular space;extracellular vesicular exosome;high-density lipoprotein particle;intracellular membrane-bounded organelle;intracellular …		P06727;CON__Q32PJ2	P06727	405	APOA4	Apolipoprotein A-IV	Homo sapiens OX=9606
acute inflammatory response;acute-phase response;biological regulation;blood coagulation;cell activation;cellular process;coagulation;defense response;establishment of localization;establishment of localization in cell;exocytosis;hemostasis;inflammatory response;multicellular organismal process;negative regulation of catalytic activity;negative regulation of endopeptidase activity;negative regula…	binding;endopeptidase inhibitor activity;endopeptidase regulator activity;enzyme binding;enzyme inhibitor activity;enzyme regulator activity;glycoprotein binding;identical protein binding;peptidase inhibitor activity;peptidase regulator activity;protease binding;protein binding;serine-type endopeptidase inhibitor activity	cell part;cytoplasmic membrane-bounded vesicle lumen;cytoplasmic part;cytoplasmic vesicle part;endoplasmic reticulum;extracellular matrix;extracellular membrane-bounded organelle;extracellular organelle;extracellular region;extracellular region part;extracellular space;extracellular vesicular exosome;Golgi apparatus;intracellular membrane-bounded organelle;intracellular organelle;intracellular or…	Complement and coagulation cascades	P01009;P01009-2;P01009-3	P01009;P01009-2;P01009-3	286	SERPINA1	Alpha-1-antitrypsin	Homo sapiens OX=9606
adrenal gland development;alcohol metabolic process;amine metabolic process;anatomical structure development;anatomical structure morphogenesis;axon regeneration;axonogenesis;biological regulation;biosynthetic process;blood coagulation;blood vessel endothelial cell migration;C21-steroid hormone metabolic process;cell activation;cell migration;cell motility;cell part morphogenesis;cell projection …	alcohol binding;amine binding;apolipoprotein A-I receptor binding;apolipoprotein receptor binding;beta-amyloid binding;binding;cation binding;chemorepellent activity;cholesterol binding;cholesterol transporter activity;enzyme activator activity;enzyme binding;enzyme inhibitor activity;enzyme regulator activity;high-density lipoprotein particle binding;high-density lipoprotein particle receptor bi…	blood microparticle;cell part;cell surface;chylomicron;cytoplasmic membrane-bounded vesicle;cytoplasmic membrane-bounded vesicle lumen;cytoplasmic part;cytoplasmic vesicle;cytoplasmic vesicle part;cytosol;discoidal high-density lipoprotein particle;early endosome;endocytic vesicle;endocytic vesicle lumen;endoplasmic reticulum lumen;endoplasmic reticulum part;endosome;extracellular membrane-bounde…	African trypanosomiasis;Fat digestion and absorption;PPAR signaling pathway;Vitamin digestion and absorption	P02647;CON__P15497	P02647	321	APOA1	Apolipoprotein A-I	Homo sapiens OX=9606
anatomical structure homeostasis;biological regulation;blood coagulation;cation homeostasis;cation transport;cell activation;cellular cation homeostasis;cellular chemical homeostasis;cellular homeostasis;cellular ion homeostasis;cellular iron ion homeostasis;cellular metal ion homeostasis;cellular process;chemical homeostasis;coagulation;establishment of localization;establishment of localization…	binding;cation binding;cation transmembrane transporter activity;ferric iron binding;ferric iron transmembrane transporter activity;inorganic cation transmembrane transporter activity;ion binding;ion transmembrane transporter activity;iron ion binding;iron ion transmembrane transporter activity;metal ion binding;metal ion transmembrane transporter activity;substrate-specific transmembrane transpo…	apical plasma membrane;basal part of cell;basal plasma membrane;blood microparticle;cell part;cell surface;coated pit;cytoplasmic membrane-bounded vesicle;cytoplasmic membrane-bounded vesicle lumen;cytoplasmic part;cytoplasmic vesicle;cytoplasmic vesicle part;early endosome;endocytic vesicle;endosomal part;endosome;endosome membrane;extracellular membrane-bounded organelle;extracellular organelle…	Mineral absorption	P02787	P02787	341	TF	Serotransferrin	Homo sapiens OX=9606
anatomical structure homeostasis;antibacterial humoral response;antimicrobial humoral response;biological regulation;cellular component organization;cellular component organization or biogenesis;cellular macromolecule metabolic process;cellular membrane organization;cellular metabolic process;cellular process;cellular protein metabolic process;defense response;defense response to bacterium;endocy…	antigen binding;binding	blood microparticle;dimeric IgA immunoglobulin complex;extracellular membrane-bounded organelle;extracellular organelle;extracellular region;extracellular region part;extracellular space;extracellular vesicular exosome;IgA immunoglobulin complex;IgA immunoglobulin complex, circulating;immunoglobulin complex;immunoglobulin complex, circulating;macromolecular complex;membrane-bounded organelle;memb…		P01876	P01876	306	IGHA1	Immunoglobulin heavy constant alpha 1	Homo sapiens OX=9606
activation of immune response;anatomical structure homeostasis;biological regulation;cellular component organization;cellular component organization or biogenesis;cellular membrane organization;cellular process;complement activation;complement activation, classical pathway;defense response;endocytosis;establishment of localization;homeostatic process;humoral immune response;immune effector proces…	antigen binding;binding	blood microparticle;cell part;extracellular membrane-bounded organelle;extracellular organelle;extracellular region;extracellular region part;extracellular space;extracellular vesicular exosome;membrane;membrane-bounded organelle;membrane-bounded vesicle;organelle;plasma membrane;vesicle		P01834	P01834	300	IGKC	Immunoglobulin kappa constant	Homo sapiens OX=9606
adaptive immune response;antibacterial humoral response;antimicrobial humoral response;defense response;defense response to bacterium;defense response to Gram-negative bacterium;humoral immune response;immune response;immune system process;innate immune response;multi-organism process;response to bacterium;response to biotic stimulus;response to other organism;response to stimulus;response to str…	antigen binding;binding	blood microparticle;cell part;cell surface;extracellular membrane-bounded organelle;extracellular organelle;extracellular region part;extracellular space;extracellular vesicular exosome;hexameric IgM immunoglobulin complex;IgM immunoglobulin complex;IgM immunoglobulin complex, circulating;immunoglobulin complex;immunoglobulin complex, circulating;integral to membrane;intrinsic to membrane;macromo…		P01871;P01871-2	P01871;P01871-2	305	IGHM	Immunoglobulin heavy constant mu	Homo sapiens OX=9606
acylglycerol catabolic process;acylglycerol metabolic process;alcohol metabolic process;anatomical structure development;anatomical structure morphogenesis;artery morphogenesis;biological regulation;biosynthetic process;blood coagulation;blood vessel morphogenesis;catabolic process;cell migration;cell motility;cellular biosynthetic process;cellular catabolic process;cellular component assembly;ce…	binding;carbohydrate binding;cholesterol transporter activity;enzyme binding;glycosaminoglycan binding;heparin binding;lipase binding;lipid binding;lipid transporter activity;lipoprotein particle receptor binding;low-density lipoprotein particle receptor binding;pattern binding;phospholipid binding;polysaccharide binding;protein binding;receptor binding;sterol transporter activity;substrate-speci…	actin cytoskeleton;cell body;cell part;chylomicron;chylomicron remnant;clathrin coated vesicle membrane;clathrin-coated endocytic vesicle membrane;coated vesicle membrane;cytoplasm;cytoplasmic membrane-bounded vesicle lumen;cytoplasmic part;cytoplasmic vesicle membrane;cytoplasmic vesicle part;cytoskeleton;cytosol;early endosome;endocytic vesicle lumen;endocytic vesicle membrane;endoplasmic retic…	Fat digestion and absorption;Vitamin digestion and absorption	P04114;CON__ENSEMBL:ENSBTAP00000032840	P04114	353	APOB	Apolipoprotein B-100	Homo sapiens OX=9606
activation of immune response;biological regulation;carboxylic acid metabolic process;cell surface receptor linked signaling pathway;cellular ketone metabolic process;cellular lipid metabolic process;cellular metabolic process;cellular process;cellular response to stimulus;complement activation;complement activation, alternative pathway;complement activation, classical pathway;defense response;fa…	binding;C5a anaphylatoxin chemotactic receptor binding;C5L2 anaphylatoxin chemotactic receptor binding;endopeptidase inhibitor activity;endopeptidase regulator activity;enzyme inhibitor activity;enzyme regulator activity;G-protein-coupled receptor binding;peptidase inhibitor activity;peptidase regulator activity;protein binding;receptor binding	blood microparticle;cell part;extracellular membrane-bounded organelle;extracellular organelle;extracellular region;extracellular region part;extracellular space;extracellular vesicular exosome;membrane;membrane-bounded organelle;membrane-bounded vesicle;organelle;plasma membrane;vesicle	Chagas disease (American trypanosomiasis);Complement and coagulation cascades;ko05152;Leishmaniasis;Phagosome;Staphylococcus aureus infection;Systemic lupus erythematosus	P01024;CON__Q2UVX4	P01024	290	C3	Complement C3	Homo sapiens OX=9606
activation of immune response;biological regulation;cellular component organization;cellular component organization or biogenesis;cellular membrane organization;cellular process;complement activation;complement activation, classical pathway;defense response;endocytosis;establishment of localization;humoral immune response;immune effector process;immune response;immune system process;innate immune…	antigen binding;binding	cell part;extracellular membrane-bounded organelle;extracellular organelle;extracellular region;extracellular region part;extracellular space;extracellular vesicular exosome;membrane;membrane-bounded organelle;membrane-bounded vesicle;organelle;plasma membrane;vesicle		P01619	P01619	298	IGKV3-20	Immunoglobulin kappa variable 3-20	Homo sapiens OX=9606
acute inflammatory response;acute-phase response;amine metabolic process;aminoglycan metabolic process;biological regulation;carbohydrate metabolic process;defense response;glycosaminoglycan metabolic process;hyaluronan metabolic process;inflammatory response;macromolecule metabolic process;metabolic process;negative regulation of catalytic activity;negative regulation of endopeptidase activity;n…	endopeptidase inhibitor activity;endopeptidase regulator activity;enzyme inhibitor activity;enzyme regulator activity;peptidase inhibitor activity;peptidase regulator activity;serine-type endopeptidase inhibitor activity	blood microparticle;cell part;cytoplasm;extracellular membrane-bounded organelle;extracellular organelle;extracellular region;extracellular region part;extracellular vesicular exosome;intracellular part;membrane;membrane-bounded organelle;membrane-bounded vesicle;organelle;plasma membrane;vesicle		Q14624-3;Q14624-2;Q14624;Q14624-4	Q14624-3;Q14624-2;Q14624;Q14624-4	1376	ITIH4	Inter-alpha-trypsin inhibitor heavy chain H4	Homo sapiens OX=9606
anatomical structure formation involved in morphogenesis;angiogenesis;biological regulation;blood coagulation;cell activation;cellular process;cellular response to chemical stimulus;cellular response to inorganic substance;cellular response to iron ion;cellular response to metal ion;cellular response to stimulus;chemotaxis;coagulation;cofactor transport;defense response;defense response to fungus…	binding;carbohydrate binding;cation binding;cysteine-type endopeptidase inhibitor activity;endopeptidase inhibitor activity;endopeptidase regulator activity;enzyme inhibitor activity;enzyme regulator activity;glycoprotein binding;glycosaminoglycan binding;heme binding;heparan sulfate proteoglycan binding;heparin binding;immunoglobulin binding;ion binding;iron ion binding;metal ion binding;pattern…	blood microparticle;cell part;cytoplasmic membrane-bounded vesicle lumen;cytoplasmic part;cytoplasmic vesicle part;extracellular membrane-bounded organelle;extracellular organelle;extracellular region;extracellular region part;extracellular vesicular exosome;intracellular organelle part;intracellular part;membrane;membrane-bounded organelle;membrane-bounded vesicle;membrane-enclosed lumen;organel…		P04196	P04196	356	HRG	Histidine-rich glycoprotein	Homo sapiens OX=9606
biological regulation;cation homeostasis;cation transport;cellular cation homeostasis;cellular chemical homeostasis;cellular homeostasis;cellular ion homeostasis;cellular iron ion homeostasis;cellular metal ion homeostasis;cellular process;chemical homeostasis;copper ion transport;establishment of localization;homeostatic process;ion homeostasis;ion transport;iron ion homeostasis;metal ion homeos…	binding;catalytic activity;cation binding;chaperone binding;copper ion binding;ferroxidase activity;ion binding;metal ion binding;oxidoreductase activity;oxidoreductase activity, oxidizing metal ions;oxidoreductase activity, oxidizing metal ions, oxygen as acceptor;protein binding;transition metal ion binding	blood microparticle;cell part;cytoplasmic part;extracellular membrane-bounded organelle;extracellular organelle;extracellular region;extracellular region part;extracellular space;extracellular vesicular exosome;intracellular organelle part;intracellular part;lysosomal membrane;membrane;membrane-bounded organelle;membrane-bounded vesicle;organelle;organelle membrane;organelle part;vacuolar membran…	Porphyrin and chlorophyll metabolism	P00450;CON__ENSEMBL:ENSBTAP00000031900	P00450	270	CP	Ceruloplasmin	Homo sapiens OX=9606
acylglycerol catabolic process;acylglycerol metabolic process;aging;alcohol metabolic process;alpha-amino-3-hydroxy-5-methyl-4-isoxazole propionate receptor clustering;anatomical structure morphogenesis;artery morphogenesis;axon regeneration;axonogenesis;biological regulation;biosynthetic process;blood vessel morphogenesis;calcium ion homeostasis;carboxylic acid transport;catabolic process;cation…	antioxidant activity;beta-amyloid binding;binding;carbohydrate binding;cation binding;cholesterol binding;cholesterol transporter activity;cytoskeletal protein binding;enzyme activator activity;enzyme regulator activity;glycosaminoglycan binding;heparin binding;hydroxyapatite binding;identical protein binding;ion binding;lipid binding;lipid transporter activity;lipoprotein particle binding;lipopr…	blood microparticle;cell body;cell part;cell projection;chylomicron;cytoplasm;cytoplasmic membrane-bounded vesicle lumen;cytoplasmic part;cytoplasmic vesicle part;cytoskeletal part;dendrite;discoidal high-density lipoprotein particle;early endosome;endocytic vesicle lumen;endoplasmic reticulum;endosome;envelope;extracellular matrix;extracellular membrane-bounded organelle;extracellular organelle;…	Alzheimer's disease	P02649;CON__Q03247	P02649	322	APOE	Apolipoprotein E	Homo sapiens OX=9606
activation of immune response;biological regulation;cellular component organization;cellular component organization or biogenesis;cellular membrane organization;cellular process;complement activation;complement activation, classical pathway;defense response;endocytosis;establishment of localization;humoral immune response;immune effector process;immune response;immune system process;innate immune…	antigen binding;binding	cell part;extracellular region;extracellular region part;extracellular space;membrane;plasma membrane		P0DOY3;P0DOY2;P0CF74;A0M8Q6	P0DOY3;P0DOY2;P0CF74;A0M8Q6	500	IGLC3;IGLC2;IGLC6;IGLC7	Immunoglobulin lambda constant 3;Immunoglobulin lambda constant 2;Immunoglobulin lambda constant 6;Immunoglobulin lambda constant 7	Homo sapiens OX=9606
amine metabolic process;aminoglycan metabolic process;carbohydrate metabolic process;glycosaminoglycan metabolic process;hyaluronan metabolic process;macromolecule metabolic process;metabolic process;nitrogen compound metabolic process;polysaccharide metabolic process;primary metabolic process	binding;calcium ion binding;cation binding;endopeptidase inhibitor activity;endopeptidase regulator activity;enzyme inhibitor activity;enzyme regulator activity;ion binding;metal ion binding;peptidase inhibitor activity;peptidase regulator activity;serine-type endopeptidase inhibitor activity	blood microparticle;extracellular membrane-bounded organelle;extracellular organelle;extracellular region;extracellular region part;extracellular vesicular exosome;membrane-bounded organelle;membrane-bounded vesicle;organelle;vesicle		P19827;P19827-2;P19827-3;CON__Q0VCM5	P19827;P19827-2;P19827-3	646	ITIH1	Inter-alpha-trypsin inhibitor heavy chain H1	Homo sapiens OX=9606

## Sheet: Tumor section
C: GOBP name	C: GOMF name	C: GOCC name	C: KEGG name	T: Protein IDs	T: Majority protein IDs	T: id	T: Gene name	T: Protein name	T: Species
anatomical structure development;biological regulation;cell differentiation;cellular developmental process;cellular process;central nervous system development;developmental process;epithelial cell differentiation;negative regulation of biological process;negative regulation of biosynthetic process;negative regulation of cellular biosynthetic process;negative regulation of cellular macromolecule b…		cell part;extracellular membrane-bounded organelle;extracellular organelle;extracellular region part;extracellular vesicular exosome;intracellular membrane-bounded organelle;intracellular organelle;intracellular part;membrane-bounded organelle;membrane-bounded vesicle;nucleus;organelle;vesicle		P37802;P37802-2;Q9UI15	P37802;P37802-2	866	TAGLN2	Transgelin-2	Homo sapiens OX=9606
anatomical structure development;biological regulation;bone development;cellular component organization;cellular component organization at cellular level;cellular component organization or biogenesis;cellular component organization or biogenesis at cellular level;cellular macromolecule metabolic process;cellular metabolic process;cellular process;cellular protein metabolic process;chaperone-media…	binding;catalytic activity;cis-trans isomerase activity;enzyme binding;isomerase activity;peptide binding;peptidyl-prolyl cis-trans isomerase activity;protein binding;protein complex binding;RNA polymerase binding;unfolded protein binding	adherens junction;anchoring junction;cell junction;cell part;cell-substrate adherens junction;cell-substrate junction;cytoplasmic membrane-bounded vesicle;cytoplasmic part;cytoplasmic vesicle;endoplasmic reticulum;endoplasmic reticulum lumen;endoplasmic reticulum part;extracellular membrane-bounded organelle;extracellular organelle;extracellular region part;extracellular vesicular exosome;focal a…		P23284	P23284	697	PPIB	Peptidyl-prolyl cis-trans isomerase B	Homo sapiens OX=9606
anatomical structure morphogenesis;axis elongation;axon regeneration;axonogenesis;biological adhesion;biological regulation;branch elongation of an epithelium;bud outgrowth involved in lung branching;cell adhesion;cell communication;cell differentiation;cell part morphogenesis;cell projection morphogenesis;cell projection organization;cell-cell signaling;cellular component morphogenesis;cellular …	binding;protein binding;syndecan binding	adherens junction;anchoring junction;basement membrane;cell junction;cell part;cell-substrate adherens junction;cell-substrate junction;extracellular matrix;extracellular matrix part;extracellular region;extracellular region part;extracellular space;focal adhesion;interstitial matrix;membrane;proteinaceous extracellular matrix	ECM-receptor interaction;Focal adhesion	P24821;P24821-3;P24821-6	P24821;P24821-3;P24821-6	718	TNC	Tenascin	Homo sapiens OX=9606
anatomical structure development;biological adhesion;biological regulation;cell adhesion;cellular component organization;cellular component organization at cellular level;cellular component organization or biogenesis;cellular component organization or biogenesis at cellular level;cellular process;developmental process;extracellular matrix organization;extracellular structure organization;regulati…	binding;carbohydrate binding;cell adhesion molecule binding;glycosaminoglycan binding;heparin binding;pattern binding;polysaccharide binding;protein binding	cell part;cytoplasmic part;extracellular matrix;extracellular region part;extracellular space;Golgi apparatus part;intracellular organelle part;intracellular part;organelle part;proteinaceous extracellular matrix;trans-Golgi network		Q15063	Q15063	1396	POSTN	Periostin	Homo sapiens OX=9606
anatomical structure development;biological adhesion;cell adhesion;cell differentiation;cellular component disassembly;cellular component disassembly at cellular level;cellular component organization;cellular component organization at cellular level;cellular component organization or biogenesis;cellular component organization or biogenesis at cellular level;cellular developmental process;cellular…	extracellular matrix structural constituent;extracellular matrix structural constituent conferring tensile strength;structural molecule activity	anchoring collagen;cell part;collagen;collagen type XII;cytoplasmic part;endoplasmic reticulum lumen;endoplasmic reticulum part;extracellular matrix;extracellular matrix part;extracellular membrane-bounded organelle;extracellular organelle;extracellular region;extracellular region part;extracellular space;extracellular vesicular exosome;FACIT collagen;intracellular organelle lumen;intracellular o…	Protein digestion and absorption	Q99715-4;Q99715;Q99715-2	Q99715-4;Q99715;Q99715-2	1765	COL12A1	Collagen alpha-1(XII) chain	Homo sapiens OX=9606
amine metabolic process;aminoglycan biosynthetic process;aminoglycan catabolic process;aminoglycan metabolic process;anatomical structure development;biological adhesion;biosynthetic process;carbohydrate biosynthetic process;carbohydrate catabolic process;carbohydrate metabolic process;catabolic process;cell adhesion;cell differentiation;cell migration;cell motility;cell recognition;cellular bios…	binding;calcium ion binding;carbohydrate binding;cation binding;extracellular matrix structural constituent;glycosaminoglycan binding;hyaluronic acid binding;ion binding;metal ion binding;pattern binding;polysaccharide binding;structural molecule activity	cell part;cytoplasmic part;extracellular matrix;extracellular region;extracellular region part;extracellular space;Golgi apparatus part;Golgi lumen;intracellular membrane-bounded organelle;intracellular organelle;intracellular organelle lumen;intracellular organelle part;intracellular part;lysosomal lumen;membrane;membrane-bounded organelle;membrane-enclosed lumen;organelle;organelle lumen;organe…	Cell adhesion molecules (CAMs)	P13611-2;P13611-5;P13611;P13611-4;P13611-3	P13611-2;P13611-5;P13611;P13611-4;P13611-3	554	VCAN	Versican core protein	Homo sapiens OX=9606
circadian rhythm;rhythmic process	binding;cation binding;heme binding;ion binding;iron ion binding;metal ion binding;tetrapyrrole binding;transition metal ion binding	cell part;cytoplasmic part;cytosol;extracellular membrane-bounded organelle;extracellular organelle;extracellular region;extracellular region part;extracellular vesicular exosome;intracellular membrane-bounded organelle;intracellular organelle;intracellular part;membrane-bounded organelle;membrane-bounded vesicle;mitochondrion;organelle;vesicle		Q9NRV9	Q9NRV9	1881	HEBP1	Heme-binding protein 1	Homo sapiens OX=9606
biological regulation;cation homeostasis;cation transport;cell surface receptor linked signaling pathway;cellular cation homeostasis;cellular chemical homeostasis;cellular component organization;cellular component organization at cellular level;cellular component organization or biogenesis;cellular component organization or biogenesis at cellular level;cellular homeostasis;cellular ion homeostasi…	active transmembrane transporter activity;ATPase activity;ATPase activity, coupled;ATPase activity, coupled to movement of substances;ATPase activity, coupled to transmembrane movement of ions;ATPase activity, coupled to transmembrane movement of ions, phosphorylative mechanism;ATPase activity, coupled to transmembrane movement of substances;ATPase binding;binding;catalytic activity;cation transm…	cell part;cytoplasmic membrane-bounded vesicle;cytoplasmic part;cytoplasmic vesicle;cytoplasmic vesicle part;cytosol;extracellular membrane-bounded organelle;extracellular organelle;extracellular region part;extracellular vesicular exosome;integral to membrane;integral to organelle membrane;integral to synaptic vesicle membrane;intracellular membrane-bounded organelle;intracellular organelle;intr…	Collecting duct acid secretion;Epithelial cell signaling in Helicobacter pylori infection;Oxidative phosphorylation;Phagosome;Rheumatoid arthritis;Vibrio cholerae infection	O75348;O95670-2;O95670	O75348;O95670-2;O95670	193	ATP6V1G1;ATP6V1G2	V-type proton ATPase subunit G 1;V-type proton ATPase subunit G 2	Homo sapiens OX=9606
biological regulation;carboxylic acid metabolic process;catabolic process;cellular catabolic process;cellular ketone metabolic process;cellular lipid metabolic process;cellular macromolecule catabolic process;cellular macromolecule metabolic process;cellular metabolic process;cellular process;cellular protein metabolic process;fatty acid metabolic process;lipid metabolic process;lipoprotein catab…	carboxylic ester hydrolase activity;catalytic activity;hydrolase activity;hydrolase activity, acting on ester bonds;lipase activity;lysophospholipase activity;palmitoyl-(protein) hydrolase activity;phospholipase activity;thiolester hydrolase activity	cell part;cytoplasmic part;cytosol;extracellular membrane-bounded organelle;extracellular organelle;extracellular region part;extracellular vesicular exosome;intracellular membrane-bounded organelle;intracellular organelle;intracellular part;membrane-bounded organelle;membrane-bounded vesicle;mitochondrion;organelle;vesicle	Glycerophospholipid metabolism	O75608-2;O75608	O75608-2;O75608	208	LYPLA1	Acyl-protein thioesterase 1	Homo sapiens OX=9606
activation of phospholipase D activity;anatomical structure development;biological regulation;brain development;cell migration;cell motility;cell surface receptor linked signaling pathway;cellular component movement;cellular component organization;cellular component organization at cellular level;cellular component organization or biogenesis;cellular component organization or biogenesis at cellul…	binding;catalytic activity;epidermal growth factor receptor binding;growth factor receptor binding;GTP binding;GTPase activity;guanyl nucleotide binding;guanyl ribonucleotide binding;hydrolase activity;hydrolase activity, acting on acid anhydrides;hydrolase activity, acting on acid anhydrides, in phosphorus-containing anhydrides;nucleoside-triphosphatase activity;nucleotide binding;protein bindin…	cell part;cell projection membrane;cell projection part;cytoplasmic part;cytosol;extracellular membrane-bounded organelle;extracellular organelle;extracellular region part;extracellular vesicular exosome;Golgi apparatus;intracellular membrane-bounded organelle;intracellular organelle;intracellular part;leading edge membrane;membrane;membrane part;membrane-bounded organelle;membrane-bounded vesicl…		P18085	P18085	630	ARF4	ADP-ribosylation factor 4	Homo sapiens OX=9606
		cell part;cytoplasm;cytoskeleton;intracellular non-membrane-bounded organelle;intracellular organelle;intracellular part;non-membrane-bounded organelle;organelle		P58107	P58107	1065	EPPK1	Epiplakin	Homo sapiens OX=9606
cellular process;ER to Golgi vesicle-mediated transport;establishment of localization;establishment of localization in cell;Golgi vesicle transport;intracellular transport;transport;vesicle-mediated transport		cell part;cytoplasmic part;endoplasmic reticulum membrane;endoplasmic reticulum part;endoplasmic reticulum-Golgi intermediate compartment;endoplasmic reticulum-Golgi intermediate compartment membrane;Golgi apparatus part;Golgi membrane;integral to membrane;intracellular membrane-bounded organelle;intracellular organelle;intracellular organelle part;intracellular part;intrinsic to membrane;membran…		Q969X5-2;Q969X5	Q969X5-2;Q969X5	1695	ERGIC1	Endoplasmic reticulum-Golgi intermediate compartment protein 1	Homo sapiens OX=9606
adult behavior;adult locomotory behavior;anatomical structure maturation;behavior;cellular component organization;cellular component organization at cellular level;cellular component organization or biogenesis;cellular component organization or biogenesis at cellular level;cellular process;cerebellar Purkinje cell layer maturation;COPI coating of Golgi vesicle;developmental maturation;development…		AP-type membrane coat adaptor complex;cell part;clathrin adaptor complex;COPI vesicle coat;cytoplasm;cytoplasmic part;cytoplasmic vesicle part;cytosol;endoplasmic reticulum;Golgi apparatus;Golgi apparatus part;intracellular membrane-bounded organelle;intracellular organelle;intracellular organelle part;intracellular part;macromolecular complex;membrane;membrane coat;membrane part;membrane-bounded…		P48444;P48444-2	P48444;P48444-2	945	ARCN1	Coatomer subunit delta	Homo sapiens OX=9606
activation of caspase activity;activation of immune response;activation of innate immune response;apoptosis;biological regulation;cell activation;cell activation involved in immune response;cell death;cell surface receptor linked signaling pathway;cellular component organization;cellular component organization or biogenesis;cellular membrane organization;cellular process;cellular response to biot…	apoptotic protease activator activity;binding;BMP receptor binding;caspase activator activity;caspase regulator activity;cytokine receptor binding;cytoskeletal protein binding;enzyme activator activity;enzyme binding;enzyme regulator activity;growth factor receptor binding;identical protein binding;interleukin-6 receptor binding;myosin binding;myosin I binding;peptidase activator activity;peptida…	cell body;cell part;cytoplasm;cytoplasmic part;cytosol;cytosolic part;endoplasmic reticulum;extracellular region;IkappaB kinase complex;intracellular membrane-bounded organelle;intracellular non-membrane-bounded organelle;intracellular organelle;intracellular organelle part;intracellular part;macromolecular complex;membrane-bounded organelle;mitochondrion;NALP1 inflammasome complex;NALP3 inflamma…	Cytosolic DNA-sensing pathway;NOD-like receptor signaling pathway	Q9ULZ3-3;Q9ULZ3-2;Q9ULZ3	Q9ULZ3-3;Q9ULZ3-2;Q9ULZ3	1971	PYCARD	Apoptosis-associated speck-like protein containing a CARD	Homo sapiens OX=9606
activation of immune response;activation of innate immune response;anaphase-promoting complex-dependent proteasomal ubiquitin-dependent protein catabolic process;antigen processing and presentation;antigen processing and presentation of exogenous antigen;antigen processing and presentation of exogenous peptide antigen;antigen processing and presentation of exogenous peptide antigen via MHC class …	adenyl nucleotide binding;adenyl ribonucleotide binding;ATP binding;ATPase activity;binding;catalytic activity;hydrolase activity;hydrolase activity, acting on acid anhydrides;hydrolase activity, acting on acid anhydrides, in phosphorus-containing anhydrides;nucleoside-triphosphatase activity;nucleotide binding;protein binding;purine nucleotide binding;purine ribonucleoside triphosphate binding;p…	cell junction;cell part;cytoplasm;cytoplasmic part;cytosol;cytosolic part;cytosolic proteasome complex;intracellular membrane-bounded organelle;intracellular organelle;intracellular organelle part;intracellular part;macromolecular complex;membrane;membrane-bounded organelle;nuclear part;nuclear proteasome complex;nucleoplasm;nucleus;organelle;organelle part;proteasome accessory complex;proteasome…	Proteasome	P62191-2;P62191	P62191-2;P62191	1110	PSMC1	26S proteasome regulatory subunit 4	Homo sapiens OX=9606
biological regulation;negative regulation of apoptosis;negative regulation of biological process;negative regulation of cell death;negative regulation of cellular process;negative regulation of programmed cell death;regulation of apoptosis;regulation of biological process;regulation of cell death;regulation of cellular process;regulation of programmed cell death		actin cytoskeleton;adherens junction;anchoring junction;cell junction;cell part;cytoplasm;cytoplasmic part;cytoskeleton;cytosol;extracellular membrane-bounded organelle;extracellular organelle;extracellular region part;extracellular vesicular exosome;intracellular membrane-bounded organelle;intracellular non-membrane-bounded organelle;intracellular organelle;intracellular organelle part;intracell…		Q96TA1-2;Q96TA1	Q96TA1-2;Q96TA1	1747	FAM129B	Niban-like protein 1	Homo sapiens OX=9606
anatomical structure development;apoptosis;biological adhesion;cardiac Purkinje fiber development;cell adhesion;cell death;cell-cell adhesion;cellular component disassembly;cellular component disassembly at cellular level;cellular component disassembly involved in apoptosis;cellular component organization;cellular component organization at cellular level;cellular component organization or biogene…	binding;calcium ion binding;cation binding;cell adhesion molecule binding;ion binding;metal ion binding;protein binding	anchoring junction;apical plasma membrane;cell junction;cell part;cell surface;cell-cell contact zone;cell-cell junction;desmosome;extracellular membrane-bounded organelle;extracellular organelle;extracellular region part;extracellular vesicular exosome;integral to membrane;intercalated disc;intrinsic to membrane;lateral plasma membrane;membrane;membrane part;membrane-bounded organelle;membrane-b…	Arrhythmogenic right ventricular cardiomyopathy (ARVC)	Q14126	Q14126	1354	DSG2	Desmoglein-2	Homo sapiens OX=9606
anatomical structure development;biological regulation;developmental process;hemopoiesis;hemopoietic or lymphoid organ development;organ development;positive regulation of biological process;positive regulation of cell proliferation;positive regulation of cellular process;regulation of biological process;regulation of cell proliferation;regulation of cellular process	binding;cation binding;ion binding;metal ion binding;transition metal ion binding;zinc ion binding	cell cortex;cell part;cytoplasmic part;intracellular part		P52943;P52943-2	P52943;P52943-2	1024	CRIP2	Cysteine-rich protein 2	Homo sapiens OX=9606
alcohol metabolic process;anatomical structure development;anatomical structure homeostasis;anatomical structure morphogenesis;behavior;biological regulation;carbohydrate catabolic process;carbohydrate metabolic process;cardiac muscle contraction;catabolic process;cellular carbohydrate catabolic process;cellular carbohydrate metabolic process;cellular component organization;cellular component org…	alpha-glucosidase activity;binding;carbohydrate binding;catalytic activity;glucosidase activity;hydrolase activity;hydrolase activity, acting on glycosyl bonds;hydrolase activity, hydrolyzing O-glycosyl compounds;maltose alpha-glucosidase activity	cell part;cytoplasmic part;extracellular membrane-bounded organelle;extracellular organelle;extracellular region part;extracellular vesicular exosome;intracellular membrane-bounded organelle;intracellular organelle;intracellular organelle lumen;intracellular organelle part;intracellular part;lysosomal lumen;lysosomal membrane;lysosome;lytic vacuole;membrane;membrane-bounded organelle;membrane-bou…	Galactose metabolism;Lysosome;Starch and sucrose metabolism	P10253	P10253	503	GAA	Lysosomal alpha-glucosidase	Homo sapiens OX=9606
actin filament capping;barbed-end actin filament capping;biological regulation;cell projection assembly;cell projection organization;cellular component assembly;cellular component assembly at cellular level;cellular component organization;cellular component organization at cellular level;cellular component organization or biogenesis;cellular component organization or biogenesis at cellular level;…	binding;protein binding;protein complex binding;protein domain specific binding	cell part;centriole;cytoplasm;cytoplasmic membrane-bounded vesicle;cytoplasmic part;cytoplasmic vesicle;cytoskeletal part;extracellular membrane-bounded organelle;extracellular organelle;extracellular region part;extracellular vesicular exosome;F-actin capping protein complex;intracellular membrane-bounded organelle;intracellular non-membrane-bounded organelle;intracellular organelle;intracellula…		P40121;P40121-2	P40121;P40121-2	880	CAPG	Macrophage-capping protein	Homo sapiens OX=9606
anatomical structure development;apoptosis;biological regulation;biosynthetic process;C21-steroid hormone catabolic process;C21-steroid hormone metabolic process;catabolic process;cell death;cellular biosynthetic process;cellular component organization;cellular component organization or biogenesis;cellular hormone metabolic process;cellular macromolecule metabolic process;cellular metabolic proce…	binding;channel regulator activity;enzyme binding;glucocorticoid receptor binding;hormone receptor binding;insulin-like growth factor receptor binding;ion channel binding;nuclear hormone receptor binding;protein binding;protein dimerization activity;protein domain specific binding;protein heterodimerization activity;receptor binding;sodium channel regulator activity;steroid hormone receptor bindi…	cell junction;cell part;cell-cell contact zone;cell-cell junction;cytoplasm;cytoplasmic part;cytoplasmic vesicle membrane;cytoplasmic vesicle part;cytosol;extracellular membrane-bounded organelle;extracellular organelle;extracellular region part;extracellular vesicular exosome;intercalated disc;intracellular organelle part;intracellular part;membrane;membrane-bounded organelle;membrane-bounded ve…	Cell cycle;Neurotrophin signaling pathway;Oocyte meiosis	Q04917	Q04917	1246	YWHAH	14-3-3 protein eta	Homo sapiens OX=9606
biological regulation;defense response;defense response to virus;immune effector process;immune response;immune system process;innate immune response;multi-organism process;negative regulation of biological process;negative regulation of reproductive process;negative regulation of viral genome replication;negative regulation of viral reproduction;positive regulation of biological process;positive…	binding;catalytic activity;cation binding;ion binding;metal ion binding;NAD+ ADP-ribosyltransferase activity;transferase activity;transferase activity, transferring glycosyl groups;transferase activity, transferring pentosyl groups	cell part;cytoplasm;cytoplasmic part;Golgi apparatus;intracellular membrane-bounded organelle;intracellular organelle;intracellular part;membrane-bounded organelle;nucleus;organelle		Q7Z2W4-2;Q7Z2W4;Q7Z2W4-3	Q7Z2W4-2;Q7Z2W4;Q7Z2W4-3	1568	ZC3HAV1	Zinc finger CCCH-type antiviral protein 1	Homo sapiens OX=9606
alcohol metabolic process;aldehyde catabolic process;biosynthetic process;carbohydrate catabolic process;carbohydrate metabolic process;carboxylic acid biosynthetic process;carboxylic acid catabolic process;carboxylic acid metabolic process;catabolic process;cellular aldehyde metabolic process;cellular biosynthetic process;cellular carbohydrate metabolic process;cellular catabolic process;cellula…	alcohol dehydrogenase (NADP+) activity;alditol:NADP+ 1-oxidoreductase activity;aldo-keto reductase (NADP) activity;catalytic activity;electron carrier activity;L-glucuronate reductase activity;oxidoreductase activity;oxidoreductase activity, acting on CH-OH group of donors;oxidoreductase activity, acting on the CH-OH group of donors, NAD or NADP as acceptor	apical plasma membrane;cell part;cytoplasmic part;cytosol;extracellular membrane-bounded organelle;extracellular organelle;extracellular region part;extracellular space;extracellular vesicular exosome;intracellular part;membrane part;membrane-bounded organelle;membrane-bounded vesicle;organelle;plasma membrane part;vesicle	Caprolactam degradation;Glycerolipid metabolism;Glycolysis / Gluconeogenesis	P14550	P14550	574	AKR1A1	Aldo-keto reductase family 1 member A1	Homo sapiens OX=9606
actin filament-based movement;actin filament-based process;anatomical structure development;anatomical structure morphogenesis;auditory receptor cell differentiation;behavior;biological regulation;cell communication;cell differentiation;cell projection organization;cell-cell signaling;cellular component assembly;cellular component assembly at cellular level;cellular component movement;cellular co…	actin binding;actin filament binding;adenyl nucleotide binding;adenyl ribonucleotide binding;ADP binding;ATP binding;binding;calmodulin binding;catalytic activity;cytoskeletal protein binding;hydrolase activity;hydrolase activity, acting on acid anhydrides;hydrolase activity, acting on acid anhydrides, in phosphorus-containing anhydrides;microfilament motor activity;minus-end directed microfilame…	apical part of cell;axon;cell body;cell cortex;cell part;cell projection;cell projection membrane;cell projection part;clathrin coated vesicle membrane;coated pit;coated vesicle membrane;cytoplasm;cytoplasmic membrane-bounded vesicle;cytoplasmic part;cytoplasmic vesicle;cytoplasmic vesicle membrane;cytoplasmic vesicle part;cytoskeletal part;cytosol;DNA-directed RNA polymerase II, holoenzyme;endoc…		Q9UM54-6;Q9UM54-4;Q9UM54-1;Q9UM54;Q9UM54-5;Q9UM54-2	Q9UM54-6;Q9UM54-4;Q9UM54-1;Q9UM54;Q9UM54-5;Q9UM54-2	1972	MYO6	Unconventional myosin-VI	Homo sapiens OX=9606
amine biosynthetic process;amine metabolic process;biosynthetic process;carboxylic acid biosynthetic process;carboxylic acid metabolic process;cellular amine metabolic process;cellular amino acid biosynthetic process;cellular amino acid metabolic process;cellular biosynthetic process;cellular ketone metabolic process;cellular metabolic process;cellular modified amino acid biosynthetic process;cel…	binding;carboxypeptidase activity;catalytic activity;cation binding;dipeptidase activity;exopeptidase activity;hydrolase activity;ion binding;metal ion binding;metallopeptidase activity;peptidase activity;peptidase activity, acting on L-amino acid peptides;tripeptidase activity	cell part;cytoplasmic part;cytosol;extracellular membrane-bounded organelle;extracellular organelle;extracellular region part;extracellular vesicular exosome;intracellular part;membrane-bounded organelle;membrane-bounded vesicle;organelle;vesicle		Q96KP4;Q96KP4-2	Q96KP4;Q96KP4-2	1732	CNDP2	Cytosolic non-specific dipeptidase	Homo sapiens OX=9606
anatomical structure formation involved in morphogenesis;biological regulation;blood circulation;cellular component organization;cellular component organization or biogenesis;cellular membrane organization;cellular process;cellular response to heat;cellular response to stimulus;cellular response to stress;circulatory system process;developmental process;membrane organization;multicellular organis…	binding;lipid binding;phospholipid binding	caveola;cell part;cytoplasmic part;cytoplasmic vesicle;cytoplasmic vesicle membrane;cytoplasmic vesicle part;envelope;extracellular membrane-bounded organelle;extracellular organelle;extracellular region part;extracellular vesicular exosome;integral to membrane;intracellular membrane-bounded organelle;intracellular organelle;intracellular organelle part;intracellular part;intrinsic to membrane;me…		Q9NZM1-6;Q9NZM1;Q9NZM1-2;Q9NZM1-3;Q9NZM1-5;Q9NZM1-7;Q9NZM1-4;Q9NZM1-8	Q9NZM1-6;Q9NZM1;Q9NZM1-2;Q9NZM1-3;Q9NZM1-5	1912	MYOF	Myoferlin	Homo sapiens OX=9606
activation of caspase activity;aging;anatomical structure morphogenesis;apoptosis;apoptosis in response to endoplasmic reticulum stress;biological regulation;biosynthetic process;branching involved in mammary gland duct morphogenesis;branching morphogenesis of a tube;calcium ion homeostasis;catabolic process;cation homeostasis;cell aging;cell cycle arrest;cell cycle process;cell death;cell differ…	binding;cation binding;cobalt ion binding;DNA binding;enzyme binding;identical protein binding;ion binding;metal ion binding;nucleic acid binding;protein binding;protein binding transcription factor activity;protein dimerization activity;protein heterodimerization activity;protein homodimerization activity;small conjugating protein binding;SUMO binding;transcription coactivator activity;transcrip…	cell part;cytoplasm;cytoplasmic part;cytosol;early endosome membrane;endoplasmic reticulum part;endosomal part;endosome membrane;extrinsic to endoplasmic reticulum membrane;extrinsic to membrane;extrinsic to organelle membrane;intracellular membrane-bounded organelle;intracellular non-membrane-bounded organelle;intracellular organelle;intracellular organelle part;intracellular part;membrane;membr…	Acute myeloid leukemia;Endocytosis;Pathways in cancer;Ubiquitin mediated proteolysis	P29590;P29590-2;P29590-5;P29590-9;P29590-3;P29590-8;P29590-4;P29590-11;P29590-12;P29590-13;P29590-14;P29590-10	P29590;P29590-2;P29590-5;P29590-9;P29590-3;P29590-8;P29590-4;P29590-11;P29590-12;P29590-13;P29590-14;P29590-10	770	PML	Protein PML	Homo sapiens OX=9606
biological regulation;biosynthetic process;cell cycle arrest;cell cycle process;cell surface receptor linked signaling pathway;cellular biosynthetic process;cellular macromolecule biosynthetic process;cellular macromolecule metabolic process;cellular metabolic process;cellular nitrogen compound metabolic process;cellular process;cellular protein metabolic process;cellular response to chemical sti…	binding;calcium-dependent protein serine/threonine phosphatase activity;calmodulin-dependent protein phosphatase activity;catalytic activity;cation binding;hydrolase activity;hydrolase activity, acting on ester bonds;ion binding;magnesium ion binding;manganese ion binding;metal ion binding;molecular transducer activity;phosphatase activity;phosphoprotein phosphatase activity;phosphoric ester hydr…	calcium channel complex;cation channel complex;cell part;cell projection;cytoplasmic part;cytosol;intracellular membrane-bounded organelle;intracellular organelle;intracellular organelle part;intracellular part;ion channel complex;macromolecular complex;membrane;membrane part;membrane-bounded organelle;neuron projection;nuclear part;nucleoplasm;nucleus;organelle;organelle part;plasma membrane par…	MAPK signaling pathway	P35813;P35813-3;P35813-2;O75688-5;O75688-4;O75688-2;O75688	P35813;P35813-3;P35813-2;O75688-5;O75688-4;O75688-2;O75688	850	PPM1A;PPM1B	Protein phosphatase 1A;Protein phosphatase 1B	Homo sapiens OX=9606
biosynthetic process;cellular biosynthetic process;cellular macromolecule biosynthetic process;cellular macromolecule metabolic process;cellular metabolic process;cellular process;cellular protein metabolic process;cotranslational protein targeting to membrane;establishment of localization;establishment of localization in cell;establishment of protein localization;establishment of protein localiz…	7S RNA binding;binding;endoplasmic reticulum signal peptide binding;nucleic acid binding;peptide binding;RNA binding;signal sequence binding	cell part;cytoplasm;cytoplasmic part;cytosol;extracellular membrane-bounded organelle;extracellular organelle;extracellular region part;extracellular vesicular exosome;intercellular bridge;intracellular membrane-bounded organelle;intracellular non-membrane-bounded organelle;intracellular organelle;intracellular organelle part;intracellular part;macromolecular complex;membrane-bounded organelle;me…	Protein export	P37108	P37108	865	SRP14	Signal recognition particle 14 kDa protein	Homo sapiens OX=9606
apoptosis;axon extension;biological adhesion;biological regulation;cell adhesion;cell death;cell growth;cell projection assembly;cell projection organization;cell surface receptor linked signaling pathway;cell-cell adhesion;cellular component assembly;cellular component assembly at cellular level;cellular component organization;cellular component organization at cellular level;cellular component …	actin binding;actin filament binding;binding;cytoskeletal protein binding;enzyme binding;GTPase binding;protein binding;protein complex binding;Rac GTPase binding;Ras GTPase binding;Rho GTPase binding;small GTPase binding	adherens junction;anchoring junction;cell junction;cell part;cell projection;cell-substrate adherens junction;cell-substrate junction;cytoplasm;cytoplasmic part;cytosol;extracellular membrane-bounded organelle;extracellular organelle;extracellular region part;extracellular vesicular exosome;focal adhesion;intracellular part;lamellipodium;macromolecular complex;membrane;membrane-bounded organelle;…	Regulation of actin cytoskeleton	Q7L576;Q7L576-3;Q7L576-2;Q96F07-2;Q96F07	Q7L576;Q7L576-3;Q7L576-2;Q96F07-2;Q96F07	1564	CYFIP1;CYFIP2	Cytoplasmic FMR1-interacting protein 1;Cytoplasmic FMR1-interacting protein 2	Homo sapiens OX=9606
adherens junction assembly;adherens junction organization;anatomical structure development;anatomical structure formation involved in morphogenesis;anatomical structure homeostasis;anatomical structure morphogenesis;androgen receptor signaling pathway;anterior/posterior axis specification;apoptosis;appendage morphogenesis;axis specification;biological adhesion;biological regulation;biosynthetic p…	activating transcription factor binding;alpha-catenin binding;androgen receptor binding;binding;cadherin binding;cell adhesion molecule binding;DNA binding;double-stranded DNA binding;enzyme binding;estrogen receptor binding;hormone receptor binding;ion channel binding;I-SMAD binding;kinase binding;molecular transducer activity;nuclear hormone receptor binding;nucleic acid binding;nucleic acid bi…	adherens junction;anchoring junction;apical part of cell;basolateral plasma membrane;beta-catenin destruction complex;beta-catenin-TCF7L2 complex;catenin complex;catenin-TCF7L2 complex;cell cortex;cell junction;cell part;cell periphery;cell projection;cell projection membrane;cell projection part;cell-cell adherens junction;cell-cell junction;cell-substrate adherens junction;cell-substrate juncti…	Adherens junction;Arrhythmogenic right ventricular cardiomyopathy (ARVC);Bacterial invasion of epithelial cells;Basal cell carcinoma;Colorectal cancer;Endometrial cancer;Focal adhesion;Leukocyte transendothelial migration;Melanogenesis;Pathogenic Escherichia coli infection;Pathways in cancer;Prostate cancer;Thyroid cancer;Tight junction;Wnt signaling pathway	P35222	P35222	831	CTNNB1	Catenin beta-1	Homo sapiens OX=9606
actin cytoskeleton organization;actin filament organization;actin filament-based process;adherens junction organization;aging;anatomical structure development;anatomical structure morphogenesis;apical junction assembly;axon regeneration;axonogenesis;biological adhesion;biological regulation;brain morphogenesis;cell adhesion;cell differentiation;cell junction assembly;cell junction organization;ce…	beta-catenin binding;binding;cadherin binding;cell adhesion molecule binding;cytoskeletal protein binding;gamma-catenin binding;protein binding;structural constituent of cytoskeleton;structural molecule activity;vinculin binding	acrosomal vesicle;actin cytoskeleton;adherens junction;anchoring junction;axon;basolateral plasma membrane;catenin complex;cell junction;cell part;cell projection;cell-cell adherens junction;cell-cell contact zone;cell-cell junction;cell-substrate adherens junction;cell-substrate junction;cytoplasm;cytoplasmic membrane-bounded vesicle;cytoplasmic part;cytoplasmic vesicle;cytoskeleton;cytosol;extr…	Adherens junction;Arrhythmogenic right ventricular cardiomyopathy (ARVC);Bacterial invasion of epithelial cells;Endometrial cancer;Leukocyte transendothelial migration;Pathways in cancer;Tight junction	P35221;P35221-2;P35221-3;P26232-4;P26232-6	P35221;P35221-2;P35221-3	830	CTNNA1	Catenin alpha-1	Homo sapiens OX=9606
anatomical structure development;biosynthetic process;cell activation;cell proliferation;cellular aromatic compound metabolic process;cellular biosynthetic process;cellular component assembly;cellular component organization;cellular component organization or biogenesis;cellular metabolic process;cellular nitrogen compound biosynthetic process;cellular nitrogen compound metabolic process;cellular …	binding;catalytic activity;cation binding;DNA binding;IMP dehydrogenase activity;ion binding;metal ion binding;nucleic acid binding;nucleotide binding;oxidoreductase activity;oxidoreductase activity, acting on CH-OH group of donors;oxidoreductase activity, acting on the CH-OH group of donors, NAD or NADP as acceptor;RNA binding	cell part;cytoplasm;cytoplasmic part;cytosol;extracellular membrane-bounded organelle;extracellular organelle;extracellular region part;extracellular vesicular exosome;intracellular membrane-bounded organelle;intracellular organelle;intracellular organelle part;intracellular part;membrane;membrane-bounded organelle;membrane-bounded vesicle;microbody;microbody membrane;microbody part;nucleus;organ…	Drug metabolism - other enzymes;Purine metabolism	P12268	P12268	541	IMPDH2	Inosine-5'-monophosphate dehydrogenase 2	Homo sapiens OX=9606
biological regulation;regulation of biological process;regulation of cell proliferation;regulation of cellular process	binding;identical protein binding;protein binding;protein dimerization activity;protein heterodimerization activity;protein homodimerization activity	cell part;cytoplasm;cytoplasmic part;intracellular part;perinuclear region of cytoplasm		O43399-2;O43399-4;O43399;O43399-3;O43399-5;O43399-7;O43399-6	O43399-2;O43399-4;O43399;O43399-3;O43399-5;O43399-7;O43399-6	143	TPD52L2	Tumor protein D54	Homo sapiens OX=9606
actin cytoskeleton organization;actin filament branching;actin filament bundle assembly;actin filament organization;actin filament-based process;biological regulation;cell chemotaxis;cell migration;cell motility;cell projection organization;cellular component assembly;cellular component assembly at cellular level;cellular component movement;cellular component organization;cellular component organ…	actin binding;actin filament binding;Arp2/3 complex binding;binding;cytoskeletal protein binding;identical protein binding;protein binding;protein complex binding	actin cytoskeleton;actin filament;actin filament bundle;actomyosin;adherens junction;anchoring junction;cell junction;cell leading edge;cell part;cell periphery;cell projection;cell-substrate adherens junction;cell-substrate junction;cytoplasm;cytoplasmic part;cytoskeletal part;cytoskeleton;cytosol;extracellular membrane-bounded organelle;extracellular organelle;extracellular region part;extracel…		Q9BR76;A9Z1Z3-3;A9Z1Z3	Q9BR76	1781	CORO1B	Coronin-1B	Homo sapiens OX=9606
anatomical structure homeostasis;antigen processing and presentation;antigen processing and presentation of exogenous antigen;antigen processing and presentation of exogenous peptide antigen;antigen processing and presentation of exogenous peptide antigen via MHC class II;antigen processing and presentation of peptide antigen;antigen processing and presentation of peptide antigen via MHC class II…	binding;catalytic activity;GDP binding;GTP binding;GTPase activity;guanyl nucleotide binding;guanyl ribonucleotide binding;hydrolase activity;hydrolase activity, acting on acid anhydrides;hydrolase activity, acting on acid anhydrides, in phosphorus-containing anhydrides;nucleoside-triphosphatase activity;nucleotide binding;purine nucleotide binding;purine ribonucleoside triphosphate binding;purin…	cell part;cytoplasmic membrane-bounded vesicle;cytoplasmic part;cytoplasmic vesicle;cytoplasmic vesicle membrane;cytoplasmic vesicle part;endocytic vesicle;endocytic vesicle membrane;endosome;extracellular membrane-bounded organelle;extracellular organelle;extracellular region part;extracellular vesicular exosome;Golgi apparatus;intracellular membrane-bounded organelle;intracellular organelle;int…	Amoebiasis;Endocytosis;ko05152;Phagosome	P51149	P51149	996	RAB7A	Ras-related protein Rab-7a	Homo sapiens OX=9606
biological regulation;biosynthetic process;catabolic process;cell growth;cellular biosynthetic process;cellular catabolic process;cellular macromolecule catabolic process;cellular macromolecule metabolic process;cellular metabolic process;cellular nitrogen compound metabolic process;cellular process;DNA catabolic process;DNA catabolic process, exonucleolytic;DNA metabolic process;gamete generatio…	5'-3' exonuclease activity;5'-3' exoribonuclease activity;binding;catalytic activity;cation binding;DNA binding;exonuclease activity;exonuclease activity, active with either ribo- or deoxyribonucleic acids and producing 5'-phosphomonoesters;exoribonuclease activity;exoribonuclease activity, producing 5'-phosphomonoesters;hydrolase activity;hydrolase activity, acting on ester bonds;ion binding;met…	aggresome;cell part;inclusion body;intracellular membrane-bounded organelle;intracellular non-membrane-bounded organelle;intracellular organelle;intracellular organelle part;intracellular part;membrane;membrane-bounded organelle;non-membrane-bounded organelle;nuclear part;nucleolus;nucleus;organelle;organelle part	Ribosome biogenesis in eukaryotes;RNA degradation	Q9H0D6-2;Q9H0D6	Q9H0D6-2;Q9H0D6	1829	XRN2	5'-3' exoribonuclease 2	Homo sapiens OX=9606
				P0DPI2-2;A0A0B4J2D5-2;P0DPI2;A0A0B4J2D5	P0DPI2-2;A0A0B4J2D5-2;P0DPI2;A0A0B4J2D5	2	GATD3A;GATD3B	Glutamine amidotransferase-like class 1 domain-containing protein 3A, mitochondrial;Glutamine amidotransferase-like class 1 domain-containing protein 3B, mitochondrial	Homo sapiens OX=9606
acetyl-CoA metabolic process;acyl-CoA biosynthetic process;acyl-CoA metabolic process;acylglycerol biosynthetic process;acylglycerol metabolic process;amine metabolic process;biological regulation;biosynthetic process;carboxylic acid biosynthetic process;carboxylic acid metabolic process;cell differentiation;cellular amine metabolic process;cellular amino acid metabolic process;cellular biosynthe…	[acyl-carrier-protein] S-acetyltransferase activity;[acyl-carrier-protein] S-malonyltransferase activity;3-hydroxyacyl-[acyl-carrier-protein] dehydratase activity;3-hydroxyoctanoyl-[acyl-carrier-protein] dehydratase activity;3-hydroxypalmitoyl-[acyl-carrier-protein] dehydratase activity;3-oxoacyl-[acyl-carrier-protein] reductase (NADPH) activity;3-oxoacyl-[acyl-carrier-protein] synthase activity;…	cell part;cytoplasm;cytoplasmic membrane-bounded vesicle;cytoplasmic part;cytoplasmic vesicle;cytosol;extracellular membrane-bounded organelle;extracellular organelle;extracellular region part;extracellular vesicular exosome;glycogen granule;Golgi apparatus;intracellular membrane-bounded organelle;intracellular organelle;intracellular part;melanosome;membrane;membrane-bounded organelle;membrane-b…	Fatty acid biosynthesis;Insulin signaling pathway	P49327	P49327	956	FASN	Fatty acid synthase	Homo sapiens OX=9606
actin cytoskeleton organization;actin filament organization;actin filament-based process;actin rod assembly;activation of immune response;activation of innate immune response;biological regulation;catabolic process;cellular catabolic process;cellular component assembly;cellular component assembly at cellular level;cellular component organization;cellular component organization at cellular level;c…	adenyl nucleotide binding;adenyl ribonucleotide binding;ATP binding;binding;calcium ion binding;cation binding;enzyme binding;ion binding;lipoprotein particle receptor binding;low-density lipoprotein particle receptor binding;metal ion binding;nucleic acid binding;nucleotide binding;phosphatase binding;protein binding;protein phosphatase binding;purine nucleotide binding;purine ribonucleoside tri…	adherens junction;anchoring junction;cell junction;cell part;cell-substrate adherens junction;cell-substrate junction;cytoplasmic membrane-bounded vesicle;cytoplasmic membrane-bounded vesicle lumen;cytoplasmic part;cytoplasmic vesicle;cytoplasmic vesicle part;cytosol;endocytic vesicle lumen;endoplasmic reticulum;endoplasmic reticulum lumen;endoplasmic reticulum membrane;endoplasmic reticulum part…	NOD-like receptor signaling pathway;Pathways in cancer;Plant-pathogen interaction;Prostate cancer;Protein processing in endoplasmic reticulum	P14625;Q58FF3	P14625	576	HSP90B1	Endoplasmin	Homo sapiens OX=9606
biological regulation;cell redox homeostasis;cellular homeostasis;cellular macromolecule metabolic process;cellular metabolic process;cellular process;cellular protein metabolic process;cellular response to stimulus;cellular response to stress;chaperone-mediated protein folding;establishment of localization;establishment of localization in cell;establishment of protein localization;homeostatic pr…	catalytic activity;intramolecular oxidoreductase activity;intramolecular oxidoreductase activity, interconverting keto- and enol-groups;intramolecular oxidoreductase activity, transposing S-S bonds;isomerase activity;protein disulfide isomerase activity	cell part;cell surface;cytoplasmic membrane-bounded vesicle;cytoplasmic part;cytoplasmic vesicle;endoplasmic reticulum;endoplasmic reticulum lumen;endoplasmic reticulum part;intracellular membrane-bounded organelle;intracellular organelle;intracellular organelle lumen;intracellular organelle part;intracellular part;melanosome;membrane-bounded organelle;membrane-bounded vesicle;membrane-enclosed l…	Protein processing in endoplasmic reticulum;Vibrio cholerae infection	P13667	P13667	556	PDIA4	Protein disulfide-isomerase A4	Homo sapiens OX=9606
cell differentiation;cellular component assembly;cellular component assembly at cellular level;cellular component organization;cellular component organization at cellular level;cellular component organization or biogenesis;cellular component organization or biogenesis at cellular level;cellular developmental process;cellular macromolecular complex assembly;cellular macromolecular complex subunit …	adenyl nucleotide binding;adenyl ribonucleotide binding;ATP binding;ATPase activity;ATPase activity, coupled;ATP-dependent helicase activity;ATP-dependent RNA helicase activity;binding;catalytic activity;helicase activity;hydrolase activity;hydrolase activity, acting on acid anhydrides;hydrolase activity, acting on acid anhydrides, in phosphorus-containing anhydrides;identical protein binding;nuc…	catalytic step 2 spliceosome;cell part;intracellular membrane-bounded organelle;intracellular organelle;intracellular organelle part;intracellular part;macromolecular complex;membrane;membrane-bounded organelle;nuclear part;nucleoplasm;nucleus;organelle;organelle part;ribonucleoprotein complex;small nuclear ribonucleoprotein complex;spliceosomal complex;U5 snRNP	Spliceosome	O75643;O75643-2	O75643;O75643-2	209	SNRNP200	U5 small nuclear ribonucleoprotein 200 kDa helicase	Homo sapiens OX=9606
aggrephagy;autophagy;biological regulation;catabolic process;cell communication;cellular catabolic process;cellular macromolecule catabolic process;cellular macromolecule metabolic process;cellular metabolic process;cellular process;cellular response to chemical stimulus;cellular response to external stimulus;cellular response to extracellular stimulus;cellular response to hypoxia;cellular respon…	binding;enzyme binding;identical protein binding;kinase binding;polyubiquitin binding;protein binding;small conjugating protein binding;ubiquitin binding	aggresome;autophagic vacuole;cell part;cytoplasm;cytoplasmic part;cytosol;endoplasmic reticulum;endoplasmic reticulum membrane;endoplasmic reticulum part;inclusion body;intracellular membrane-bounded organelle;intracellular organelle;intracellular organelle part;intracellular part;macromolecular complex;membrane;membrane part;membrane-bounded organelle;nuclear part;nucleoplasm;nucleus;organelle;o…	Protein processing in endoplasmic reticulum	Q9NRR5;Q9NRR5-2;Q9UMX0-3;Q9UMX0-2;Q9UMX0	Q9NRR5;Q9NRR5-2;Q9UMX0-3;Q9UMX0-2;Q9UMX0	1880	UBQLN4;UBQLN1	Ubiquilin-4;Ubiquilin-1	Homo sapiens OX=9606
cellular component organization;cellular component organization or biogenesis;cellular membrane organization;cellular process;membrane organization;nuclear membrane organization		cell part;cytoplasmic part;endoplasmic reticulum lumen;endoplasmic reticulum part;Golgi apparatus;integral to membrane;integral to nuclear inner membrane;integral to organelle membrane;intracellular membrane-bounded organelle;intracellular organelle;intracellular organelle lumen;intracellular organelle part;intracellular part;intrinsic to membrane;intrinsic to nuclear inner membrane;intrinsic to …		Q9BTV4	Q9BTV4	1789	TMEM43	Transmembrane protein 43	Homo sapiens OX=9606
biological regulation;cellular component organization;cellular component organization at cellular level;cellular component organization or biogenesis;cellular component organization or biogenesis at cellular level;cellular process;COPI coating of Golgi vesicle;establishment of localization;establishment of protein localization;Golgi organization;Golgi transport vesicle coating;organelle organizat…	binding;protein binding;SNARE binding;syntaxin binding	cell part;clathrin-coated vesicle;coated vesicle;cytoplasmic membrane-bounded vesicle;cytoplasmic part;cytoplasmic vesicle;endoplasmic reticulum;endoplasmic reticulum membrane;endoplasmic reticulum part;endoplasmic reticulum-Golgi intermediate compartment;endoplasmic reticulum-Golgi intermediate compartment membrane;extracellular membrane-bounded organelle;extracellular organelle;extracellular re…		Q9BVK6	Q9BVK6	1803	TMED9	Transmembrane emp24 domain-containing protein 9	Homo sapiens OX=9606
biological regulation;biosynthetic process;cellular biosynthetic process;cellular component assembly;cellular component assembly at cellular level;cellular component organization;cellular component organization at cellular level;cellular component organization or biogenesis;cellular component organization or biogenesis at cellular level;cellular macromolecular complex assembly;cellular macromolec…	binding;nucleic acid binding;nucleotide binding;RNA binding;translation factor activity, nucleic acid binding;translation initiation factor activity	cell part;cytoplasm;cytoplasmic part;cytosol;eukaryotic 43S preinitiation complex;eukaryotic 48S preinitiation complex;eukaryotic translation initiation factor 3 complex;intracellular part;macromolecular complex;perinuclear region of cytoplasm;protein complex;ribonucleoprotein complex;translation preinitiation complex	RNA transport	O75821	O75821	212	EIF3G	Eukaryotic translation initiation factor 3 subunit G	Homo sapiens OX=9606
biological regulation;cell differentiation;cellular component organization;cellular component organization at cellular level;cellular component organization or biogenesis;cellular component organization or biogenesis at cellular level;cellular developmental process;cellular macromolecule metabolic process;cellular metabolic process;cellular process;cellular protein metabolic process;developmental…	binding;catalytic activity;coenzyme binding;cofactor binding;NAD binding;nucleic acid binding transcription factor activity;nucleotide binding;oxidoreductase activity;oxidoreductase activity, acting on CH-OH group of donors;oxidoreductase activity, acting on the CH-OH group of donors, NAD or NADP as acceptor;protein binding;protein binding transcription factor activity;protein C-terminus binding;…	cell part;cytoplasmic part;cytosol;intracellular membrane-bounded organelle;intracellular organelle;intracellular organelle part;intracellular part;macromolecular complex;membrane-bounded organelle;nuclear part;nucleoplasm;nucleoplasm part;nucleus;organelle;organelle part;protein complex;transcription factor complex;transcriptional repressor complex	Chronic myeloid leukemia;Notch signaling pathway;Pathways in cancer;Wnt signaling pathway	Q13363-2;Q13363	Q13363-2;Q13363	1316	CTBP1	C-terminal-binding protein 1	Homo sapiens OX=9606
anatomical structure development;biosynthetic process;cell proliferation;cellular biosynthetic process;cellular macromolecule biosynthetic process;cellular macromolecule metabolic process;cellular metabolic process;cellular process;cellular process involved in reproduction;cellular protein metabolic process;chordate embryonic development;developmental process;developmental process involved in rep…	binding;cation binding;ion binding;metal ion binding;nucleic acid binding;RNA binding;translation factor activity, nucleic acid binding;translation initiation factor activity	cell part;cytoplasm;cytoplasmic part;cytosol;eukaryotic translation initiation factor 2 complex;intracellular part;macromolecular complex;protein complex	RNA transport	P20042	P20042	651	EIF2S2	Eukaryotic translation initiation factor 2 subunit 2	Homo sapiens OX=9606
biological regulation;biosynthetic process;cellular biosynthetic process;cellular component organization;cellular component organization at cellular level;cellular component organization or biogenesis;cellular component organization or biogenesis at cellular level;cellular macromolecule biosynthetic process;cellular macromolecule metabolic process;cellular metabolic process;cellular nitrogen comp…	binding;chromatin binding;core promoter binding;DNA binding;double-stranded DNA binding;nucleic acid binding;nucleotide binding;regulatory region DNA binding;regulatory region nucleic acid binding;structure-specific DNA binding;transcription regulatory region DNA binding	cell part;intracellular membrane-bounded organelle;intracellular organelle;intracellular organelle part;intracellular part;membrane-bounded organelle;nuclear part;nucleoplasm;nucleus;organelle;organelle part		Q15424-2;Q15424;Q15424-4;Q15424-3	Q15424-2;Q15424;Q15424-4;Q15424-3	1423	SAFB	Scaffold attachment factor B1	Homo sapiens OX=9606
cellular macromolecule metabolic process;cellular metabolic process;cellular nitrogen compound metabolic process;cellular process;macromolecule metabolic process;metabolic process;mRNA metabolic process;mRNA processing;nitrogen compound metabolic process;nuclear mRNA splicing, via spliceosome;nucleic acid metabolic process;nucleobase-containing compound metabolic process;primary metabolic process…	adenyl nucleotide binding;adenyl ribonucleotide binding;ATP binding;ATPase activity;ATPase activity, coupled;ATP-dependent helicase activity;ATP-dependent RNA helicase activity;binding;catalytic activity;double-stranded RNA binding;helicase activity;hydrolase activity;hydrolase activity, acting on acid anhydrides;hydrolase activity, acting on acid anhydrides, in phosphorus-containing anhydrides;n…	cell part;cytoplasm;intracellular membrane-bounded organelle;intracellular non-membrane-bounded organelle;intracellular organelle;intracellular organelle part;intracellular part;macromolecular complex;membrane-bounded organelle;non-membrane-bounded organelle;nuclear part;nucleolus;nucleoplasm;nucleus;organelle;organelle part;ribonucleoprotein complex;spliceosomal complex;U12-type spliceosomal com…	Spliceosome	O43143	O43143	132	DHX15	Pre-mRNA-splicing factor ATP-dependent RNA helicase DHX15	Homo sapiens OX=9606
aerobic respiration;cellular metabolic process;cellular process;cellular respiration;electron transport chain;energy derivation by oxidation of organic compounds;generation of precursor metabolites and energy;metabolic process;oxidation-reduction process;oxidative phosphorylation;phosphate-containing compound metabolic process;phosphorus metabolic process;phosphorylation;respiratory electron tran…	binding;catalytic activity;cation binding;endopeptidase activity;hydrolase activity;ion binding;metal ion binding;metalloendopeptidase activity;metallopeptidase activity;peptidase activity;peptidase activity, acting on L-amino acid peptides	cell part;cytoplasmic part;extracellular membrane-bounded organelle;extracellular organelle;extracellular region part;extracellular vesicular exosome;intracellular membrane-bounded organelle;intracellular organelle;intracellular organelle part;intracellular part;macromolecular complex;membrane;membrane part;membrane-bounded organelle;membrane-bounded vesicle;mitochondrial inner membrane;mitochond…	Alzheimer's disease;Cardiac muscle contraction;Huntington's disease;Oxidative phosphorylation;Parkinson's disease	P22695	P22695	691	UQCRC2	Cytochrome b-c1 complex subunit 2, mitochondrial	Homo sapiens OX=9606
acetyl-CoA catabolic process;acetyl-CoA metabolic process;anatomical structure development;carboxylic acid metabolic process;catabolic process;cellular catabolic process;cellular ketone metabolic process;cellular metabolic process;cellular process;coenzyme catabolic process;coenzyme metabolic process;cofactor catabolic process;cofactor metabolic process;developmental process;dicarboxylic acid met…	binding;catalytic activity;coenzyme binding;cofactor binding;flavin adenine dinucleotide binding;oxidoreductase activity;oxidoreductase activity, acting on the CH-CH group of donors;oxidoreductase activity, acting on the CH-CH group of donors, quinone or related compound as acceptor;succinate dehydrogenase (ubiquinone) activity;succinate dehydrogenase activity	cell part;cytoplasmic part;fumarate reductase complex;intracellular membrane-bounded organelle;intracellular organelle;intracellular organelle part;intracellular part;macromolecular complex;membrane;membrane part;membrane-bounded organelle;mitochondrial inner membrane;mitochondrial membrane;mitochondrial membrane part;mitochondrial part;mitochondrial respiratory chain complex II;mitochondrion;org…	Alzheimer's disease;Citrate cycle (TCA cycle);Huntington's disease;Oxidative phosphorylation;Parkinson's disease	P31040-2;P31040;P31040-3	P31040-2;P31040;P31040-3	798	SDHA	Succinate dehydrogenase [ubiquinone] flavoprotein subunit, mitochondrial	Homo sapiens OX=9606
biological regulation;biosynthetic process;cellular biosynthetic process;cellular component movement;cellular macromolecule biosynthetic process;cellular macromolecule metabolic process;cellular metabolic process;cellular nitrogen compound metabolic process;cellular process;cytoskeleton-dependent intracellular transport;establishment of localization;establishment of localization in cell;establish…	beta-tubulin binding;binding;cytoskeletal protein binding;DNA binding;enzyme binding;microtubule binding;nucleic acid binding;protein binding;RNA binding;single-stranded DNA binding;structure-specific DNA binding;tubulin binding;ubiquitin protein ligase binding	cell part;chromosome;condensed chromosome;condensed nuclear chromosome;cytoplasmic part;cytoskeletal part;cytoskeleton;intracellular membrane-bounded organelle;intracellular non-membrane-bounded organelle;intracellular organelle;intracellular organelle part;intracellular part;macromolecular complex;membrane;membrane part;membrane-bounded organelle;microtubule;mitochondrial nucleoid;mitochondrial …		P42704	P42704	905	LRPPRC	Leucine-rich PPR motif-containing protein, mitochondrial	Homo sapiens OX=9606
amine metabolic process;biosynthetic process;carboxylic acid metabolic process;cellular amine metabolic process;cellular amino acid metabolic process;cellular aromatic compound metabolic process;cellular biosynthetic process;cellular ketone metabolic process;cellular metabolic process;cellular nitrogen compound biosynthetic process;cellular nitrogen compound metabolic process;cellular process;glu…	adenyl nucleotide binding;adenyl ribonucleotide binding;ATP binding;binding;carbon-nitrogen ligase activity, with glutamine as amido-N-donor;catalytic activity;GMP synthase (glutamine-hydrolyzing) activity;GMP synthase activity;hydrolase activity;hydrolase activity, acting on acid anhydrides;hydrolase activity, acting on acid anhydrides, in phosphorus-containing anhydrides;ligase activity;ligase …	cell part;cytoplasm;cytoplasmic part;cytosol;intracellular part	Drug metabolism - other enzymes;Purine metabolism	P49915;P49915-2;Q1J0T4;Q9RT91;Q6MLD2;Q8YBL2;A9BER7;Q9ZKG4;Q11WK3;A0M3J8;O66601;B2A5V5;A0RQD7;Q9PN49;P0CL64;C1D0M2;B9KFL4;A8ETA7;A7I131;A7H2D2;A1W0N3;C1A3W7;A6QBI5;Q72D86;B8DNB9;A1VEV0;Q311X7;Q30TH8;C4XSN8;A6Q4N8;Q6G5J3;Q6G197;Q3J210;B9KT27;A4WTP4;A3PK79;A1URR0;Q5LRL6;Q9A7U9;Q987R3;Q92SQ3;Q8FWT4;Q577H0;Q2YK38;Q2KDG7;Q1MMJ7;Q1GGV8;C3MCS5;C0RKS9;B9JZA3;B9J7L1;B8GVI7;B5ZYE9;B4R9R7;B3PYH7;B2SBN5;A9WY5…	P49915;P49915-2	976	GMPS	GMP synthase [glutamine-hydrolyzing]	Homo sapiens OX=9606
activation of MAPK activity;biological regulation;cellular macromolecule metabolic process;cellular metabolic process;cellular process;cellular protein metabolic process;establishment of localization;establishment of localization in cell;establishment of protein localization;intracellular protein transport;intracellular transport;macromolecule metabolic process;macromolecule modification;metaboli…	binding;chaperone binding;identical protein binding;protein binding;protein dimerization activity;protein homodimerization activity	cell part;cell surface;cytoplasmic membrane-bounded vesicle;cytoplasmic part;cytoplasmic vesicle;endoplasmic reticulum;endoplasmic reticulum lumen;endoplasmic reticulum part;extracellular membrane-bounded organelle;extracellular organelle;extracellular region part;extracellular vesicular exosome;intracellular membrane-bounded organelle;intracellular organelle;intracellular organelle lumen;intrace…	Protein processing in endoplasmic reticulum	P30040;P30040-2	P30040	776	ERP29	Endoplasmic reticulum resident protein 29	Homo sapiens OX=9606
biological regulation;biosynthetic process;cellular biosynthetic process;cellular macromolecule biosynthetic process;cellular macromolecule metabolic process;cellular metabolic process;cellular process;cellular protein metabolic process;cellular response to chemical stimulus;cellular response to organic substance;cellular response to stimulus;cellular response to stress;cellular response to topol…		cell part;cytoplasmic part;endoplasmic reticulum;endoplasmic reticulum membrane;endoplasmic reticulum part;integral to membrane;intracellular membrane-bounded organelle;intracellular organelle;intracellular organelle part;intracellular part;intrinsic to membrane;membrane;membrane part;membrane-bounded organelle;organelle;organelle membrane;organelle part	Protein processing in endoplasmic reticulum	P43307;P43307-2	P43307;P43307-2	916	SSR1	Translocon-associated protein subunit alpha	Homo sapiens OX=9606
biological regulation;blood coagulation;cell activation;cellular process;coagulation;establishment of localization;establishment of localization in cell;exocytosis;hemostasis;multicellular organismal process;platelet activation;platelet degranulation;regulation of biological quality;regulation of body fluid levels;secretion;secretion by cell;transport;vesicle-mediated transport	binding;calcium ion binding;cation binding;ion binding;metal ion binding	cell part;cytoplasmic membrane-bounded vesicle;cytoplasmic part;cytoplasmic vesicle;endoplasmic reticulum;endoplasmic reticulum lumen;endoplasmic reticulum part;extracellular region;Golgi apparatus;intracellular membrane-bounded organelle;intracellular organelle;intracellular organelle lumen;intracellular organelle part;intracellular part;melanosome;membrane;membrane-bounded organelle;membrane-bo…		O43852;O43852-3;O43852-2;O43852-4;O43852-5;O43852-6;O43852-9;O43852-10;O43852-13;O43852-14;O43852-15;O43852-11;O43852-8;O43852-12;O43852-7	O43852;O43852-3;O43852-2;O43852-4;O43852-5;O43852-6;O43852-9;O43852-10;O43852-13;O43852-14;O43852-15;O43852-11;O43852-8	160	CALU	Calumenin	Homo sapiens OX=9606
biological regulation;blood coagulation;carbohydrate metabolic process;cellular carbohydrate metabolic process;cellular component organization;cellular component organization at cellular level;cellular component organization or biogenesis;cellular component organization or biogenesis at cellular level;cellular macromolecule metabolic process;cellular metabolic process;cellular process;cellular pr…	binding;carbohydrate binding;cation binding;ion binding;mannose binding;metal ion binding;monosaccharide binding;protein binding;sugar binding;unfolded protein binding	cell part;coated vesicle membrane;contractile fiber part;cytoplasmic part;cytoplasmic vesicle membrane;cytoplasmic vesicle part;endoplasmic reticulum membrane;endoplasmic reticulum part;endoplasmic reticulum-Golgi intermediate compartment;endoplasmic reticulum-Golgi intermediate compartment membrane;ER to Golgi transport vesicle membrane;extracellular membrane-bounded organelle;extracellular orga…	Protein processing in endoplasmic reticulum	P49257	P49257	954	LMAN1	Protein ERGIC-53	Homo sapiens OX=9606
alcohol biosynthetic process;alcohol metabolic process;biosynthetic process;carbohydrate biosynthetic process;carbohydrate metabolic process;cellular biosynthetic process;cellular carbohydrate biosynthetic process;cellular carbohydrate metabolic process;cellular macromolecule metabolic process;cellular metabolic process;cellular nitrogen compound metabolic process;cellular process;cellular protei…	catalytic activity;intramolecular transferase activity;intramolecular transferase activity, phosphotransferases;isomerase activity;phosphomannomutase activity	cell body;cell part;cytoplasmic part;cytosol;extracellular membrane-bounded organelle;extracellular organelle;extracellular region part;extracellular vesicular exosome;intracellular part;membrane-bounded organelle;membrane-bounded vesicle;neuronal cell body;organelle;vesicle	Amino sugar and nucleotide sugar metabolism;Fructose and mannose metabolism	O15305;O15305-2	O15305;O15305-2	124	PMM2	Phosphomannomutase 2	Homo sapiens OX=9606
biosynthetic process;catabolic process;cellular biosynthetic process;cellular catabolic process;cellular component disassembly;cellular component disassembly at cellular level;cellular component organization;cellular component organization at cellular level;cellular component organization or biogenesis;cellular component organization or biogenesis at cellular level;cellular macromolecular complex…	structural constituent of ribosome;structural molecule activity	cell part;centrosome;cytoplasm;cytoplasmic part;cytoskeletal part;cytosol;cytosolic large ribosomal subunit;intracellular non-membrane-bounded organelle;intracellular organelle;intracellular organelle part;intracellular part;large ribosomal subunit;macromolecular complex;membrane;microtubule organizing center;non-membrane-bounded organelle;organelle;organelle part;ribonucleoprotein complex	Ribosome	P62910	P62910	1149	RPL32	60S ribosomal protein L32	Homo sapiens OX=9606
biological regulation;cell redox homeostasis;cellular homeostasis;cellular macromolecule metabolic process;cellular metabolic process;cellular process;cellular protein metabolic process;cellular response to stimulus;cellular response to stress;glycoprotein metabolic process;homeostatic process;macromolecule metabolic process;metabolic process;primary metabolic process;protein folding;protein meta…	catalytic activity;intramolecular oxidoreductase activity;intramolecular oxidoreductase activity, interconverting keto- and enol-groups;intramolecular oxidoreductase activity, transposing S-S bonds;isomerase activity;protein disulfide isomerase activity	cell part;cell surface;cytoplasmic part;endoplasmic reticulum lumen;endoplasmic reticulum membrane;endoplasmic reticulum part;endoplasmic reticulum-Golgi intermediate compartment;extracellular membrane-bounded organelle;extracellular organelle;extracellular region part;extracellular vesicular exosome;intracellular membrane-bounded organelle;intracellular organelle;intracellular organelle lumen;in…		Q9BS26	Q9BS26	1783	ERP44	Endoplasmic reticulum resident protein 44	Homo sapiens OX=9606
biological regulation;biosynthetic process;cellular biosynthetic process;cellular macromolecule biosynthetic process;cellular macromolecule metabolic process;cellular metabolic process;cellular nitrogen compound metabolic process;cellular process;establishment of localization;establishment of localization in cell;establishment of RNA localization;intracellular transport;macromolecule biosynthetic…		cell part;intracellular membrane-bounded organelle;intracellular non-membrane-bounded organelle;intracellular organelle;intracellular organelle part;intracellular part;macromolecular complex;membrane-bounded organelle;non-membrane-bounded organelle;nuclear body;nuclear part;nuclear speck;nucleolus;nucleoplasm;nucleoplasm part;organelle;organelle part;protein complex;transcription export complex		Q9Y3Y2-4;Q9Y3Y2;Q9Y3Y2-3	Q9Y3Y2-4;Q9Y3Y2;Q9Y3Y2-3	2022	CHTOP	PRMT1 protein;Chromatin target of PRMT1 protein	Homo sapiens OX=9606
activation of immune response;activation of innate immune response;anaphase-promoting complex-dependent proteasomal ubiquitin-dependent protein catabolic process;antigen processing and presentation;antigen processing and presentation of exogenous antigen;antigen processing and presentation of exogenous peptide antigen;antigen processing and presentation of exogenous peptide antigen via MHC class …	binding;catalytic activity;endopeptidase activity;hydrolase activity;identical protein binding;peptidase activity;peptidase activity, acting on L-amino acid peptides;protein binding;threonine-type endopeptidase activity;threonine-type peptidase activity	cell part;cytoplasm;cytoplasmic part;cytosol;extracellular membrane-bounded organelle;extracellular organelle;extracellular region part;extracellular vesicular exosome;intracellular membrane-bounded organelle;intracellular organelle;intracellular organelle part;intracellular part;macromolecular complex;membrane-bounded organelle;membrane-bounded vesicle;nuclear part;nucleoplasm;nucleus;organelle;…	Proteasome	O14818;O14818-2;Q8TAA3-2;Q8TAA3-5;Q8TAA3;O14818-4	O14818;O14818-2;Q8TAA3-2;Q8TAA3-5;Q8TAA3	103	PSMA7;PSMA8	Proteasome subunit alpha type-7;Proteasome subunit alpha-type 8	Homo sapiens OX=9606
biological adhesion;biological regulation;biosynthetic process;cell adhesion;cellular biosynthetic process;cellular macromolecule biosynthetic process;cellular macromolecule metabolic process;cellular metabolic process;cellular nitrogen compound metabolic process;cellular process;macromolecule biosynthetic process;macromolecule metabolic process;metabolic process;mRNA metabolic process;mRNA proce…	binding;DNA binding;nucleic acid binding;structural molecule activity	anchoring junction;catalytic step 2 spliceosome;cell junction;cell part;cell-cell junction;cytoplasm;cytoskeletal part;desmosome;intermediate filament;intracellular organelle part;intracellular part;macromolecular complex;membrane;nuclear body;nuclear part;nuclear speck;nucleoplasm;nucleoplasm part;organelle part;plasma membrane;protein complex;ribonucleoprotein complex;spliceosomal complex	mRNA surveillance pathway;RNA transport	Q9H307	Q9H307	1837	PNN	Pinin	Homo sapiens OX=9606
anatomical structure development;ATP-dependent chromatin remodeling;biosynthetic process;blastocyst development;cell cycle;cell proliferation;cellular biosynthetic process;cellular component assembly;cellular component assembly at cellular level;cellular component organization;cellular component organization at cellular level;cellular component organization or biogenesis;cellular component organi…	binding;heat shock protein binding;Hsp90 protein binding;protein binding;protein complex binding	cell part;chromatin;chromosomal part;cytoplasm;intracellular membrane-bounded organelle;intracellular organelle;intracellular organelle part;intracellular part;macromolecular complex;membrane-bounded organelle;nuclear chromatin;nuclear chromosome part;nuclear part;nucleoplasm;nucleus;organelle;organelle part;protein complex		P49321;P49321-3;P49321-4;P49321-2	P49321;P49321-3;P49321-4;P49321-2	955	NASP	Nuclear autoantigenic sperm protein	Homo sapiens OX=9606
biosynthetic process;catabolic process;cell cycle;cell cycle process;cellular biosynthetic process;cellular catabolic process;cellular component disassembly;cellular component disassembly at cellular level;cellular component organization;cellular component organization at cellular level;cellular component organization or biogenesis;cellular component organization or biogenesis at cellular level;c…	binding;catalytic activity;GTP binding;GTPase activity;guanyl nucleotide binding;guanyl ribonucleotide binding;hydrolase activity;hydrolase activity, acting on acid anhydrides;hydrolase activity, acting on acid anhydrides, in phosphorus-containing anhydrides;nucleic acid binding;nucleoside-triphosphatase activity;nucleotide binding;purine nucleotide binding;purine ribonucleoside triphosphate bind…	cell part;cytoplasmic part;cytosol;intracellular;intracellular part	mRNA surveillance pathway	P15170-2;P15170-3;P15170;Q8IYD1	P15170-2;P15170-3;P15170;Q8IYD1	589	GSPT1;GSPT2	Eukaryotic peptide chain release factor GTP-binding subunit ERF3A;Eukaryotic peptide chain release factor GTP-binding subunit ERF3B	Homo sapiens OX=9606
binding of sperm to zona pellucida;cell recognition;cell-cell recognition;cellular macromolecule metabolic process;cellular metabolic process;cellular process;cellular process involved in reproduction;cellular protein metabolic process;'de novo' posttranslational protein folding;'de novo' protein folding;macromolecule metabolic process;metabolic process;primary metabolic process;protein folding;p…	adenyl nucleotide binding;adenyl ribonucleotide binding;ATP binding;binding;nucleotide binding;protein binding;purine nucleotide binding;purine ribonucleoside triphosphate binding;purine ribonucleotide binding;ribonucleotide binding;unfolded protein binding	acrosomal vesicle;cell body;cell part;chaperonin-containing T-complex;cytoplasm;cytoplasmic membrane-bounded vesicle;cytoplasmic part;cytoplasmic vesicle;cytoskeletal part;cytosol;cytosolic part;extracellular membrane-bounded organelle;extracellular organelle;extracellular region part;extracellular vesicular exosome;intracellular membrane-bounded organelle;intracellular organelle;intracellular or…		P40227;P40227-2	P40227;P40227-2	884	CCT6A	T-complex protein 1 subunit zeta	Homo sapiens OX=9606
binding of sperm to zona pellucida;cell recognition;cell-cell recognition;cellular macromolecule metabolic process;cellular metabolic process;cellular process;cellular process involved in reproduction;cellular protein metabolic process;'de novo' posttranslational protein folding;'de novo' protein folding;macromolecule metabolic process;metabolic process;primary metabolic process;protein folding;p…	adenyl nucleotide binding;adenyl ribonucleotide binding;ATP binding;binding;nucleotide binding;protein binding;purine nucleotide binding;purine ribonucleoside triphosphate binding;purine ribonucleotide binding;ribonucleotide binding;unfolded protein binding	cell body;cell part;chaperonin-containing T-complex;cytoplasm;cytoplasmic part;cytoskeletal part;cytosol;cytosolic part;extracellular membrane-bounded organelle;extracellular organelle;extracellular region part;extracellular vesicular exosome;intracellular membrane-bounded organelle;intracellular organelle;intracellular organelle part;intracellular part;macromolecular complex;membrane-bounded org…		Q99832;Q99832-3;Q99832-4;Q99832-2	Q99832;Q99832-3;Q99832-4	1771	CCT7	T-complex protein 1 subunit eta	Homo sapiens OX=9606
amine metabolic process;amino acid activation;apoptosis;biological regulation;carboxylic acid metabolic process;cell death;cellular amine metabolic process;cellular amino acid metabolic process;cellular ketone metabolic process;cellular macromolecule metabolic process;cellular metabolic process;cellular nitrogen compound metabolic process;cellular process;cellular response to stimulus;death;gene …	adenyl nucleotide binding;adenyl ribonucleotide binding;aminoacyl-tRNA ligase activity;ATP binding;binding;catalytic activity;chemokine receptor binding;CXCR chemokine receptor binding;cytokine receptor binding;G-protein-coupled receptor binding;interleukin-8 receptor binding;ligase activity;ligase activity, forming aminoacyl-tRNA and related compounds;ligase activity, forming carbon-oxygen bonds…	cell part;cytoplasm;cytoplasmic part;cytosol;extracellular region part;extracellular space;intracellular membrane-bounded organelle;intracellular organelle;intracellular part;membrane-bounded organelle;nucleus;organelle	Aminoacyl-tRNA biosynthesis	P54577	P54577	1035	YARS	Tyrosine--tRNA ligase, cytoplasmic	Homo sapiens OX=9606
apoptosis;biological regulation;cell death;cellular process;death;negative regulation of apoptosis;negative regulation of biological process;negative regulation of cell death;negative regulation of cellular process;negative regulation of fibroblast apoptosis;negative regulation of programmed cell death;programmed cell death;regulation of apoptosis;regulation of biological process;regulation of ce…	binding;fibroblast growth factor binding;growth factor binding;protein binding	cell part;cytoplasm;intracellular membrane-bounded organelle;intracellular organelle;intracellular organelle part;intracellular part;macromolecular complex;membrane;membrane-bounded organelle;nuclear part;nucleoplasm;nucleus;organelle;organelle part;ribonucleoprotein complex;spliceosomal complex		Q9BZZ5-3;Q9BZZ5-2;Q9BZZ5;Q9BZZ5-5;Q9BZZ5-6;Q9BZZ5-1	Q9BZZ5-3;Q9BZZ5-2;Q9BZZ5;Q9BZZ5-5;Q9BZZ5-6;Q9BZZ5-1	1822	API5	Apoptosis inhibitor 5	Homo sapiens OX=9606
anatomical structure homeostasis;biological regulation;biosynthetic process;box H/ACA snoRNA 3'-end processing;box H/ACA snoRNA metabolic process;box H/ACA snoRNA processing;cell proliferation;cellular biosynthetic process;cellular component organization;cellular component organization at cellular level;cellular component organization or biogenesis;cellular component organization or biogenesis at…	binding;catalytic activity;DNA polymerase activity;intramolecular transferase activity;isomerase activity;nucleic acid binding;nucleotidyltransferase activity;pseudouridine synthase activity;RNA binding;RNA-directed DNA polymerase activity;telomerase activity;transferase activity;transferase activity, transferring phosphorus-containing groups	box H/ACA RNP complex;box H/ACA snoRNP complex;Cajal body;cell part;cytoplasm;intracellular membrane-bounded organelle;intracellular non-membrane-bounded organelle;intracellular organelle;intracellular organelle part;intracellular part;macromolecular complex;membrane-bounded organelle;non-membrane-bounded organelle;nuclear body;nuclear part;nucleolar part;nucleolus;nucleoplasm;nucleoplasm part;nu…	Ribosome biogenesis in eukaryotes	O60832;O60832-2	O60832	181	DKC1	H/ACA ribonucleoprotein complex subunit DKC1	Homo sapiens OX=9606
biological regulation;biosynthetic process;cellular biosynthetic process;cellular macromolecule biosynthetic process;cellular macromolecule metabolic process;cellular metabolic process;cellular nitrogen compound metabolic process;cellular process;macromolecule biosynthetic process;macromolecule metabolic process;metabolic process;negative regulation of biological process;negative regulation of bi…	binding;core promoter binding;DNA binding;nucleic acid binding;nucleotide binding;regulatory region DNA binding;regulatory region nucleic acid binding;transcription regulatory region DNA binding	cell part;cytoplasm;intracellular non-membrane-bounded organelle;intracellular organelle;intracellular organelle part;intracellular part;non-membrane-bounded organelle;nuclear body;nuclear matrix;nuclear part;nuclear speck;nucleolus;nucleoplasm;nucleoplasm part;organelle;organelle part;paraspeckles		Q8WXF1-2;Q8WXF1	Q8WXF1-2;Q8WXF1	1652	PSPC1	Paraspeckle component 1	Homo sapiens OX=9606
alcohol biosynthetic process;alcohol metabolic process;amine metabolic process;amino sugar biosynthetic process;amino sugar metabolic process;biological regulation;biosynthetic process;carbohydrate biosynthetic process;carbohydrate metabolic process;carboxylic acid metabolic process;cellular amine metabolic process;cellular amino acid metabolic process;cellular biosynthetic process;cellular carbo…	amine binding;amino acid binding;binding;carbohydrate binding;carboxylic acid binding;catalytic activity;glutamine-fructose-6-phosphate transaminase (isomerizing) activity;transaminase activity;transferase activity;transferase activity, transferring nitrogenous groups	cell part;cytoplasmic part;cytosol;extracellular membrane-bounded organelle;extracellular organelle;extracellular region part;extracellular vesicular exosome;intracellular part;membrane-bounded organelle;membrane-bounded vesicle;organelle;vesicle	Alanine, aspartate and glutamate metabolism;Amino sugar and nucleotide sugar metabolism	Q06210-2;Q06210;O94808	Q06210-2;Q06210	1254	GFPT1	Glutamine--fructose-6-phosphate aminotransferase [isomerizing] 1	Homo sapiens OX=9606
biosynthetic process;catabolic process;cellular biosynthetic process;cellular catabolic process;cellular component disassembly;cellular component disassembly at cellular level;cellular component organization;cellular component organization at cellular level;cellular component organization or biogenesis;cellular component organization or biogenesis at cellular level;cellular macromolecular complex…	binding;nucleic acid binding;RNA binding;rRNA binding;structural constituent of ribosome;structural molecule activity	adherens junction;anchoring junction;cell junction;cell part;cell-substrate adherens junction;cell-substrate junction;cytoplasm;cytoplasmic part;cytosol;cytosolic large ribosomal subunit;focal adhesion;intracellular membrane-bounded organelle;intracellular non-membrane-bounded organelle;intracellular organelle;intracellular organelle part;intracellular part;large ribosomal subunit;macromolecular …	Ribosome	P32969	P32969	818	RPL9	60S ribosomal protein L9	Homo sapiens OX=9606
biological regulation;biosynthetic process;cell differentiation;cellular biosynthetic process;cellular component assembly;cellular component assembly at cellular level;cellular component organization;cellular component organization at cellular level;cellular component organization or biogenesis;cellular component organization or biogenesis at cellular level;cellular developmental process;cellular…	binding;cation binding;ion binding;metal ion binding;nucleic acid binding;protein binding transcription factor activity;RNA binding;transcription cofactor activity;transcription corepressor activity;transcription factor binding transcription factor activity;transition metal ion binding;zinc ion binding	cell part;cytoplasmic part;intracellular membrane-bounded organelle;intracellular non-membrane-bounded organelle;intracellular organelle;intracellular organelle part;intracellular part;macromolecular complex;membrane-bounded organelle;non-membrane-bounded organelle;nuclear part;nucleoplasm;nucleus;organelle;organelle part;ribonucleoprotein complex;ribosome;spliceosomal complex		Q15637-4;Q15637-6;Q15637-3;Q15637-2;Q15637;Q15637-7;Q15637-5	Q15637-4;Q15637-6;Q15637-3;Q15637-2;Q15637;Q15637-7;Q15637-5	1433	SF1	Splicing factor 1	Homo sapiens OX=9606
biosynthetic process;establishment of localization;lipid biosynthetic process;lipid metabolic process;metabolic process;primary metabolic process;steroid biosynthetic process;steroid metabolic process;transport	binding;carboxylic acid binding;coenzyme binding;cofactor binding;fatty acid binding;fatty-acyl-CoA binding;lipid binding;monocarboxylic acid binding	cell part;cytoplasmic part;Golgi apparatus;Golgi apparatus part;Golgi membrane;integral to membrane;intracellular membrane-bounded organelle;intracellular organelle;intracellular organelle part;intracellular part;intrinsic to membrane;membrane;membrane part;membrane-bounded organelle;mitochondrion;organelle;organelle membrane;organelle part		Q9H3P7	Q9H3P7	1840	ACBD3	Golgi resident protein GCP60	Homo sapiens OX=9606
anatomical structure development;androgen metabolic process;bile acid biosynthetic process;bile acid metabolic process;biological regulation;biosynthetic process;carboxylic acid biosynthetic process;carboxylic acid catabolic process;carboxylic acid metabolic process;catabolic process;cell development;cell differentiation;cellular biosynthetic process;cellular catabolic process;cellular developmen…	3alpha,7alpha,12alpha-trihydroxy-5beta-cholest-24-enoyl-CoA hydratase activity;3-hydroxyacyl-CoA dehydrogenase activity;binding;carbon-oxygen lyase activity;catalytic activity;hydro-lyase activity;identical protein binding;isomerase activity;long-chain-enoyl-CoA hydratase activity;lyase activity;oxidoreductase activity;oxidoreductase activity, acting on CH-OH group of donors;oxidoreductase activi…	cell part;cytoplasmic part;intracellular membrane-bounded organelle;intracellular organelle;intracellular organelle lumen;intracellular organelle part;intracellular part;membrane;membrane-bounded organelle;membrane-enclosed lumen;microbody;microbody lumen;microbody membrane;microbody part;mitochondrion;organelle;organelle lumen;organelle membrane;organelle part;peroxisomal matrix;peroxisomal memb…	Peroxisome;Primary bile acid biosynthesis	P51659;P51659-3;P51659-2	P51659;P51659-3;P51659-2	1004	HSD17B4	Peroxisomal multifunctional enzyme type 2	Homo sapiens OX=9606
antigen processing and presentation;antigen processing and presentation of exogenous antigen;antigen processing and presentation of exogenous peptide antigen;antigen processing and presentation of exogenous peptide antigen via MHC class II;antigen processing and presentation of peptide antigen;antigen processing and presentation of peptide antigen via MHC class II;antigen processing and presentat…	catalytic activity;hydrolase activity;hydrolase activity, acting on acid anhydrides;hydrolase activity, acting on acid anhydrides, in phosphorus-containing anhydrides;microtubule motor activity;motor activity;nucleoside-triphosphatase activity;pyrophosphatase activity	cell part;centrosome;cytoplasm;cytoplasmic dynein complex;cytoplasmic part;cytoskeletal part;cytosol;dynein complex;intracellular non-membrane-bounded organelle;intracellular organelle;intracellular organelle part;intracellular part;macromolecular complex;microtubule;microtubule associated complex;microtubule organizing center;non-membrane-bounded organelle;organelle;organelle part;protein comple…	Phagosome;Vasopressin-regulated water reabsorption	Q13409-3;Q13409-7;Q13409-2;Q13409;Q13409-6;Q13409-5	Q13409-3;Q13409-7;Q13409-2;Q13409;Q13409-6;Q13409-5	1318	DYNC1I2	Cytoplasmic dynein 1 intermediate chain 2	Homo sapiens OX=9606
amide biosynthetic process;amine biosynthetic process;amine catabolic process;amine metabolic process;anatomical structure development;anatomical structure morphogenesis;arginine biosynthetic process;arginine metabolic process;biological regulation;biosynthetic process;body fluid secretion;carbamoyl phosphate biosynthetic process;carbamoyl phosphate metabolic process;carboxylic acid biosynthetic …	adenyl nucleotide binding;adenyl ribonucleotide binding;amine binding;amino acid binding;aspartate binding;aspartate carbamoyltransferase activity;ATP binding;binding;carbamoyl-phosphate synthase (ammonia) activity;carbamoyl-phosphate synthase (glutamine-hydrolyzing) activity;carbon-nitrogen ligase activity, with glutamine as amido-N-donor;carboxyl- or carbamoyltransferase activity;carboxylic aci…	axon part;cell body;cell part;cell projection;cell projection part;cytoplasmic part;cytosol;extracellular membrane-bounded organelle;extracellular organelle;extracellular region part;extracellular vesicular exosome;intracellular membrane-bounded organelle;intracellular organelle;intracellular organelle part;intracellular part;macromolecular complex;membrane;membrane-bounded organelle;membrane-bou…	Alanine, aspartate and glutamate metabolism;Pyrimidine metabolism	P27708	P27708	754	CAD	CAD protein	Homo sapiens OX=9606
activation of immune response;activation of innate immune response;anaphase-promoting complex-dependent proteasomal ubiquitin-dependent protein catabolic process;antigen processing and presentation;antigen processing and presentation of exogenous antigen;antigen processing and presentation of exogenous peptide antigen;antigen processing and presentation of exogenous peptide antigen via MHC class …	enzyme regulator activity	cell part;cytoplasmic part;cytosol;extracellular membrane-bounded organelle;extracellular organelle;extracellular region part;extracellular vesicular exosome;intracellular organelle part;intracellular part;macromolecular complex;membrane;membrane-bounded organelle;membrane-bounded vesicle;nuclear part;nucleoplasm;organelle;organelle part;proteasome accessory complex;proteasome complex;proteasome …	Proteasome	Q13200;Q13200-3;Q13200-2	Q13200;Q13200-3;Q13200-2	1305	PSMD2	26S proteasome non-ATPase regulatory subunit 2	Homo sapiens OX=9606
biological regulation;biosynthetic process;catabolic process;cellular biosynthetic process;cellular catabolic process;cellular macromolecule biosynthetic process;cellular macromolecule catabolic process;cellular macromolecule metabolic process;cellular metabolic process;cellular nitrogen compound metabolic process;cellular process;cellular response to stimulus;cellular response to stress;DNA meta…	adenyl nucleotide binding;adenyl ribonucleotide binding;ATP binding;ATPase activity;ATPase activity, coupled;ATP-dependent helicase activity;ATP-dependent RNA helicase activity;binding;catalytic activity;cation binding;chromatin binding;DNA binding;helicase activity;hydrolase activity;hydrolase activity, acting on acid anhydrides;hydrolase activity, acting on acid anhydrides, in phosphorus-contai…	cell part;chromatin;chromosomal part;cytoplasm;cytoplasmic mRNA processing body;cytoplasmic part;cytosol;exon-exon junction complex;intracellular membrane-bounded organelle;intracellular non-membrane-bounded organelle;intracellular organelle;intracellular organelle part;intracellular part;macromolecular complex;membrane-bounded organelle;non-membrane-bounded organelle;nuclear part;nucleoplasm;nuc…	mRNA surveillance pathway;RNA transport	Q92900-2;Q92900	Q92900-2;Q92900	1681	UPF1	nonsense transcripts 1;Regulator of nonsense transcripts 1	Homo sapiens OX=9606
antigen processing and presentation;antigen processing and presentation of exogenous antigen;antigen processing and presentation of exogenous peptide antigen;antigen processing and presentation of exogenous peptide antigen via MHC class II;antigen processing and presentation of peptide antigen;antigen processing and presentation of peptide antigen via MHC class II;antigen processing and presentat…	adenyl nucleotide binding;adenyl ribonucleotide binding;ATP binding;binding;catalytic activity;hydrolase activity;hydrolase activity, acting on acid anhydrides;hydrolase activity, acting on acid anhydrides, in phosphorus-containing anhydrides;microtubule motor activity;motor activity;nucleoside-triphosphatase activity;nucleotide binding;purine nucleotide binding;purine ribonucleoside triphosphate…	cell part;centrosome;cytoplasmic dynein complex;cytoplasmic part;cytoskeletal part;cytosol;dynein complex;intracellular non-membrane-bounded organelle;intracellular organelle;intracellular organelle part;intracellular part;macromolecular complex;membrane;microtubule;microtubule associated complex;microtubule organizing center;non-membrane-bounded organelle;organelle;organelle part;protein complex	Phagosome;Vasopressin-regulated water reabsorption	O43237-2;O43237	O43237-2;O43237	135	DYNC1LI2	Cytoplasmic dynein 1 light intermediate chain 2	Homo sapiens OX=9606
biological regulation;cell activation;cellular component organization;cellular component organization or biogenesis;cellular membrane organization;cellular process;cellular response to chemical stimulus;cellular response to hypoxia;cellular response to oxygen levels;cellular response to stimulus;cellular response to stress;DNA damage response, signal transduction by p53 class mediator;immune syst…	binding;cadherin binding;cell adhesion molecule binding;cytoskeletal protein binding;enzyme binding;gamma-tubulin binding;GTPase binding;microtubule binding;protein binding;Rab GTPase binding;Ras GTPase binding;small GTPase binding;tubulin binding	adherens junction;anchoring junction;cell junction;cell part;cell-cell adherens junction;cell-cell junction;centrosome;cytoplasm;cytoplasmic part;cytoskeletal part;cytoskeleton;cytosol;endosomal part;endosome membrane;extracellular membrane-bounded organelle;extracellular organelle;extracellular region part;extracellular vesicular exosome;intracellular membrane-bounded organelle;intracellular non…		Q92597;Q92597-3;Q92597-2	Q92597;Q92597-3;Q92597-2	1663	NDRG1	Protein NDRG1	Homo sapiens OX=9606
biological regulation;biosynthetic process;calcium ion homeostasis;cation homeostasis;cellular biosynthetic process;cellular calcium ion homeostasis;cellular cation homeostasis;cellular chemical homeostasis;cellular divalent inorganic cation homeostasis;cellular homeostasis;cellular ion homeostasis;cellular macromolecule biosynthetic process;cellular macromolecule metabolic process;cellular metab…	binding;DNA binding;nucleic acid binding;nucleic acid binding transcription factor activity;sequence-specific DNA binding transcription factor activity	cell body;cell part;cell projection;cytoplasm;intracellular membrane-bounded organelle;intracellular organelle;intracellular organelle part;intracellular part;membrane;membrane-bounded organelle;neuronal cell body;nuclear part;nucleoplasm;nucleus;organelle;organelle part	Basal transcription factors	P78347-2;P78347-4;P78347-3;P78347;P78347-5;Q86UP8-3;Q86UP8;Q6EKJ0	P78347-2;P78347-4;P78347-3;P78347	1181	GTF2I	General transcription factor II-I	Homo sapiens OX=9606
cellular macromolecule metabolic process;cellular metabolic process;cellular process;cellular protein metabolic process;macromolecule metabolic process;metabolic process;primary metabolic process;protein folding;protein metabolic process;response to stimulus;response to stress	adenyl nucleotide binding;adenyl ribonucleotide binding;ATP binding;binding;nucleotide binding;purine nucleotide binding;purine ribonucleoside triphosphate binding;purine ribonucleotide binding;ribonucleotide binding	cell part;cytoplasm;extracellular membrane-bounded organelle;extracellular organelle;extracellular region part;extracellular vesicular exosome;intracellular part;membrane-bounded organelle;membrane-bounded vesicle;organelle;vesicle		Q58FF8	Q58FF8	1507	HSP90AB2P	Putative heat shock protein HSP 90-beta 2	Homo sapiens OX=9606
anatomical structure homeostasis;base-excision repair;behavior;biological regulation;biosynthetic process;catabolic process;cell cycle;cellular biosynthetic process;cellular catabolic process;cellular component organization;cellular component organization at cellular level;cellular component organization or biogenesis;cellular component organization or biogenesis at cellular level;cellular macrom…	5'-3' exonuclease activity;5'-flap endonuclease activity;binding;catalytic activity;cation binding;damaged DNA binding;deoxyribonuclease activity;DNA binding;double-stranded DNA binding;double-stranded DNA specific exodeoxyribonuclease activity;endodeoxyribonuclease activity;endodeoxyribonuclease activity, producing 5'-phosphomonoesters;endonuclease activity;endonuclease activity, active with eit…	cell part;cytoplasmic part;intracellular membrane-bounded organelle;intracellular non-membrane-bounded organelle;intracellular organelle;intracellular organelle part;intracellular part;membrane;membrane-bounded organelle;mitochondrion;non-membrane-bounded organelle;nuclear part;nucleolus;nucleoplasm;nucleus;organelle;organelle part;plasma membrane	Base excision repair;DNA replication;Non-homologous end-joining	P39748;P39748-2	P39748;P39748-2	879	FEN1	Flap endonuclease 1	Homo sapiens OX=9606
amine metabolic process;amino acid activation;carboxylic acid metabolic process;cellular amine metabolic process;cellular amino acid metabolic process;cellular ketone metabolic process;cellular macromolecule metabolic process;cellular metabolic process;cellular nitrogen compound metabolic process;cellular process;gene expression;macromolecule metabolic process;metabolic process;methionyl-tRNA ami…	adenyl nucleotide binding;adenyl ribonucleotide binding;aminoacyl-tRNA ligase activity;ATP binding;binding;catalytic activity;ligase activity;ligase activity, forming aminoacyl-tRNA and related compounds;ligase activity, forming carbon-oxygen bonds;methionine-tRNA ligase activity;nucleic acid binding;nucleotide binding;purine nucleotide binding;purine ribonucleoside triphosphate binding;purine ri…	cell part;cytoplasm;cytoplasmic part;cytosol;extracellular membrane-bounded organelle;extracellular organelle;extracellular region part;extracellular vesicular exosome;intracellular membrane-bounded organelle;intracellular organelle;intracellular part;membrane;membrane-bounded organelle;membrane-bounded vesicle;mitochondrion;organelle;vesicle	Aminoacyl-tRNA biosynthesis;Selenocompound metabolism	P56192;P56192-2	P56192;P56192-2	1061	MARS	Methionine--tRNA ligase, cytoplasmic	Homo sapiens OX=9606
acetyl-CoA catabolic process;acetyl-CoA metabolic process;anatomical structure homeostasis;biological regulation;carboxylic acid metabolic process;catabolic process;cellular catabolic process;cellular ketone metabolic process;cellular metabolic process;cellular process;coenzyme catabolic process;coenzyme metabolic process;cofactor catabolic process;cofactor metabolic process;dicarboxylic acid met…	carbon-oxygen lyase activity;catalytic activity;fumarate hydratase activity;hydro-lyase activity;lyase activity	cell part;cytoplasm;cytoplasmic part;extracellular membrane-bounded organelle;extracellular organelle;extracellular region part;extracellular vesicular exosome;intracellular membrane-bounded organelle;intracellular organelle;intracellular organelle lumen;intracellular organelle part;intracellular part;macromolecular complex;membrane-bounded organelle;membrane-bounded vesicle;membrane-enclosed lum…	Carbon fixation pathways in prokaryotes;Citrate cycle (TCA cycle);Pathways in cancer;Renal cell carcinoma	P07954-2;P07954	P07954-2;P07954	435	FH	Fumarate hydratase, mitochondrial	Homo sapiens OX=9606
biological regulation;biosynthetic process;cellular biosynthetic process;cellular component assembly;cellular component assembly at cellular level;cellular component organization;cellular component organization at cellular level;cellular component organization or biogenesis;cellular component organization or biogenesis at cellular level;cellular macromolecular complex assembly;cellular macromolec…	binding;nucleic acid binding;RNA binding;translation factor activity, nucleic acid binding;translation initiation factor activity	cell part;cytoplasmic part;cytosol;eukaryotic 43S preinitiation complex;eukaryotic 48S preinitiation complex;eukaryotic translation initiation factor 3 complex;intracellular part;macromolecular complex;protein complex;ribonucleoprotein complex;translation preinitiation complex	RNA transport	O75822-2;O75822-3;O75822	O75822-2;O75822-3;O75822	213	EIF3J	Eukaryotic translation initiation factor 3 subunit J	Homo sapiens OX=9606
biological regulation;cell cycle phase;cell cycle process;cell division;cellular component assembly;cellular component assembly at cellular level;cellular component organization;cellular component organization at cellular level;cellular component organization or biogenesis;cellular component organization or biogenesis at cellular level;cellular process;chromosome segregation;cytoskeleton organiza…	binding;chromatin binding;chromatin DNA binding;DNA binding;enzyme regulator activity;GTPase regulator activity;guanyl-nucleotide exchange factor activity;histone binding;nucleic acid binding;nucleoside-triphosphatase regulator activity;nucleosomal DNA binding;nucleosome binding;protein binding;Ran guanyl-nucleotide exchange factor activity;Ras guanyl-nucleotide exchange factor activity;small GTP…	cell part;chromatin;chromosomal part;chromosome;condensed chromosome;condensed nuclear chromosome;cytoplasm;intracellular membrane-bounded organelle;intracellular non-membrane-bounded organelle;intracellular organelle;intracellular organelle part;intracellular part;membrane;membrane-bounded organelle;non-membrane-bounded organelle;nuclear chromatin;nuclear chromosome;nuclear chromosome part;nucle…		P18754;P18754-2	P18754;P18754-2	638	RCC1	Regulator of chromosome condensation;chromosome condensation	Homo sapiens OX=9606
biological regulation;biosynthetic process;catabolic process;cellular biosynthetic process;cellular catabolic process;cellular component assembly;cellular component assembly at cellular level;cellular component biogenesis;cellular component biogenesis at cellular level;cellular component disassembly;cellular component disassembly at cellular level;cellular component organization;cellular componen…	structural constituent of ribosome;structural molecule activity	adherens junction;anchoring junction;cell junction;cell part;cell-substrate adherens junction;cell-substrate junction;cytoplasmic part;cytosol;cytosolic small ribosomal subunit;extracellular membrane-bounded organelle;extracellular organelle;extracellular region part;extracellular vesicular exosome;focal adhesion;intracellular non-membrane-bounded organelle;intracellular organelle;intracellular o…	Ribosome	P08708	P08708	458	RPS17	40S ribosomal protein S17	Homo sapiens OX=9606
amine metabolic process;amino acid activation;carboxylic acid metabolic process;cellular amine metabolic process;cellular amino acid metabolic process;cellular ketone metabolic process;cellular macromolecule metabolic process;cellular metabolic process;cellular nitrogen compound metabolic process;cellular process;diphosphate metabolic process;gene expression;macromolecule metabolic process;metabo…	binding;catalytic activity;cation binding;hydrolase activity;hydrolase activity, acting on acid anhydrides;hydrolase activity, acting on acid anhydrides, in phosphorus-containing anhydrides;inorganic diphosphatase activity;ion binding;magnesium ion binding;metal ion binding;pyrophosphatase activity	cell part;cytoplasm;cytoplasmic part;cytosol;extracellular membrane-bounded organelle;extracellular organelle;extracellular region part;extracellular vesicular exosome;intracellular part;membrane-bounded organelle;membrane-bounded vesicle;organelle;vesicle	Oxidative phosphorylation	Q15181	Q15181	1410	PPA1	Inorganic pyrophosphatase	Homo sapiens OX=9606
biosynthetic process;cellular biosynthetic process;cellular macromolecule biosynthetic process;cellular macromolecule metabolic process;cellular metabolic process;cellular process;cellular protein metabolic process;establishment of localization;gene expression;macromolecule biosynthetic process;macromolecule metabolic process;metabolic process;primary metabolic process;protein metabolic process;t…	binding;catalytic activity;GTP binding;GTPase activity;guanyl nucleotide binding;guanyl ribonucleotide binding;hydrolase activity;hydrolase activity, acting on acid anhydrides;hydrolase activity, acting on acid anhydrides, in phosphorus-containing anhydrides;nucleic acid binding;nucleoside-triphosphatase activity;nucleotide binding;purine nucleotide binding;purine ribonucleoside triphosphate bind…	cell part;cytoplasm;cytoplasmic part;cytosol;extracellular membrane-bounded organelle;extracellular organelle;extracellular region part;extracellular vesicular exosome;intracellular part;membrane-bounded organelle;membrane-bounded vesicle;organelle;vesicle	RNA transport	Q2VIR3-2;Q2VIR3;P41091	Q2VIR3-2;Q2VIR3;P41091	892	EIF2S3B;EIF2S3	Eukaryotic translation initiation factor 2 subunit 3B;Eukaryotic translation initiation factor 2 subunit 3	Homo sapiens OX=9606
biological regulation;positive regulation of biological process;positive regulation of cell proliferation;positive regulation of cellular process;regulation of biological process;regulation of cell proliferation;regulation of cellular process		cell part;cytoplasm;extracellular membrane-bounded organelle;extracellular organelle;extracellular region part;extracellular vesicular exosome;intracellular part;membrane;membrane-bounded organelle;membrane-bounded vesicle;organelle;plasma membrane;vesicle	Fc gamma R-mediated phagocytosis;Leishmaniasis	P49006	P49006	951	MARCKSL1	MARCKS-related protein	Homo sapiens OX=9606
biological regulation;biosynthetic process;cell cycle;cell differentiation;cellular biosynthetic process;cellular developmental process;cellular metabolic process;cellular nitrogen compound biosynthetic process;cellular nitrogen compound metabolic process;cellular process;developmental process;heterocycle biosynthetic process;heterocycle metabolic process;metabolic process;nitrogen compound metab…		cell part;membrane;midbody		P84090	P84090	1195	ERH	Enhancer of rudimentary homolog	Homo sapiens OX=9606
autophagy;biological regulation;catabolic process;cellular catabolic process;cellular component assembly;cellular component assembly at cellular level;cellular component organization;cellular component organization at cellular level;cellular component organization or biogenesis;cellular component organization or biogenesis at cellular level;cellular metabolic process;cellular process;cellular pro…	binding;catalytic activity;GTP binding;GTPase activity;guanyl nucleotide binding;guanyl ribonucleotide binding;hydrolase activity;hydrolase activity, acting on acid anhydrides;hydrolase activity, acting on acid anhydrides, in phosphorus-containing anhydrides;nucleoside-triphosphatase activity;nucleotide binding;purine nucleotide binding;purine ribonucleoside triphosphate binding;purine ribonucleo…	cell part;cytoplasm;cytoplasmic part;endoplasmic reticulum membrane;endoplasmic reticulum part;endoplasmic reticulum-Golgi intermediate compartment;extracellular membrane-bounded organelle;extracellular organelle;extracellular region part;extracellular vesicular exosome;Golgi apparatus;Golgi apparatus part;Golgi membrane;intracellular membrane-bounded organelle;intracellular organelle;intracellul…		Q9H0U4;Q92928	Q9H0U4;Q92928	1830	RAB1B;RAB1C	Ras-related protein Rab-1B;Putative Ras-related protein Rab-1C	Homo sapiens OX=9606
biological regulation;body fluid secretion;cellular component organization;cellular component organization at cellular level;cellular component organization or biogenesis;cellular component organization or biogenesis at cellular level;cellular process;COPI coating of Golgi vesicle;digestive system process;establishment of localization;establishment of localization in cell;establishment of protein…	structural molecule activity	cell part;COPI vesicle coat;cytoplasm;cytoplasmic part;cytoplasmic vesicle part;cytosol;extracellular membrane-bounded organelle;extracellular organelle;extracellular region part;extracellular space;extracellular vesicular exosome;Golgi apparatus part;intracellular organelle part;intracellular part;macromolecular complex;membrane;membrane coat;membrane part;membrane-bounded organelle;membrane-bou…	Neuroactive ligand-receptor interaction	P53621;P53621-2	P53621;P53621-2	1031	COPA	Coatomer subunit alpha	Homo sapiens OX=9606
activation of immune response;activation of innate immune response;activation of MAPK activity;activation of MAPKK activity;activation of protein kinase activity;anatomical structure development;anatomical structure morphogenesis;antigen receptor-mediated signaling pathway;apoptosis;axon guidance;B cell receptor signaling pathway;biological regulation;biosynthetic process;blood coagulation;blood …	adenyl nucleotide binding;adenyl ribonucleotide binding;ATP binding;binding;catalytic activity;DNA binding;enzyme binding;kinase activity;MAP kinase activity;molecular transducer activity;nucleic acid binding;nucleotide binding;phosphatase binding;phosphotransferase activity, alcohol group as acceptor;protein binding;protein kinase activity;protein serine/threonine kinase activity;purine nucleoti…	adherens junction;anchoring junction;axon;caveola;cell junction;cell part;cell projection;cell projection cytoplasm;cell projection part;cell-substrate adherens junction;cell-substrate junction;cytoplasm;cytoplasmic part;cytoskeletal part;cytoskeleton;cytosol;dendrite cytoplasm;early endosome;endosome;extracellular membrane-bounded organelle;extracellular organelle;extracellular region part;extra…	Acute myeloid leukemia;Adherens junction;Aldosterone-regulated sodium reabsorption;Alzheimer's disease;Axon guidance;B cell receptor signaling pathway;Bladder cancer;Chagas disease (American trypanosomiasis);Chemokine signaling pathway;Chronic myeloid leukemia;Colorectal cancer;Dorso-ventral axis formation;Endometrial cancer;ErbB signaling pathway;Fc epsilon RI signaling pathway;Fc gamma R-mediat…	P28482-2;P28482	P28482-2;P28482	764	MAPK1	Mitogen-activated protein kinase 1	Homo sapiens OX=9606
biological regulation;catabolic process;cell proliferation;cellular catabolic process;cellular macromolecule catabolic process;cellular macromolecule metabolic process;cellular metabolic process;cellular nitrogen compound metabolic process;cellular process;cellular protein metabolic process;cellular response to stimulus;cellular response to stress;DNA catabolic process;DNA catabolic process, exon…	acid-amino acid ligase activity;binding;catalytic activity;enzyme binding;ligase activity;ligase activity, forming carbon-nitrogen bonds;protein binding;small conjugating protein ligase activity;ubiquitin protein ligase binding	cell part;cytoplasm;extracellular membrane-bounded organelle;extracellular organelle;extracellular region part;extracellular vesicular exosome;intracellular membrane-bounded organelle;intracellular organelle;intracellular part;macromolecular complex;membrane-bounded organelle;membrane-bounded vesicle;nucleus;organelle;protein complex;UBC13-MMS2 complex;ubiquitin conjugating enzyme complex;vesicle		Q15819	Q15819	1440	UBE2V2	Ubiquitin-conjugating enzyme E2 variant 2	Homo sapiens OX=9606
cellular macromolecule metabolic process;cellular metabolic process;cellular process;cellular protein metabolic process;macromolecule metabolic process;macromolecule modification;metabolic process;post-translational protein modification;primary metabolic process;protein metabolic process;protein modification process	binding;cation binding;ion binding;metal ion binding	cell part;cytoplasmic part;endoplasmic reticulum lumen;endoplasmic reticulum part;intracellular organelle lumen;intracellular organelle part;intracellular part;membrane-enclosed lumen;organelle lumen;organelle part		Q8NBJ7;Q8NBJ7-3;Q8NBJ7-2;Q8NBJ7-5;Q8NBJ7-4	Q8NBJ7;Q8NBJ7-3;Q8NBJ7-2;Q8NBJ7-5	1621	SUMF2	Inactive C-alpha-formylglycine-generating enzyme 2	Homo sapiens OX=9606
biological regulation;cellular component assembly;cellular component organization;cellular component organization or biogenesis;cellular macromolecule metabolic process;cellular metabolic process;cellular process;cellular protein metabolic process;chaperone cofactor-dependent protein refolding;chaperone-mediated protein folding;macromolecular complex assembly;macromolecular complex subunit organi…	adenyl deoxyribonucleotide binding;adenyl nucleotide binding;binding;binding, bridging;dATP binding;deoxyribonucleotide binding;nucleotide binding;protein binding;protein binding, bridging;purine deoxyribonucleotide binding;purine nucleotide binding	cell part;cytoplasm;cytoplasmic part;cytosol;extracellular membrane-bounded organelle;extracellular organelle;extracellular region part;extracellular vesicular exosome;intracellular part;macromolecular complex;membrane-bounded organelle;membrane-bounded vesicle;organelle;protein complex;vesicle		Q8IZP2;P50502;Q8NFI4	Q8IZP2;P50502;Q8NFI4	983	ST13P4;ST13;ST13P5	Putative protein FAM10A4;Hsc70-interacting protein;Putative protein FAM10A5	Homo sapiens OX=9606
activation of immune response;activation of innate immune response;anaphase-promoting complex-dependent proteasomal ubiquitin-dependent protein catabolic process;antigen processing and presentation;antigen processing and presentation of exogenous antigen;antigen processing and presentation of exogenous peptide antigen;antigen processing and presentation of exogenous peptide antigen via MHC class …		cell part;cytoplasmic part;cytosol;extracellular membrane-bounded organelle;extracellular organelle;extracellular region part;extracellular vesicular exosome;intracellular membrane-bounded organelle;intracellular organelle;intracellular organelle part;intracellular part;macromolecular complex;membrane;membrane-bounded organelle;membrane-bounded vesicle;nuclear part;nucleoplasm;nucleus;organelle;o…	Proteasome	O00231;O00231-2	O00231;O00231-2	67	PSMD11	26S proteasome non-ATPase regulatory subunit 11	Homo sapiens OX=9606
cellular component assembly;cellular component assembly at cellular level;cellular component organization;cellular component organization at cellular level;cellular component organization or biogenesis;cellular component organization or biogenesis at cellular level;cellular macromolecular complex assembly;cellular macromolecular complex subunit organization;cellular process;chromatin organization…	binding;protein binding;unfolded protein binding	cell part;cytoplasm;intracellular membrane-bounded organelle;intracellular organelle;intracellular part;membrane-bounded organelle;nucleus;organelle		Q99733;Q99733-2	Q99733;Q99733-2	1767	NAP1L4	Nucleosome assembly protein 1-like 4	Homo sapiens OX=9606
carboxylic acid catabolic process;carboxylic acid metabolic process;catabolic process;cellular catabolic process;cellular ketone metabolic process;cellular lipid catabolic process;cellular lipid metabolic process;cellular metabolic process;cellular process;fatty acid beta-oxidation;fatty acid catabolic process;fatty acid metabolic process;fatty acid oxidation;lipid catabolic process;lipid metabol…	carbon-oxygen lyase activity;catalytic activity;enoyl-CoA hydratase activity;hydro-lyase activity;lyase activity	cell part;cytoplasmic part;extracellular membrane-bounded organelle;extracellular organelle;extracellular region part;extracellular vesicular exosome;intracellular membrane-bounded organelle;intracellular organelle;intracellular organelle lumen;intracellular organelle part;intracellular part;membrane-bounded organelle;membrane-bounded vesicle;membrane-enclosed lumen;mitochondrial matrix;mitochond…	Aminobenzoate degradation;Benzoate degradation;beta-Alanine metabolism;Butanoate metabolism;Caprolactam degradation;Fatty acid elongation in mitochondria;Fatty acid metabolism;Lysine degradation;Propanoate metabolism;Tryptophan metabolism;Valine, leucine and isoleucine degradation	P30084	P30084	783	ECHS1	Enoyl-CoA hydratase, mitochondrial	Homo sapiens OX=9606
cellular macromolecule metabolic process;cellular metabolic process;cellular process;cellular protein metabolic process;chaperone-mediated protein folding;macromolecule metabolic process;macromolecule modification;metabolic process;peptidyl-amino acid modification;peptidyl-proline modification;primary metabolic process;protein folding;protein metabolic process;protein modification process;protein…	binding;catalytic activity;cis-trans isomerase activity;drug binding;FK506 binding;isomerase activity;macrolide binding;peptidyl-prolyl cis-trans isomerase activity;receptor activity	cell part;cytoplasmic part;endoplasmic reticulum membrane;endoplasmic reticulum part;intracellular membrane-bounded organelle;intracellular organelle;intracellular organelle part;intracellular part;membrane;membrane part;membrane-bounded organelle;nucleus;organelle;organelle membrane;organelle part		Q00688	Q00688	1210	FKBP3	Peptidyl-prolyl cis-trans isomerase FKBP3	Homo sapiens OX=9606
ATP hydrolysis coupled proton transport;ATP metabolic process;biological regulation;cation homeostasis;cation transport;cell surface receptor linked signaling pathway;cellular cation homeostasis;cellular chemical homeostasis;cellular component organization;cellular component organization at cellular level;cellular component organization or biogenesis;cellular component organization or biogenesis …	active transmembrane transporter activity;adenyl nucleotide binding;adenyl ribonucleotide binding;ATP binding;ATPase activity;ATPase activity, coupled;ATPase activity, coupled to movement of substances;ATPase activity, coupled to transmembrane movement of ions;ATPase activity, coupled to transmembrane movement of substances;binding;catalytic activity;cation transmembrane transporter activity;cati…	apical plasma membrane;cell part;cell projection;cytoplasmic part;cytosol;extracellular membrane-bounded organelle;extracellular organelle;extracellular region part;extracellular vesicular exosome;integral to membrane;integral to plasma membrane;intracellular membrane-bounded organelle;intracellular organelle;intracellular organelle part;intracellular part;intrinsic to membrane;intrinsic to plasm…	Collecting duct acid secretion;Epithelial cell signaling in Helicobacter pylori infection;Oxidative phosphorylation;Phagosome;Rheumatoid arthritis;Vibrio cholerae infection	P38606-2;P38606	P38606-2;P38606	870	ATP6V1A	V-type proton ATPase catalytic subunit A	Homo sapiens OX=9606
alcohol catabolic process;alcohol metabolic process;amino sugar catabolic process;amino sugar metabolic process;carbohydrate catabolic process;carbohydrate metabolic process;carbohydrate phosphorylation;carboxylic acid metabolic process;catabolic process;cellular carbohydrate catabolic process;cellular carbohydrate metabolic process;cellular ketone metabolic process;cellular metabolic process;cel…	adenyl nucleotide binding;adenyl ribonucleotide binding;ATP binding;binding;carbohydrate kinase activity;catalytic activity;kinase activity;N-acetylglucosamine kinase activity;N-acylmannosamine kinase activity;nucleotide binding;phosphotransferase activity, alcohol group as acceptor;purine nucleotide binding;purine ribonucleoside triphosphate binding;purine ribonucleotide binding;ribonucleotide b…	extracellular membrane-bounded organelle;extracellular organelle;extracellular region part;extracellular vesicular exosome;membrane-bounded organelle;membrane-bounded vesicle;organelle;vesicle	Amino sugar and nucleotide sugar metabolism	Q9UJ70;Q9UJ70-2	Q9UJ70;Q9UJ70-2	1956	NAGK	N-acetyl-D-glucosamine kinase	Homo sapiens OX=9606
activation of immune response;activation of innate immune response;anaphase-promoting complex-dependent proteasomal ubiquitin-dependent protein catabolic process;antigen processing and presentation;antigen processing and presentation of exogenous antigen;antigen processing and presentation of exogenous peptide antigen;antigen processing and presentation of exogenous peptide antigen via MHC class …		cell part;cytoplasmic part;cytosol;extracellular membrane-bounded organelle;extracellular organelle;extracellular region part;extracellular vesicular exosome;intracellular organelle part;intracellular part;macromolecular complex;membrane;membrane-bounded organelle;membrane-bounded vesicle;nuclear part;nucleoplasm;organelle;organelle part;proteasome activator complex;proteasome complex;protein com…	Antigen processing and presentation;Proteasome	Q9UL46	Q9UL46	1968	PSME2	Proteasome activator complex subunit 2	Homo sapiens OX=9606
alcohol biosynthetic process;alcohol metabolic process;biological regulation;biosynthetic process;carbohydrate biosynthetic process;carbohydrate metabolic process;cellular biosynthetic process;cellular carbohydrate biosynthetic process;cellular carbohydrate metabolic process;cellular component assembly;cellular component organization;cellular component organization or biogenesis;cellular metaboli…	adenyl nucleotide binding;adenyl ribonucleotide binding;AMP binding;binding;carbohydrate binding;carbohydrate phosphatase activity;catalytic activity;cation binding;fructose 1,6-bisphosphate 1-phosphatase activity;hydrolase activity;hydrolase activity, acting on ester bonds;identical protein binding;ion binding;metal ion binding;monosaccharide binding;nucleotide binding;phosphatase activity;phosp…	cell part;cytoplasm;cytoplasmic part;cytosol;extracellular membrane-bounded organelle;extracellular organelle;extracellular region part;extracellular vesicular exosome;intracellular part;membrane-bounded organelle;membrane-bounded vesicle;organelle;vesicle	Carbon fixation in photosynthetic organisms;Fructose and mannose metabolism;Glycolysis / Gluconeogenesis;Insulin signaling pathway;Methane metabolism;Pentose phosphate pathway	P09467	P09467	473	FBP1	Fructose-1,6-bisphosphatase 1	Homo sapiens OX=9606
anatomical structure development;apoptosis;biological regulation;biosynthetic process;blood circulation;cell death;cell differentiation;cell differentiation involved in kidney development;cell differentiation involved in metanephros development;cell proliferation;cell proliferation involved in kidney development;cell proliferation involved in metanephros development;cell surface receptor linked s…	binding;core promoter binding;core promoter proximal region DNA binding;core promoter proximal region sequence-specific DNA binding;core promoter sequence-specific DNA binding;cytokine receptor binding;DNA binding;double-stranded DNA binding;enzyme binding;identical protein binding;molecular transducer activity;nucleic acid binding;nucleic acid binding transcription factor activity;protein bindin…	axon;cell part;cell projection;chromatin;chromosomal part;cytoplasm;cytoplasmic part;cytosol;dendrite;intracellular membrane-bounded organelle;intracellular non-membrane-bounded organelle;intracellular organelle;intracellular organelle part;intracellular part;membrane-bounded organelle;neuron projection;non-membrane-bounded organelle;nuclear chromatin;nuclear chromosome part;nuclear part;nucleolu…	Chemokine signaling pathway;Hepatitis C;Jak-STAT signaling pathway;ko05152;Leishmaniasis;Measles;Osteoclast differentiation;Pancreatic cancer;Pathways in cancer;Toll-like receptor signaling pathway;Toxoplasmosis	P42224;P42224-2	P42224;P42224-2	903	STAT1	Signal transducer and activator of transcription 1-alpha/beta;transcription 1-alpha/beta	Homo sapiens OX=9606
aging;base-excision repair;biological regulation;biosynthetic process;cell aging;cellular biosynthetic process;cellular component assembly;cellular component assembly at cellular level;cellular component disassembly;cellular component disassembly at cellular level;cellular component organization;cellular component organization at cellular level;cellular component organization or biogenesis;cellul…	5'-deoxyribose-5-phosphate lyase activity;AT DNA binding;binding;carbon-oxygen lyase activity;catalytic activity;DNA binding;DNA-(apurinic or apyrimidinic site) lyase activity;enzyme binding;hormone receptor binding;ligand-dependent nuclear receptor transcription coactivator activity;lyase activity;nuclear hormone receptor binding;nucleic acid binding;peroxisome proliferator activated receptor bi…	adherens junction;anchoring junction;cell junction;cell part;cell-substrate adherens junction;cell-substrate junction;chromatin;chromosomal part;cytoplasmic part;cytosol;focal adhesion;heterochromatin;intracellular membrane-bounded organelle;intracellular organelle;intracellular organelle part;intracellular part;macromolecular complex;membrane-bounded organelle;nuclear part;nucleoplasm;nucleoplas…		P17096;P17096-3	P17096;P17096-3	617	HMGA1	High mobility group protein HMG-I/HMG-Y	Homo sapiens OX=9606
alcohol biosynthetic process;alcohol metabolic process;biological regulation;biosynthetic process;carbohydrate biosynthetic process;carbohydrate homeostasis;carbohydrate metabolic process;carboxylic acid metabolic process;cellular biosynthetic process;cellular carbohydrate biosynthetic process;cellular carbohydrate metabolic process;cellular chemical homeostasis;cellular glucose homeostasis;cellu…	binding;carbon-carbon lyase activity;carboxy-lyase activity;catalytic activity;cation binding;GTP binding;guanyl nucleotide binding;guanyl ribonucleotide binding;ion binding;lyase activity;metal ion binding;nucleotide binding;phosphoenolpyruvate carboxykinase (GTP) activity;phosphoenolpyruvate carboxykinase activity;purine nucleotide binding;purine ribonucleoside triphosphate binding;purine ribon…	cell part;cytoplasmic part;extracellular membrane-bounded organelle;extracellular organelle;extracellular region part;extracellular vesicular exosome;intracellular membrane-bounded organelle;intracellular organelle;intracellular organelle lumen;intracellular organelle part;intracellular part;membrane-bounded organelle;membrane-bounded vesicle;membrane-enclosed lumen;mitochondrial matrix;mitochond…	Adipocytokine signaling pathway;Citrate cycle (TCA cycle);Glycolysis / Gluconeogenesis;Insulin signaling pathway;PPAR signaling pathway;Proximal tubule bicarbonate reclamation;Pyruvate metabolism	Q16822;Q16822-3;Q16822-2	Q16822;Q16822-3;Q16822-2	1471	PCK2	Phosphoenolpyruvate carboxykinase [GTP], mitochondrial	Homo sapiens OX=9606
anatomical structure morphogenesis;B cell activation;B cell differentiation;cell activation;cell differentiation;cellular developmental process;cellular process;developmental process;establishment of localization;immune system process;leukocyte activation;leukocyte differentiation;lymphocyte activation;lymphocyte differentiation;secretion;transport	binding;calcium ion binding;cation binding;identical protein binding;ion binding;metal ion binding;protein binding;protein dimerization activity;protein heterodimerization activity;protein homodimerization activity	cell part;cytoplasm;cytoplasmic part;endoplasmic reticulum;intracellular membrane-bounded organelle;intracellular organelle;intracellular part;membrane-bounded organelle;organelle;perinuclear region of cytoplasm		P55327-2;P55327-4;P55327;P55327-7;P55327-5;P55327-6;P55327-3;P55327-8	P55327-2;P55327-4;P55327;P55327-7;P55327-5;P55327-6;P55327-3	1054	TPD52	Tumor protein D52	Homo sapiens OX=9606
cellular component movement;cellular component organization;cellular component organization at cellular level;cellular component organization or biogenesis;cellular component organization or biogenesis at cellular level;cellular process;COPI coating of Golgi vesicle;cytoskeleton-dependent intracellular transport;establishment of Golgi localization;establishment of localization;establishment of lo…	structural molecule activity	cell part;COPI vesicle coat;cytoplasmic part;cytoplasmic vesicle part;cytosol;Golgi apparatus part;Golgi membrane;intracellular organelle part;intracellular part;macromolecular complex;membrane;membrane coat;membrane part;organelle membrane;organelle part;protein complex;vesicle coat		Q9Y678	Q9Y678	2043	COPG1	Coatomer subunit gamma-1	Homo sapiens OX=9606
biological regulation;cell surface receptor linked signaling pathway;cellular component assembly;cellular component assembly at cellular level;cellular component organization;cellular component organization at cellular level;cellular component organization or biogenesis;cellular component organization or biogenesis at cellular level;cellular membrane fusion;cellular membrane organization;cellular…	binding;catalytic activity;cytoskeletal protein binding;GDP binding;GTP binding;GTPase activity;guanyl nucleotide binding;guanyl ribonucleotide binding;hydrolase activity;hydrolase activity, acting on acid anhydrides;hydrolase activity, acting on acid anhydrides, in phosphorus-containing anhydrides;myosin binding;myosin V binding;nucleoside-triphosphatase activity;nucleotide binding;protein bindi…	cell part;clathrin-coated vesicle;coated vesicle;cytoplasmic membrane-bounded vesicle;cytoplasmic part;cytoplasmic vesicle;cytoplasmic vesicle membrane;cytoplasmic vesicle part;cytosol;early endosome;early endosome membrane;endocytic vesicle;endocytic vesicle membrane;endoplasmic reticulum;endosomal part;endosome;endosome membrane;extracellular membrane-bounded organelle;extracellular organelle;e…		P61106	P61106	1088	RAB14	Ras-related protein Rab-14	Homo sapiens OX=9606
cellular component assembly;cellular component assembly at cellular level;cellular component organization;cellular component organization at cellular level;cellular component organization or biogenesis;cellular component organization or biogenesis at cellular level;cellular macromolecular complex assembly;cellular macromolecular complex subunit organization;cellular macromolecule metabolic proces…	binding;chaperone binding;protein binding	cell part;cytoplasm;cytoskeletal part;cytoskeleton;extracellular membrane-bounded organelle;extracellular organelle;extracellular region part;extracellular vesicular exosome;intracellular non-membrane-bounded organelle;intracellular organelle;intracellular organelle part;intracellular part;macromolecular complex;membrane-bounded organelle;membrane-bounded vesicle;microtubule;microtubule cytoskele…		O75347;O75347-2	O75347;O75347-2	192	TBCA	Tubulin-specific chaperone A	Homo sapiens OX=9606
biological regulation;biosynthetic process;cellular biosynthetic process;cellular component assembly;cellular component assembly at cellular level;cellular component organization;cellular component organization at cellular level;cellular component organization or biogenesis;cellular component organization or biogenesis at cellular level;cellular macromolecular complex assembly;cellular macromolec…	binding;nucleic acid binding;RNA binding;translation factor activity, nucleic acid binding;translation initiation factor activity	cell part;cytoplasmic part;cytosol;eukaryotic 43S preinitiation complex;eukaryotic 48S preinitiation complex;eukaryotic translation initiation factor 3 complex;eukaryotic translation initiation factor 3 complex, eIF3m;extracellular membrane-bounded organelle;extracellular organelle;extracellular region part;extracellular vesicular exosome;intracellular part;macromolecular complex;membrane-bounded…	RNA transport	Q13347	Q13347	1315	EIF3I	Eukaryotic translation initiation factor 3 subunit I	Homo sapiens OX=9606
		cell part;cell projection;cilium;extracellular membrane-bounded organelle;extracellular organelle;extracellular region part;extracellular vesicular exosome;intracellular;membrane-bounded organelle;membrane-bounded vesicle;organelle;vesicle		Q9NUQ9;Q9NUQ9-2;Q9H0Q0	Q9NUQ9;Q9NUQ9-2	1891	FAM49B	Protein FAM49B	Homo sapiens OX=9606
activation of caspase activity;apoptosis;apoptosis in response to endoplasmic reticulum stress;biological regulation;catabolic process;cell death;cell differentiation;cell redox homeostasis;cellular catabolic process;cellular component assembly;cellular component assembly at cellular level;cellular component biogenesis;cellular component organization;cellular component organization at cellular le…	binding;catalytic activity;coenzyme binding;cofactor binding;DNA binding;electron carrier activity;FAD binding;flavin adenine dinucleotide binding;NAD(P)H oxidase activity;nucleic acid binding;oxidoreductase activity;oxidoreductase activity, acting on NADH or NADPH;oxidoreductase activity, acting on NADH or NADPH, oxygen as acceptor	cell part;cytoplasmic part;cytosol;intracellular membrane-bounded organelle;intracellular organelle;intracellular organelle part;intracellular part;membrane;membrane-bounded organelle;membrane-enclosed lumen;mitochondrial inner membrane;mitochondrial intermembrane space;mitochondrial membrane;mitochondrial part;mitochondrion;nucleus;organelle;organelle envelope lumen;organelle inner membrane;orga…	Apoptosis	O95831-3;O95831;O95831-2;O95831-5;O95831-6;O95831-4	O95831-3;O95831;O95831-2;O95831-5	257	AIFM1	Apoptosis-inducing factor 1, mitochondrial	Homo sapiens OX=9606
activation of immune response;activation of innate immune response;anaphase-promoting complex-dependent proteasomal ubiquitin-dependent protein catabolic process;antigen processing and presentation;antigen processing and presentation of exogenous antigen;antigen processing and presentation of exogenous peptide antigen;antigen processing and presentation of exogenous peptide antigen via MHC class …	binding;catalytic activity;endopeptidase activity;hydrolase activity;nucleic acid binding;peptidase activity;peptidase activity, acting on L-amino acid peptides;RNA binding;threonine-type endopeptidase activity;threonine-type peptidase activity	cell part;centrosome;cytoplasm;cytoplasmic part;cytoskeletal part;cytosol;extracellular membrane-bounded organelle;extracellular organelle;extracellular region part;extracellular vesicular exosome;intracellular membrane-bounded organelle;intracellular non-membrane-bounded organelle;intracellular organelle;intracellular organelle part;intracellular part;macromolecular complex;membrane-bounded orga…	Proteasome	P25786;P25786-2	P25786;P25786-2	728	PSMA1	Proteasome subunit alpha type-1	Homo sapiens OX=9606
activation of MAPKK activity;activation of protein kinase activity;apoptosis;axon guidance;biological regulation;biosynthetic process;cell death;cell surface receptor linked signaling pathway;cellular biosynthetic process;cellular component assembly;cellular component organization;cellular component organization or biogenesis;cellular macromolecule metabolic process;cellular metabolic process;cel…	amine binding;amino acid binding;binding;carboxylic acid binding;enzyme binding;histone deacetylase binding;phosphoprotein binding;phosphoserine binding;protein binding;protein binding transcription factor activity;protein domain specific binding;protein phosphorylated amino acid binding;transcription cofactor activity;transcription corepressor activity;transcription factor binding transcription …	adherens junction;anchoring junction;cell junction;cell part;cell-substrate adherens junction;cell-substrate junction;cytoplasm;cytoplasmic membrane-bounded vesicle;cytoplasmic part;cytoplasmic vesicle;cytoplasmic vesicle membrane;cytoplasmic vesicle part;cytosol;extracellular membrane-bounded organelle;extracellular organelle;extracellular region part;extracellular vesicular exosome;focal adhesi…	Cell cycle;Neurotrophin signaling pathway;Oocyte meiosis	P31946	P31946	809	YWHAB	14-3-3 protein beta/alpha	Homo sapiens OX=9606
biological regulation;cell cycle;cell cycle process;cell killing;cellular component assembly;cellular component assembly at cellular level;cellular component movement;cellular component organization;cellular component organization at cellular level;cellular component organization or biogenesis;cellular component organization or biogenesis at cellular level;cellular macromolecular complex assembly…	binding;catalytic activity;double-stranded RNA binding;GTP binding;GTPase activity;guanyl nucleotide binding;guanyl ribonucleotide binding;hydrolase activity;hydrolase activity, acting on acid anhydrides;hydrolase activity, acting on acid anhydrides, in phosphorus-containing anhydrides;MHC class I protein binding;MHC protein binding;nucleic acid binding;nucleoside-triphosphatase activity;nucleoti…	cell part;cytoplasm;cytoplasmic part;cytoskeletal part;cytoskeleton;cytosol;extracellular membrane-bounded organelle;extracellular organelle;extracellular region part;extracellular vesicular exosome;intracellular membrane-bounded organelle;intracellular non-membrane-bounded organelle;intracellular organelle;intracellular organelle part;intracellular part;macromolecular complex;membrane-bounded or…	Gap junction;Pathogenic Escherichia coli infection;Phagosome	P68371;Q3ZCM7	P68371	1171	TUBB4B	Tubulin beta-4B chain	Homo sapiens OX=9606
ATP-dependent chromatin remodeling;biological regulation;biosynthetic process;cell cycle phase;cell cycle process;cell division;cellular biosynthetic process;cellular component assembly;cellular component assembly at cellular level;cellular component organization;cellular component organization at cellular level;cellular component organization or biogenesis;cellular component organization or biog…	adenyl nucleotide binding;adenyl ribonucleotide binding;ATP binding;binding;catalytic activity;DNA helicase activity;helicase activity;hydrolase activity;hydrolase activity, acting on acid anhydrides;hydrolase activity, acting on acid anhydrides, in phosphorus-containing anhydrides;nucleoside-triphosphatase activity;nucleotide binding;purine nucleotide binding;purine ribonucleoside triphosphate b…	cell part;chromatin remodeling complex;chromosomal part;cytoplasm;cytoplasmic part;cytoskeletal part;DNA helicase complex;extracellular membrane-bounded organelle;extracellular organelle;extracellular region part;extracellular vesicular exosome;Golgi apparatus;H4/H2A histone acetyltransferase complex;histone acetyltransferase complex;histone methyltransferase complex;Ino80 complex;intracellular m…	Wnt signaling pathway	Q9Y265;Q9Y265-2	Q9Y265;Q9Y265-2	1998	RUVBL1	RuvB-like 1	Homo sapiens OX=9606
biological regulation;biosynthetic process;catabolic process;cell differentiation;cellular biosynthetic process;cellular catabolic process;cellular component disassembly;cellular component disassembly at cellular level;cellular component organization;cellular component organization at cellular level;cellular component organization or biogenesis;cellular component organization or biogenesis at cel…	binding;nucleic acid binding;RNA binding;structural constituent of ribosome;structural molecule activity	adherens junction;anchoring junction;cell junction;cell part;cell-substrate adherens junction;cell-substrate junction;cytoplasm;cytoplasmic part;cytosol;cytosolic small ribosomal subunit;extracellular membrane-bounded organelle;extracellular organelle;extracellular region part;extracellular vesicular exosome;focal adhesion;intracellular membrane-bounded organelle;intracellular non-membrane-bounde…	Ribosome	P61247	P61247	1094	RPS3A	40S ribosomal protein S3a	Homo sapiens OX=9606
biological regulation;catabolic process;cellular catabolic process;cellular component disassembly;cellular component disassembly at cellular level;cellular component organization;cellular component organization at cellular level;cellular component organization or biogenesis;cellular component organization or biogenesis at cellular level;cellular macromolecule metabolic process;cellular metabolic …	binding;calcium ion binding;calcium-dependent cysteine-type endopeptidase activity;catalytic activity;cation binding;cysteine-type endopeptidase activity;cysteine-type peptidase activity;endopeptidase activity;hydrolase activity;ion binding;metal ion binding;peptidase activity;peptidase activity, acting on L-amino acid peptides	adherens junction;anchoring junction;cell junction;cell part;cell-substrate adherens junction;cell-substrate junction;cytoplasm;cytoplasmic part;cytosol;extracellular membrane-bounded organelle;extracellular organelle;extracellular region part;extracellular vesicular exosome;focal adhesion;intracellular part;membrane;membrane-bounded organelle;membrane-bounded vesicle;organelle;plasma membrane;ve…	Alzheimer's disease;Apoptosis;Protein processing in endoplasmic reticulum	P07384	P07384	422	CAPN1	Calpain-1 catalytic subunit	Homo sapiens OX=9606
biological regulation;biosynthetic process;cellular biosynthetic process;cellular component assembly;cellular component assembly at cellular level;cellular component organization;cellular component organization at cellular level;cellular component organization or biogenesis;cellular component organization or biogenesis at cellular level;cellular macromolecular complex assembly;cellular macromolec…	adenyl nucleotide binding;adenyl ribonucleotide binding;ATP binding;ATPase activity;ATPase activity, coupled;ATP-dependent helicase activity;ATP-dependent RNA helicase activity;binding;catalytic activity;chromatin binding;DNA binding;DNA/RNA helicase activity;double-stranded RNA binding;exonuclease activity;helicase activity;hydrolase activity;hydrolase activity, acting on acid anhydrides;hydrola…	cell part;cleavage body;cytoplasm;cytoplasmic part;intracellular membrane-bounded organelle;intracellular non-membrane-bounded organelle;intracellular organelle;intracellular organelle part;intracellular part;macromolecular complex;membrane;membrane-bounded organelle;non-membrane-bounded organelle;nuclear body;nuclear part;nucleolus;nucleoplasm;nucleoplasm part;nucleus;organelle;organelle part;pr…		Q92499;Q92499-3;Q92499-2	Q92499;Q92499-3;Q92499-2	1657	DDX1	ATP-dependent RNA helicase DDX1	Homo sapiens OX=9606
biological regulation;cellular process;cellular response to chemical stimulus;cellular response to endogenous stimulus;cellular response to estradiol stimulus;cellular response to estrogen stimulus;cellular response to hormone stimulus;cellular response to organic substance;cellular response to steroid hormone stimulus;cellular response to stimulus;positive regulation of biological process;positi…	binding;chromatin binding;chromatin DNA binding;core promoter binding;core promoter proximal region DNA binding;core promoter proximal region sequence-specific DNA binding;core promoter sequence-specific DNA binding;DNA binding;enhancer binding;enhancer sequence-specific DNA binding;nucleic acid binding;nucleosomal DNA binding;nucleosome binding;regulatory region DNA binding;regulatory region nuc…	cell part;chromatin;chromosomal part;euchromatin;extracellular membrane-bounded organelle;extracellular organelle;extracellular region part;extracellular vesicular exosome;heterochromatin;intracellular membrane-bounded organelle;intracellular organelle;intracellular organelle part;intracellular part;macromolecular complex;membrane-bounded organelle;membrane-bounded vesicle;nuclear chromatin;nucle…	Systemic lupus erythematosus	Q71UI9;P0C0S5;Q71UI9-3;Q71UI9-4;Q71UI9-2	Q71UI9;P0C0S5;Q71UI9-3;Q71UI9-4;Q71UI9-2	494	H2AFV;H2AFZ	Histone H2A.V;Histone H2A.Z	Homo sapiens OX=9606
cellular macromolecule metabolic process;cellular metabolic process;cellular nitrogen compound metabolic process;cellular process;localization;macromolecule localization;macromolecule metabolic process;metabolic process;nitrogen compound metabolic process;nucleic acid metabolic process;nucleobase-containing compound metabolic process;primary metabolic process;protein localization;RNA metabolic pr…	adenyl nucleotide binding;adenyl ribonucleotide binding;ATP binding;ATPase activity;ATPase activity, coupled;ATP-dependent helicase activity;ATP-dependent RNA helicase activity;binding;catalytic activity;helicase activity;hydrolase activity;hydrolase activity, acting on acid anhydrides;hydrolase activity, acting on acid anhydrides, in phosphorus-containing anhydrides;nucleoside-triphosphatase act…	Cajal body;cell part;cytoplasm;intracellular membrane-bounded organelle;intracellular non-membrane-bounded organelle;intracellular organelle;intracellular organelle part;intracellular part;membrane;membrane-bounded organelle;non-membrane-bounded organelle;nuclear body;nuclear part;nuclear speck;nucleolus;nucleoplasm;nucleoplasm part;nucleus;organelle;organelle part	Spliceosome	Q86XP3;Q86XP3-2	Q86XP3;Q86XP3-2	1588	DDX42	ATP-dependent RNA helicase DDX42	Homo sapiens OX=9606
anion transport;apoptosis;behavior;behavioral defense response;behavioral fear response;cell communication;cell death;cell differentiation;cell-cell signaling;cellular developmental process;cellular process;cognition;death;defense response;developmental process;epithelial cell differentiation;establishment of localization;fear response;ion transport;learning;learning or memory;multicellular organ…	anion channel activity;anion transmembrane transporter activity;binding;channel activity;enzyme binding;gated channel activity;ion channel activity;ion transmembrane transporter activity;kinase binding;passive transmembrane transporter activity;porin activity;protein binding;protein kinase binding;substrate-specific channel activity;substrate-specific transmembrane transporter activity;substrate-…	cell part;cytoplasmic part;extracellular membrane-bounded organelle;extracellular organelle;extracellular region part;extracellular vesicular exosome;intracellular membrane-bounded organelle;intracellular non-membrane-bounded organelle;intracellular organelle;intracellular organelle part;intracellular part;macromolecular complex;membrane;membrane part;membrane-bounded organelle;membrane-bounded v…	Calcium signaling pathway;Huntington's disease;Parkinson's disease	P21796	P21796	674	VDAC1	Voltage-dependent anion-selective channel protein 1	Homo sapiens OX=9606
biological regulation;cell cycle;cellular component organization;cellular component organization at cellular level;cellular component organization or biogenesis;cellular component organization or biogenesis at cellular level;cellular process;cellular response to stimulus;ER to Golgi vesicle-mediated transport;establishment of localization;establishment of localization in cell;establishment of pro…	binding;catalytic activity;GDP binding;GTP binding;GTPase activity;guanyl nucleotide binding;guanyl ribonucleotide binding;hydrolase activity;hydrolase activity, acting on acid anhydrides;hydrolase activity, acting on acid anhydrides, in phosphorus-containing anhydrides;nucleoside-triphosphatase activity;nucleotide binding;purine nucleotide binding;purine ribonucleoside triphosphate binding;purin…	cell part;cytoplasmic membrane-bounded vesicle;cytoplasmic part;cytoplasmic vesicle;endoplasmic reticulum membrane;endoplasmic reticulum part;endoplasmic reticulum-Golgi intermediate compartment membrane;extracellular membrane-bounded organelle;extracellular organelle;extracellular region part;extracellular vesicular exosome;Golgi apparatus part;Golgi membrane;intracellular membrane-bounded organ…		P61019-2;P61019;Q8WUD1;Q8WUD1-2	P61019-2;P61019;Q8WUD1	1082	RAB2A;RAB2B	Ras-related protein Rab-2A;Ras-related protein Rab-2B	Homo sapiens OX=9606
biological regulation;cell junction assembly;cell junction organization;cell surface receptor linked signaling pathway;cell-cell junction assembly;cell-cell junction organization;cellular component assembly;cellular component assembly at cellular level;cellular component organization;cellular component organization at cellular level;cellular component organization or biogenesis;cellular component…	binding;double-stranded RNA binding;NF-kappaB binding;nucleic acid binding;protein binding;protein binding transcription factor activity;RNA binding;RNA polymerase II transcription factor binding;transcription coactivator activity;transcription cofactor activity;transcription factor binding;transcription factor binding transcription factor activity	apical plasma membrane;cell junction;cell part;cell-cell junction;cytoplasm;cytoplasmic part;endoplasmic reticulum;endoplasmic reticulum membrane;endoplasmic reticulum part;integral to membrane;intercellular canaliculus;intracellular membrane-bounded organelle;intracellular non-membrane-bounded organelle;intracellular organelle;intracellular organelle part;intracellular part;intrinsic to membrane…		Q86UE4	Q86UE4	1580	MTDH	Protein LYRIC	Homo sapiens OX=9606
amine metabolic process;amino acid activation;aspartyl-tRNA aminoacylation;biosynthetic process;carboxylic acid metabolic process;cellular amine metabolic process;cellular amino acid metabolic process;cellular biosynthetic process;cellular component assembly;cellular component organization;cellular component organization or biogenesis;cellular ketone metabolic process;cellular macromolecule biosy…	adenyl nucleotide binding;adenyl ribonucleotide binding;aminoacylase activity;aminoacyl-tRNA ligase activity;aspartate-tRNA ligase activity;ATP binding;binding;catalytic activity;hydrolase activity;hydrolase activity, acting on carbon-nitrogen (but not peptide) bonds;hydrolase activity, acting on carbon-nitrogen (but not peptide) bonds, in linear amides;ligase activity;ligase activity, forming am…	cell part;cytoplasm;cytoplasmic part;cytosol;extracellular membrane-bounded organelle;extracellular organelle;extracellular region part;extracellular vesicular exosome;intracellular part;membrane;membrane-bounded organelle;membrane-bounded vesicle;organelle;vesicle	Aminoacyl-tRNA biosynthesis	P14868-2;P14868	P14868-2;P14868	579	DARS	Aspartate--tRNA ligase, cytoplasmic	Homo sapiens OX=9606
macromolecule metabolic process;metabolic process;primary metabolic process;protein metabolic process;proteolysis	binding;catalytic activity;cation binding;dipeptidyl-peptidase activity;exopeptidase activity;hydrolase activity;ion binding;metal ion binding;metallopeptidase activity;peptidase activity;peptidase activity, acting on L-amino acid peptides;transition metal ion binding;zinc ion binding	cell part;cytoplasm;extracellular membrane-bounded organelle;extracellular organelle;extracellular region part;extracellular vesicular exosome;intracellular organelle part;intracellular part;membrane;membrane-bounded organelle;membrane-bounded vesicle;nuclear part;nucleoplasm;organelle;organelle part;plasma membrane;vesicle		Q9NY33-4;Q9NY33;Q9NY33-2	Q9NY33-4;Q9NY33;Q9NY33-2	1906	DPP3	Dipeptidyl peptidase 3	Homo sapiens OX=9606
anatomical structure morphogenesis;antigen processing and presentation;axonogenesis;biological regulation;cell differentiation;cell part morphogenesis;cell projection morphogenesis;cell projection organization;cellular component morphogenesis;cellular component organization;cellular component organization at cellular level;cellular component organization or biogenesis;cellular component organizat…	binding;catalytic activity;cytoskeletal protein binding;GDP binding;GTP binding;GTPase activity;guanyl nucleotide binding;guanyl ribonucleotide binding;hydrolase activity;hydrolase activity, acting on acid anhydrides;hydrolase activity, acting on acid anhydrides, in phosphorus-containing anhydrides;myosin binding;myosin V binding;nucleoside-triphosphatase activity;nucleotide binding;protein bindi…	adherens junction;anchoring junction;cell junction;cell part;cell projection;cell-substrate adherens junction;cell-substrate junction;cilium;cytoplasmic membrane-bounded vesicle;cytoplasmic part;cytoplasmic vesicle;cytoplasmic vesicle membrane;cytoplasmic vesicle part;endocytic vesicle membrane;endoplasmic reticulum membrane;endoplasmic reticulum part;endoplasmic reticulum tubular network;endosom…		P61026	P61026	1084	RAB10	Ras-related protein Rab-10	Homo sapiens OX=9606
alcohol biosynthetic process;alcohol catabolic process;alcohol metabolic process;alditol catabolic process;alditol metabolic process;biosynthetic process;carbohydrate biosynthetic process;carbohydrate catabolic process;carbohydrate metabolic process;catabolic process;cell motility;cellular biosynthetic process;cellular carbohydrate biosynthetic process;cellular carbohydrate catabolic process;cell…	binding;carbohydrate binding;catalytic activity;cation binding;coenzyme binding;cofactor binding;ion binding;L-iditol 2-dehydrogenase activity;metal ion binding;NAD binding;nucleotide binding;oxidoreductase activity;oxidoreductase activity, acting on CH-OH group of donors;oxidoreductase activity, acting on the CH-OH group of donors, NAD or NADP as acceptor;transition metal ion binding;zinc ion bi…	cell part;cell projection;cilium;cytoplasmic part;cytosol;extracellular membrane-bounded organelle;extracellular organelle;extracellular region part;extracellular space;extracellular vesicular exosome;intracellular organelle part;intracellular part;membrane;membrane-bounded organelle;membrane-bounded vesicle;mitochondrial membrane;mitochondrial part;motile cilium;organelle;organelle membrane;orga…	Fructose and mannose metabolism	Q00796;Q00796-2	Q00796	1211	SORD	Sorbitol dehydrogenase	Homo sapiens OX=9606
anatomical structure development;cellular component organization;cellular component organization at cellular level;cellular component organization or biogenesis;cellular component organization or biogenesis at cellular level;cellular process;COPII vesicle coating;developmental process;endoplasmic reticulum organization;establishment of localization;establishment of protein localization;organelle …		cell part;cytoplasm;cytoplasmic part;cytosol;endoplasmic reticulum membrane;endoplasmic reticulum part;Golgi apparatus;Golgi apparatus part;Golgi membrane;intracellular membrane-bounded organelle;intracellular organelle;intracellular organelle part;intracellular part;membrane;membrane part;membrane-bounded organelle;organelle;organelle membrane;organelle part		O15027-2;O15027-4;O15027-3;O15027;O15027-5	O15027-2;O15027-4;O15027-3;O15027;O15027-5	114	SEC16A	Protein transport protein Sec16A	Homo sapiens OX=9606
activation of immune response;activation of innate immune response;anaphase-promoting complex-dependent proteasomal ubiquitin-dependent protein catabolic process;antigen processing and presentation;antigen processing and presentation of exogenous antigen;antigen processing and presentation of exogenous peptide antigen;antigen processing and presentation of exogenous peptide antigen via MHC class …	binding;catalytic activity;endopeptidase activity;hydrolase activity;NF-kappaB binding;nucleic acid binding;nucleotide binding;peptidase activity;peptidase activity, acting on L-amino acid peptides;protein binding;purine nucleotide binding;purine ribonucleoside triphosphate binding;purine ribonucleotide binding;ribonucleotide binding;RNA binding;threonine-type endopeptidase activity;threonine-typ…	cell part;contractile fiber;contractile fiber part;cytoplasm;cytoplasmic mRNA processing body;cytoplasmic part;cytosol;extracellular membrane-bounded organelle;extracellular organelle;extracellular region part;extracellular vesicular exosome;intracellular membrane-bounded organelle;intracellular non-membrane-bounded organelle;intracellular organelle;intracellular organelle part;intracellular part…	Proteasome	P60900;P60900-2;P60900-3	P60900;P60900-2;P60900-3	1077	PSMA6	Proteasome subunit alpha type-6	Homo sapiens OX=9606
apoptosis;apoptotic chromosome condensation;biological regulation;cell death;cell differentiation;cellular component disassembly;cellular component disassembly at cellular level;cellular component disassembly involved in apoptosis;cellular component organization;cellular component organization at cellular level;cellular component organization or biogenesis;cellular component organization or bioge…	ATPase activity;binding;catalytic activity;enzyme binding;hydrolase activity;hydrolase activity, acting on acid anhydrides;hydrolase activity, acting on acid anhydrides, in phosphorus-containing anhydrides;nucleic acid binding;nucleoside-triphosphatase activity;nucleotide binding;protein binding;pyrophosphatase activity	cell part;cytoplasm;cytoplasmic part;cytosol;intracellular membrane-bounded organelle;intracellular non-membrane-bounded organelle;intracellular organelle;intracellular organelle part;intracellular part;membrane;membrane-bounded organelle;non-membrane-bounded organelle;nuclear body;nuclear part;nuclear speck;nucleolus;nucleoplasm;nucleoplasm part;nucleus;organelle;organelle part;plasma membrane	mRNA surveillance pathway;RNA transport;Spliceosome	Q9UKV3-5;Q9UKV3;Q9UKV3-3;Q9UKV3-2	Q9UKV3-5;Q9UKV3;Q9UKV3-3;Q9UKV3-2	1964	ACIN1	Apoptotic chromatin condensation inducer in the nucleus	Homo sapiens OX=9606
assembly of spliceosomal tri-snRNP;biological regulation;cellular component assembly;cellular component assembly at cellular level;cellular component organization;cellular component organization at cellular level;cellular component organization or biogenesis;cellular component organization or biogenesis at cellular level;cellular macromolecular complex assembly;cellular macromolecular complex sub…	binding;nucleic acid binding;nucleotide binding;protein binding;protein domain specific binding;RNA binding;RS domain binding;unfolded protein binding	cell part;cytoplasm;intracellular membrane-bounded organelle;intracellular organelle;intracellular organelle part;intracellular part;membrane-bounded organelle;nuclear body;nuclear part;nuclear speck;nucleoplasm;nucleoplasm part;nucleus;organelle;organelle part	Spliceosome	O75494-5;O75494-4;O75494-6;O75494-3;O75494-2;O75494;Q8WXF0	O75494-5;O75494-4;O75494-6;O75494-3;O75494-2;O75494	203	SRSF10	Serine/arginine-rich splicing factor 10	Homo sapiens OX=9606
biological regulation;cell cycle;cell cycle phase;cell cycle process;cell division;cell proliferation;cellular component organization;cellular component organization at cellular level;cellular component organization or biogenesis;cellular component organization or biogenesis at cellular level;cellular process;cellular response to stimulus;developmental process;intracellular signal transduction;mi…		cell part;cytoplasm;cytoplasmic part;cytoskeletal part;cytosol;intracellular organelle part;intracellular part;macromolecular complex;microtubule;nuclear part;nucleoplasm;organelle part;protein complex		Q9Y266	Q9Y266	1999	NUDC	Nuclear migration protein nudC	Homo sapiens OX=9606
biosynthetic process;catabolic process;cellular biosynthetic process;cellular catabolic process;cellular component disassembly;cellular component disassembly at cellular level;cellular component organization;cellular component organization at cellular level;cellular component organization or biogenesis;cellular component organization or biogenesis at cellular level;cellular macromolecular complex…	structural constituent of ribosome;structural molecule activity	cell part;cytoplasm;cytoplasmic part;cytosol;cytosolic small ribosomal subunit;extracellular membrane-bounded organelle;extracellular organelle;extracellular region part;extracellular vesicular exosome;intracellular organelle part;intracellular part;macromolecular complex;membrane;membrane-bounded organelle;membrane-bounded vesicle;organelle;organelle part;ribonucleoprotein complex;small ribosoma…	Ribosome	P60866;P60866-2	P60866;P60866-2	1075	RPS20	40S ribosomal protein S20	Homo sapiens OX=9606
amine metabolic process;amino acid activation;biosynthetic process;carboxylic acid metabolic process;cellular amine metabolic process;cellular amino acid metabolic process;cellular biosynthetic process;cellular ketone metabolic process;cellular macromolecule biosynthetic process;cellular macromolecule metabolic process;cellular metabolic process;cellular nitrogen compound metabolic process;cellul…	adenyl nucleotide binding;adenyl ribonucleotide binding;aminoacyl-tRNA ligase activity;ATP binding;binding;catalytic activity;identical protein binding;ligase activity;ligase activity, forming aminoacyl-tRNA and related compounds;ligase activity, forming carbon-oxygen bonds;nucleotide binding;protein binding;protein dimerization activity;protein homodimerization activity;purine nucleotide binding…	actin cytoskeleton;cell part;cytoplasm;cytoplasmic part;cytoskeleton;cytosol;extracellular membrane-bounded organelle;extracellular organelle;extracellular region part;extracellular vesicular exosome;intracellular non-membrane-bounded organelle;intracellular organelle;intracellular part;membrane-bounded organelle;membrane-bounded vesicle;non-membrane-bounded organelle;organelle;vesicle	Aminoacyl-tRNA biosynthesis	P26639;P26639-2	P26639;P26639-2	742	TARS	Threonine--tRNA ligase, cytoplasmic	Homo sapiens OX=9606
biological regulation;cellular component assembly;cellular component organization;cellular component organization or biogenesis;cellular macromolecule metabolic process;cellular metabolic process;cellular nitrogen compound metabolic process;cellular process;gene expression;macromolecular complex assembly;macromolecular complex subunit organization;macromolecule metabolic process;metabolic process…	binding;nucleic acid binding;RNA binding	catalytic step 2 spliceosome;cell part;intracellular organelle part;intracellular part;macromolecular complex;nuclear part;nucleoplasm;organelle part;ribonucleoprotein complex;small nuclear ribonucleoprotein complex;spliceosomal complex;U12-type spliceosomal complex	Spliceosome	Q15393;Q15393-3	Q15393;Q15393-3	1420	SF3B3	Splicing factor 3B subunit 3	Homo sapiens OX=9606
amine metabolic process;amino acid activation;anatomical structure development;brain development;carboxylic acid metabolic process;cellular amine metabolic process;cellular amino acid metabolic process;cellular ketone metabolic process;cellular macromolecule metabolic process;cellular metabolic process;cellular nitrogen compound metabolic process;cellular process;developmental process;gene expres…	adenyl nucleotide binding;adenyl ribonucleotide binding;aminoacyl-tRNA ligase activity;ATP binding;binding;catalytic activity;glutamine-tRNA ligase activity;ligase activity;ligase activity, forming aminoacyl-tRNA and related compounds;ligase activity, forming carbon-oxygen bonds;nucleotide binding;purine nucleotide binding;purine ribonucleoside triphosphate binding;purine ribonucleotide binding;r…	cell part;cytoplasm;cytoplasmic part;cytosol;intracellular organelle lumen;intracellular organelle part;intracellular part;membrane-enclosed lumen;mitochondrial matrix;mitochondrial part;organelle lumen;organelle part	Aminoacyl-tRNA biosynthesis	P47897-2;P47897	P47897-2;P47897	938	QARS	Glutamine--tRNA ligase	Homo sapiens OX=9606
biological regulation;cellular component organization;cellular component organization or biogenesis;cellular macromolecule metabolic process;cellular membrane organization;cellular metabolic process;cellular process;cellular protein metabolic process;cellular response to heat;cellular response to stimulus;cellular response to stress;chaperone mediated protein folding requiring cofactor;chaperone-…	adenyl nucleotide binding;adenyl ribonucleotide binding;ATP binding;binding;nucleotide binding;purine nucleotide binding;purine ribonucleoside triphosphate binding;purine ribonucleotide binding;ribonucleotide binding	cell part;cytoplasm;cytoplasmic membrane-bounded vesicle lumen;cytoplasmic part;cytoplasmic vesicle part;cytoskeletal part;cytosol;endocytic vesicle lumen;extracellular membrane-bounded organelle;extracellular organelle;extracellular region;extracellular region part;extracellular vesicular exosome;intracellular organelle part;intracellular part;macromolecular complex;membrane-bounded organelle;me…	Protein processing in endoplasmic reticulum	Q92598-2;Q92598-3;Q92598;Q92598-4	Q92598-2;Q92598-3;Q92598;Q92598-4	1664	HSPH1	Heat shock protein 105 kDa	Homo sapiens OX=9606
biosynthetic process;catabolic process;cell proliferation;cellular biosynthetic process;cellular catabolic process;cellular component disassembly;cellular component disassembly at cellular level;cellular component organization;cellular component organization at cellular level;cellular component organization or biogenesis;cellular component organization or biogenesis at cellular level;cellular mac…	binding;nucleic acid binding;nucleotide binding;RNA binding;rRNA binding;structural constituent of ribosome;structural molecule activity	cell part;cytoplasm;cytoplasmic part;cytosol;cytosolic large ribosomal subunit;extracellular membrane-bounded organelle;extracellular organelle;extracellular region part;extracellular vesicular exosome;intracellular membrane-bounded organelle;intracellular non-membrane-bounded organelle;intracellular organelle;intracellular organelle part;intracellular part;large ribosomal subunit;macromolecular …	Ribosome	P62750	P62750	1133	RPL23A	60S ribosomal protein L23a	Homo sapiens OX=9606
biosynthetic process;catabolic process;cellular biosynthetic process;cellular catabolic process;cellular component biogenesis;cellular component biogenesis at cellular level;cellular component disassembly;cellular component disassembly at cellular level;cellular component organization;cellular component organization at cellular level;cellular component organization or biogenesis;cellular componen…	structural constituent of ribosome;structural molecule activity	cell part;cytoplasm;cytoplasmic part;cytosol;cytosolic small ribosomal subunit;extracellular membrane-bounded organelle;extracellular organelle;extracellular region part;extracellular vesicular exosome;intracellular organelle part;intracellular part;macromolecular complex;membrane-bounded organelle;membrane-bounded vesicle;organelle;organelle part;ribonucleoprotein complex;small ribosomal subunit…	Ribosome	P62857	P62857	1143	RPS28	40S ribosomal protein S28	Homo sapiens OX=9606
biosynthetic process;catabolic process;cellular biosynthetic process;cellular catabolic process;cellular component disassembly;cellular component disassembly at cellular level;cellular component organization;cellular component organization at cellular level;cellular component organization or biogenesis;cellular component organization or biogenesis at cellular level;cellular macromolecular complex…	structural constituent of ribosome;structural molecule activity	cell part;cytoplasmic part;cytosol;cytosolic small ribosomal subunit;intracellular organelle part;intracellular part;macromolecular complex;membrane;organelle part;ribonucleoprotein complex;small ribosomal subunit	Ribosome	P25398	P25398	725	RPS12	40S ribosomal protein S12	Homo sapiens OX=9606
actin cytoskeleton organization;actin filament-based process;activation of immune response;activation of innate immune response;activation of protein kinase activity;antigen receptor-mediated signaling pathway;apoptosis;axon guidance;biological regulation;cell death;cell migration;cell motility;cell surface receptor linked signaling pathway;cellular component disassembly;cellular component disass…	adenyl nucleotide binding;adenyl ribonucleotide binding;ATP binding;binding;catalytic activity;enzyme activator activity;enzyme binding;enzyme regulator activity;GTPase binding;identical protein binding;kinase activator activity;kinase activity;kinase binding;kinase regulator activity;nucleotide binding;phosphotransferase activity, alcohol group as acceptor;protein binding;protein kinase activato…	cell part;cytoplasm;cytoplasmic part;cytosol;intracellular organelle part;intracellular part;membrane;nuclear part;nucleoplasm;organelle part;perinuclear region of cytoplasm;plasma membrane	Axon guidance;ErbB signaling pathway;Focal adhesion;MAPK signaling pathway;Regulation of actin cytoskeleton;Renal cell carcinoma;T cell receptor signaling pathway	Q13177	Q13177	1303	PAK2	Serine/threonine-protein kinase PAK 2	Homo sapiens OX=9606
biological regulation;biosynthetic process;cell surface receptor linked signaling pathway;cellular biosynthetic process;cellular macromolecule biosynthetic process;cellular macromolecule metabolic process;cellular metabolic process;cellular nitrogen compound metabolic process;cellular process;cellular response to stimulus;defense response;immune response;immune system process;innate immune respon…	binding;DNA binding;double-stranded RNA binding;identical protein binding;LRR domain binding;nucleic acid binding;protein binding;protein dimerization activity;protein domain specific binding;protein homodimerization activity;RNA binding	cell part;cytoplasm;cytoplasmic part;cytoskeleton;cytosol;intracellular membrane-bounded organelle;intracellular non-membrane-bounded organelle;intracellular organelle;intracellular part;membrane;membrane-bounded organelle;non-membrane-bounded organelle;nucleus;organelle;plasma membrane		Q32MZ4-3;Q32MZ4-2;Q32MZ4;Q9Y608-2;Q9Y608-4;Q9Y608-5;Q9Y608	Q32MZ4-3;Q32MZ4-2;Q32MZ4	1491	LRRFIP1	Leucine-rich repeat flightless-interacting protein 1	Homo sapiens OX=9606
cellular component assembly;cellular component assembly at cellular level;cellular component organization;cellular component organization at cellular level;cellular component organization or biogenesis;cellular component organization or biogenesis at cellular level;cellular macromolecular complex assembly;cellular macromolecular complex subunit organization;cellular macromolecule metabolic proces…	binding;cation binding;ion binding;metal ion binding;transition metal ion binding;zinc ion binding	catalytic step 2 spliceosome;cell part;intracellular organelle part;intracellular part;macromolecular complex;nuclear body;nuclear part;nuclear speck;nucleoplasm;nucleoplasm part;organelle part;ribonucleoprotein complex;spliceosomal complex	Spliceosome	Q12874	Q12874	1286	SF3A3	Splicing factor 3A subunit 3	Homo sapiens OX=9606
biological regulation;biosynthetic process;cell proliferation;cellular biosynthetic process;cellular macromolecule biosynthetic process;cellular macromolecule metabolic process;cellular metabolic process;cellular nitrogen compound metabolic process;cellular process;cellular process involved in reproduction;cellular response to stimulus;cellular response to stress;DNA damage response, signal trans…	binding;identical protein binding;nucleic acid binding;nucleotide binding;protein binding;protein dimerization activity;protein heterodimerization activity;protein homodimerization activity;RNA binding	cell part;cytoplasm;cytoplasmic part;cytosol;extracellular membrane-bounded organelle;extracellular organelle;extracellular region part;extracellular vesicular exosome;intracellular membrane-bounded organelle;intracellular organelle;intracellular organelle part;intracellular part;macromolecular complex;membrane;membrane-bounded organelle;membrane-bounded vesicle;mitochondrial membrane;mitochondri…	mRNA surveillance pathway	Q86U42-2;Q86U42;Q92843-2	Q86U42-2;Q86U42;Q92843-2	1579	PABPN1;BCL2L2	Polyadenylate-binding protein 2;Bcl-2-like protein 2	Homo sapiens OX=9606
biological regulation;cellular macromolecule metabolic process;cellular metabolic process;cellular process;cellular protein metabolic process;cellular response to heat;cellular response to stimulus;cellular response to stress;chaperone cofactor-dependent protein refolding;chaperone mediated protein folding requiring cofactor;chaperone-mediated protein folding;'de novo' posttranslational protein f…	ATPase activator activity;ATPase binding;ATPase regulator activity;binding;chaperone binding;enzyme activator activity;enzyme binding;enzyme regulator activity;heat shock protein binding;Hsp70 protein binding;nucleoside-triphosphatase regulator activity;protein binding;unfolded protein binding	cell part;cytoplasmic part;cytosol;extracellular membrane-bounded organelle;extracellular organelle;extracellular region part;extracellular vesicular exosome;intracellular membrane-bounded organelle;intracellular non-membrane-bounded organelle;intracellular organelle;intracellular organelle part;intracellular part;membrane-bounded organelle;membrane-bounded vesicle;non-membrane-bounded organelle;…	Protein processing in endoplasmic reticulum	P25685;P25685-2	P25685;P25685-2	726	DNAJB1	DnaJ homolog subfamily B member 1	Homo sapiens OX=9606
cellular component assembly;cellular component assembly at cellular level;cellular component biogenesis;cellular component biogenesis at cellular level;cellular component organization;cellular component organization at cellular level;cellular component organization or biogenesis;cellular component organization or biogenesis at cellular level;cellular localization;cellular macromolecular complex a…	binding;nucleic acid binding;ribonucleoprotein binding;ribosomal large subunit binding;ribosome binding;RNA binding;translation factor activity, nucleic acid binding;translation initiation factor activity	cell part;cytoplasm;cytoskeletal part;extracellular membrane-bounded organelle;extracellular organelle;extracellular region part;extracellular vesicular exosome;intermediate filament;intracellular membrane-bounded organelle;intracellular non-membrane-bounded organelle;intracellular organelle;intracellular organelle part;intracellular part;lamin filament;macromolecular complex;membrane-bounded org…	Ribosome biogenesis in eukaryotes	P56537;P56537-2	P56537;P56537-2	1062	EIF6	Eukaryotic translation initiation factor 6	Homo sapiens OX=9606
binding of sperm to zona pellucida;cell recognition;cell-cell recognition;cellular macromolecule metabolic process;cellular metabolic process;cellular process;cellular process involved in reproduction;cellular protein metabolic process;'de novo' posttranslational protein folding;'de novo' protein folding;macromolecule metabolic process;metabolic process;multi-organism process;primary metabolic pr…	adenyl nucleotide binding;adenyl ribonucleotide binding;ATP binding;beta-tubulin binding;binding;cytoskeletal protein binding;G-protein beta-subunit binding;nucleotide binding;protein binding;purine nucleotide binding;purine ribonucleoside triphosphate binding;purine ribonucleotide binding;ribonucleotide binding;tubulin binding	cell body;cell part;centrosome;chaperonin-containing T-complex;cytoplasm;cytoplasmic part;cytoskeletal part;cytosol;cytosolic part;extracellular membrane-bounded organelle;extracellular organelle;extracellular region part;extracellular vesicular exosome;intracellular non-membrane-bounded organelle;intracellular organelle;intracellular organelle part;intracellular part;macromolecular complex;membr…		P48643;P48643-2	P48643;P48643-2	947	CCT5	T-complex protein 1 subunit epsilon	Homo sapiens OX=9606
biological regulation;cellular process;cellular response to stimulus;cytoplasmic sequestering of NF-kappaB;cytoplasmic sequestering of protein;cytoplasmic sequestering of transcription factor;establishment of localization;establishment of RNA localization;intracellular signal transduction;maintenance of location;maintenance of location in cell;maintenance of protein location;maintenance of protei…	binding;nucleotide binding;protein binding;protein complex scaffold;receptor signaling complex scaffold activity;structural molecule activity	cell part;cytoplasm;intracellular part		Q9UN86-2;Q9UN86	Q9UN86-2;Q9UN86	1979	G3BP2	Ras GTPase-activating protein-binding protein 2	Homo sapiens OX=9606
acyl-CoA biosynthetic process;acyl-CoA metabolic process;acylglycerol biosynthetic process;acylglycerol metabolic process;biological regulation;biosynthetic process;carbohydrate metabolic process;carboxylic acid metabolic process;cellular biosynthetic process;cellular carbohydrate metabolic process;cellular ketone metabolic process;cellular lipid metabolic process;cellular metabolic process;cellu…	acid-thiol ligase activity;adenyl nucleotide binding;adenyl ribonucleotide binding;ATP binding;ATP citrate synthase activity;binding;catalytic activity;cation binding;CoA-ligase activity;cofactor binding;ion binding;ligase activity;ligase activity, forming carbon-sulfur bonds;metal ion binding;nucleotide binding;purine nucleotide binding;purine ribonucleoside triphosphate binding;purine ribonucle…	cell part;citrate lyase complex;cytoplasm;cytoplasmic part;cytosol;extracellular membrane-bounded organelle;extracellular organelle;extracellular region part;extracellular vesicular exosome;intracellular membrane-bounded organelle;intracellular organelle;intracellular organelle part;intracellular part;macromolecular complex;membrane;membrane-bounded organelle;membrane-bounded vesicle;mitochondrio…	Carbon fixation pathways in prokaryotes;Citrate cycle (TCA cycle)	P53396-2;P53396;P53396-3	P53396-2;P53396;P53396-3	1029	ACLY	ATP-citrate synthase	Homo sapiens OX=9606
cellular process;cellular response to chemical stimulus;cellular response to oxidative stress;cellular response to oxygen radical;cellular response to reactive oxygen species;cellular response to stimulus;cellular response to stress;cellular response to superoxide;response to chemical stimulus;response to inorganic substance;response to oxidative stress;response to oxygen radical;response to reac…	binding;catalytic activity;cation binding;hydrolase activity;hydrolase activity, acting on glycosyl bonds;hydrolase activity, hydrolyzing O-glycosyl compounds;ion binding;metal ion binding;poly(ADP-ribose) glycohydrolase activity	cell part;cytoplasmic part;intracellular organelle lumen;intracellular organelle part;intracellular part;membrane-enclosed lumen;mitochondrial matrix;mitochondrial part;nuclear part;nucleoplasm;organelle lumen;organelle part		Q9NX46	Q9NX46	1901	ADPRHL2	ADP-ribose glycohydrolase ARH3	Homo sapiens OX=9606
cellular macromolecule metabolic process;cellular metabolic process;cellular nitrogen compound metabolic process;cellular process;gene expression;macromolecule metabolic process;metabolic process;mRNA metabolic process;mRNA processing;nitrogen compound metabolic process;nuclear mRNA splicing, via spliceosome;nucleic acid metabolic process;nucleobase-containing compound metabolic process;primary m…	binding;cation binding;DNA binding;identical protein binding;ion binding;metal ion binding;nucleic acid binding;nucleotide binding;protein binding;protein binding transcription factor activity;RNA binding;transcription coactivator activity;transcription cofactor activity;transcription factor binding transcription factor activity;transition metal ion binding;zinc ion binding	cell part;cytoplasm;intracellular membrane-bounded organelle;intracellular organelle;intracellular organelle part;intracellular part;membrane-bounded organelle;nuclear part;nucleoplasm;nucleus;organelle;organelle part		P35637-2;P35637	P35637-2;P35637	846	FUS	RNA-binding protein FUS	Homo sapiens OX=9606
adherens junction organization;anatomical structure development;anatomical structure formation involved in morphogenesis;anatomical structure morphogenesis;apoptosis;biological adhesion;biological regulation;calcium-dependent cell-cell adhesion;cell adhesion;cell death;cell development;cell differentiation;cell junction assembly;cell junction organization;cell morphogenesis;cell morphogenesis inv…	ankyrin binding;beta-catenin binding;binding;calcium ion binding;cation binding;cell adhesion molecule binding;cytoskeletal protein binding;gamma-catenin binding;glycoprotein binding;GTPase activating protein binding;ion binding;metal ion binding;protein binding	actin cytoskeleton;adherens junction;aggresome;anchoring junction;apical junction complex;apical part of cell;axon part;axon terminus;basolateral plasma membrane;catenin complex;cell junction;cell part;cell projection part;cell surface;cell-cell adherens junction;cell-cell junction;cell-substrate adherens junction;cell-substrate junction;cytoplasm;cytoplasmic part;cytoskeleton;endosome;extracellu…	Adherens junction;Bacterial invasion of epithelial cells;Bladder cancer;Cell adhesion molecules (CAMs);Endometrial cancer;Melanoma;Pathogenic Escherichia coli infection;Pathways in cancer;Thyroid cancer	P12830;P12830-2	P12830;P12830-2	547	CDH1	Cadherin-1	Homo sapiens OX=9606
biological adhesion;cell adhesion;cell junction assembly;cell junction organization;cell-cell adhesion;cell-cell junction assembly;cell-cell junction organization;cellular component assembly;cellular component assembly at cellular level;cellular component organization;cellular component organization at cellular level;cellular component organization or biogenesis;cellular component organization or…	alpha-catenin binding;binding;cell adhesion molecule binding;protein binding	anchoring junction;cell junction;cell part;cell-cell junction;desmosome;intracellular membrane-bounded organelle;intracellular organelle;intracellular part;membrane;membrane-bounded organelle;nucleus;organelle;plasma membrane		Q9Y446;Q9Y446-2	Q9Y446;Q9Y446-2	2024	PKP3	Plakophilin-3	Homo sapiens OX=9606
biological regulation;biosynthetic process;catabolic process;cellular biosynthetic process;cellular catabolic process;cellular macromolecule biosynthetic process;cellular macromolecule catabolic process;cellular macromolecule metabolic process;cellular metabolic process;cellular nitrogen compound metabolic process;cellular process;establishment of localization;establishment of localization in cel…	binding;mRNA binding;nucleic acid binding;nucleotide binding;RNA binding	catalytic step 2 spliceosome;cell part;cytoplasm;cytoplasmic part;cytosol;exon-exon junction complex;intracellular membrane-bounded organelle;intracellular organelle;intracellular organelle part;intracellular part;macromolecular complex;membrane-bounded organelle;nuclear body;nuclear part;nuclear speck;nucleoplasm;nucleoplasm part;nucleus;organelle;organelle part;protein complex;ribonucleoprotein…	mRNA surveillance pathway;RNA transport;Spliceosome	Q9Y5S9-2;Q9Y5S9	Q9Y5S9-2;Q9Y5S9	2036	RBM8A	RNA-binding protein 8A	Homo sapiens OX=9606
biological regulation;biosynthetic process;cellular biosynthetic process;cellular component organization;cellular component organization at cellular level;cellular component organization or biogenesis;cellular component organization or biogenesis at cellular level;cellular macromolecule biosynthetic process;cellular macromolecule metabolic process;cellular metabolic process;cellular nitrogen comp…	binding;DNA binding;histone binding;nucleic acid binding;protein binding	cell part;contractile fiber;cytoplasmic part;intracellular membrane-bounded organelle;intracellular non-membrane-bounded organelle;intracellular organelle;intracellular part;membrane-bounded organelle;non-membrane-bounded organelle;nucleus;organelle		P35659;P35659-2	P35659	847	DEK	Protein DEK	Homo sapiens OX=9606
autophagic vacuole fusion;biological regulation;body fluid secretion;cellular component assembly;cellular component assembly at cellular level;cellular component organization;cellular component organization at cellular level;cellular component organization or biogenesis;cellular component organization or biogenesis at cellular level;cellular macromolecular complex assembly;cellular macromolecular…	binding;channel inhibitor activity;channel regulator activity;chloride channel inhibitor activity;chloride channel regulator activity;ion channel inhibitor activity;protein binding;SNAP receptor activity;SNARE binding	azurophil granule membrane;cell part;cell surface;cytoplasm;cytoplasmic part;cytoplasmic vesicle membrane;cytoplasmic vesicle part;cytosol;early endosome;endosomal part;endosome;endosome membrane;extracellular membrane-bounded organelle;extracellular organelle;extracellular region part;extracellular vesicular exosome;integral to membrane;intracellular membrane-bounded organelle;intracellular orga…	SNARE interactions in vesicular transport	Q9BV40	Q9BV40	1799	VAMP8	Vesicle-associated membrane protein 8	Homo sapiens OX=9606
biological regulation;cellular macromolecule metabolic process;cellular metabolic process;cellular nitrogen compound metabolic process;cellular process;cellular response to stimulus;DNA conformation change;DNA duplex unwinding;DNA geometric change;DNA metabolic process;establishment of localization;intracellular signal transduction;macromolecule metabolic process;metabolic process;negative regula…	adenyl nucleotide binding;adenyl ribonucleotide binding;ATP binding;ATPase activity;ATPase activity, coupled;ATP-dependent DNA helicase activity;ATP-dependent helicase activity;ATP-dependent RNA helicase activity;binding;catalytic activity;DNA binding;DNA helicase activity;DNA-dependent ATPase activity;endonuclease activity;helicase activity;hydrolase activity;hydrolase activity, acting on acid a…	adherens junction;anchoring junction;cell junction;cell part;cell-substrate adherens junction;cell-substrate junction;cytoplasm;cytoplasmic part;cytosol;focal adhesion;intracellular membrane-bounded organelle;intracellular non-membrane-bounded organelle;intracellular organelle;intracellular part;macromolecular complex;membrane;membrane-bounded organelle;non-membrane-bounded organelle;nucleus;orga…		Q13283;Q13283-2	Q13283	1312	G3BP1	Ras GTPase-activating protein-binding protein 1	Homo sapiens OX=9606
activation of immune response;activation of innate immune response;anaphase-promoting complex-dependent proteasomal ubiquitin-dependent protein catabolic process;anatomical structure development;antigen processing and presentation;antigen processing and presentation of exogenous antigen;antigen processing and presentation of exogenous peptide antigen;antigen processing and presentation of exogeno…	adenyl nucleotide binding;adenyl ribonucleotide binding;ATP binding;ATPase activity;binding;catalytic activity;hydrolase activity;hydrolase activity, acting on acid anhydrides;hydrolase activity, acting on acid anhydrides, in phosphorus-containing anhydrides;nucleoside-triphosphatase activity;nucleotide binding;protein binding;protein binding transcription factor activity;purine nucleotide bindin…	cell part;cytoplasmic mRNA processing body;cytoplasmic part;cytosol;cytosolic part;cytosolic proteasome complex;intracellular membrane-bounded organelle;intracellular non-membrane-bounded organelle;intracellular organelle;intracellular organelle part;intracellular part;macromolecular complex;membrane;membrane-bounded organelle;non-membrane-bounded organelle;nuclear part;nuclear proteasome complex…	Proteasome	P17980;D1C2C6	P17980	627	PSMC3	26S proteasome regulatory subunit 6A	Homo sapiens OX=9606
carbohydrate metabolic process;cellular carbohydrate metabolic process;cellular macromolecule metabolic process;cellular metabolic process;cellular process;cellular protein metabolic process;glycosylation;macromolecule glycosylation;macromolecule metabolic process;macromolecule modification;metabolic process;oligosaccharide metabolic process;peptidyl-amino acid modification;peptidyl-asparagine mo…	catalytic activity;glucosidase activity;hydrolase activity;hydrolase activity, acting on glycosyl bonds;hydrolase activity, hydrolyzing O-glycosyl compounds;mannosyl-oligosaccharide glucosidase activity	cell part;cytoplasmic part;endoplasmic reticulum;endoplasmic reticulum membrane;endoplasmic reticulum part;extracellular membrane-bounded organelle;extracellular organelle;extracellular region part;extracellular vesicular exosome;integral to membrane;intracellular membrane-bounded organelle;intracellular organelle;intracellular organelle part;intracellular part;intrinsic to membrane;membrane;memb…	N-Glycan biosynthesis;Protein processing in endoplasmic reticulum	Q13724-2;Q13724	Q13724-2;Q13724	1340	MOGS	Mannosyl-oligosaccharide glucosidase	Homo sapiens OX=9606
cell cycle;cellular component organization;cellular component organization at cellular level;cellular component organization or biogenesis;cellular component organization or biogenesis at cellular level;cellular membrane fusion;cellular membrane organization;cellular process;ER to Golgi vesicle-mediated transport;establishment of localization;establishment of localization in cell;establishment of…	protein transporter activity;substrate-specific transporter activity;transporter activity	cell part;coated vesicle membrane;cytoplasmic part;cytoplasmic vesicle membrane;cytoplasmic vesicle part;cytosol;endoplasmic reticulum;ER to Golgi transport vesicle membrane;Golgi apparatus;Golgi apparatus part;Golgi membrane;Golgi stack;intracellular membrane-bounded organelle;intracellular non-membrane-bounded organelle;intracellular organelle;intracellular organelle part;intracellular part;mem…		O60763;O60763-2	O60763;O60763-2	179	USO1	General vesicular transport factor p115	Homo sapiens OX=9606
actin cytoskeleton organization;actin filament-based process;aging;antigen processing and presentation;antigen processing and presentation of exogenous antigen;antigen processing and presentation of exogenous peptide antigen;antigen processing and presentation of exogenous peptide antigen via MHC class I;antigen processing and presentation of exogenous peptide antigen via MHC class I, TAP-depende…	androgen receptor binding;binding;calcium ion binding;carbohydrate binding;cation binding;chaperone binding;complement binding;complement component C1q binding;DNA binding;enzyme binding;glycoprotein binding;hormone binding;hormone receptor binding;integrin binding;ion binding;iron ion binding;metal ion binding;mRNA binding;nuclear hormone receptor binding;nucleic acid binding;opsonin binding;pep…	acrosomal vesicle;adherens junction;anchoring junction;cell junction;cell part;cell surface;cell-substrate adherens junction;cell-substrate junction;cytoplasm;cytoplasmic membrane-bounded vesicle;cytoplasmic membrane-bounded vesicle lumen;cytoplasmic part;cytoplasmic vesicle;cytoplasmic vesicle part;cytosol;endocytic vesicle lumen;endoplasmic reticulum;endoplasmic reticulum lumen;endoplasmic reti…	Antigen processing and presentation;Chagas disease (American trypanosomiasis);Phagosome;Protein processing in endoplasmic reticulum	P27797	P27797	755	CALR	Calreticulin	Homo sapiens OX=9606
biosynthetic process;catabolic process;cellular biosynthetic process;cellular catabolic process;cellular component disassembly;cellular component disassembly at cellular level;cellular component organization;cellular component organization at cellular level;cellular component organization or biogenesis;cellular component organization or biogenesis at cellular level;cellular macromolecular complex…	binding;nucleic acid binding;RNA binding;structural constituent of ribosome;structural molecule activity	adherens junction;anchoring junction;cell junction;cell part;cell-substrate adherens junction;cell-substrate junction;cytoplasm;cytoplasmic part;cytosol;cytosolic large ribosomal subunit;extracellular membrane-bounded organelle;extracellular organelle;extracellular region part;extracellular vesicular exosome;focal adhesion;intracellular membrane-bounded organelle;intracellular non-membrane-bounde…	Ribosome	P39023	P39023	874	RPL3	60S ribosomal protein L3	Homo sapiens OX=9606
biosynthetic process;catabolic process;cellular biosynthetic process;cellular catabolic process;cellular component disassembly;cellular component disassembly at cellular level;cellular component organization;cellular component organization at cellular level;cellular component organization or biogenesis;cellular component organization or biogenesis at cellular level;cellular macromolecular complex…	binding;nucleic acid binding;RNA binding;rRNA binding;structural constituent of ribosome;structural molecule activity	adherens junction;anchoring junction;cell junction;cell part;cell-substrate adherens junction;cell-substrate junction;cytoplasm;cytoplasmic part;cytosol;cytosolic large ribosomal subunit;focal adhesion;intracellular non-membrane-bounded organelle;intracellular organelle;intracellular organelle part;intracellular part;large ribosomal subunit;macromolecular complex;membrane;non-membrane-bounded org…	Ribosome	P62917	P62917	1151	RPL8	60S ribosomal protein L8	Homo sapiens OX=9606
adenine transport;apoptotic mitochondrial changes;biological regulation;cellular component organization;cellular component organization at cellular level;cellular component organization or biogenesis;cellular component organization or biogenesis at cellular level;cellular metabolic process;cellular process;chromosome segregation;energy derivation by oxidation of organic compounds;energy reserve m…	adenine transmembrane transporter activity;binding;enzyme binding;nucleobase transmembrane transporter activity;nucleobase-containing compound transmembrane transporter activity;protein binding;purine base transmembrane transporter activity;substrate-specific transmembrane transporter activity;substrate-specific transporter activity;transmembrane transporter activity;transporter activity;ubiquiti…	cell part;cell projection;cilium;cytoplasmic part;cytoskeletal part;extracellular membrane-bounded organelle;extracellular organelle;extracellular region part;extracellular vesicular exosome;integral to membrane;integral to plasma membrane;intracellular membrane-bounded organelle;intracellular non-membrane-bounded organelle;intracellular organelle;intracellular organelle part;intracellular part;i…	Calcium signaling pathway;Huntington's disease;Parkinson's disease	P05141;P12235;Q9H0C2	P05141;P12235	382	SLC25A5;SLC25A4	ADP/ATP translocase 2;ADP/ATP translocase 1	Homo sapiens OX=9606
anatomical structure development;apoptosis;base-excision repair, DNA ligation;biological regulation;catabolic process;cell chemotaxis;cell death;cell migration;cell motility;cellular catabolic process;cellular component assembly;cellular component assembly at cellular level;cellular component disassembly;cellular component disassembly at cellular level;cellular component disassembly involved in a…	binding;chemoattractant activity;chromatin binding;damaged DNA binding;DNA bending activity;DNA binding;double-stranded DNA binding;nucleic acid binding;nucleic acid binding transcription factor activity;protein binding;RAGE receptor binding;receptor binding;regulatory region DNA binding;regulatory region nucleic acid binding;sequence-specific DNA binding transcription factor activity;single-stra…	cell part;chromosome;condensed chromosome;cytoplasm;cytoplasmic part;extracellular region part;extracellular space;intracellular membrane-bounded organelle;intracellular non-membrane-bounded organelle;intracellular organelle;intracellular organelle part;intracellular part;macromolecular complex;membrane-bounded organelle;non-membrane-bounded organelle;nuclear part;nucleoplasm;nucleus;organelle;or…		P26583	P26583	740	HMGB2	High mobility group protein B2	Homo sapiens OX=9606
antigen processing and presentation;antigen processing and presentation of peptide antigen;antigen processing and presentation of peptide antigen via MHC class I;apoptosis;biological regulation;calcium ion homeostasis;calcium-mediated signaling;calcium-mediated signaling using intracellular calcium source;cation homeostasis;cell death;cellular calcium ion homeostasis;cellular cation homeostasis;c…		cell part;clathrin-coated vesicle;coated vesicle;cytoplasmic membrane-bounded vesicle;cytoplasmic part;cytoplasmic vesicle;cytosol;endoplasmic reticulum;endoplasmic reticulum membrane;endoplasmic reticulum part;endoplasmic reticulum-Golgi intermediate compartment membrane;Golgi apparatus part;Golgi cisterna membrane;Golgi membrane;integral to endoplasmic reticulum membrane;integral to lumenal sid…	Protein processing in endoplasmic reticulum	P51572;P51572-2	P51572;P51572-2	1000	BCAP31	B-cell receptor-associated protein 31	Homo sapiens OX=9606
biological regulation;cellular macromolecule metabolic process;cellular metabolic process;cellular process;cellular protein metabolic process;establishment of localization;establishment of localization in cell;establishment of protein localization;intracellular protein transport;intracellular transport;macromolecule metabolic process;metabolic process;posttranscriptional regulation of gene expres…	binding;chaperone binding;enzyme binding;heat shock protein binding;kinase binding;protein binding;unfolded protein binding	cell part;cell projection membrane;cell projection part;cytoplasm;cytoplasmic part;cytosol;extracellular membrane-bounded organelle;extracellular organelle;extracellular region part;extracellular vesicular exosome;intracellular part;leading edge membrane;macromolecular complex;membrane part;membrane-bounded organelle;membrane-bounded vesicle;organelle;plasma membrane part;protein complex;ruffle m…		Q16543	Q16543	1454	CDC37	Hsp90 co-chaperone Cdc37	Homo sapiens OX=9606
anatomical structure development;behavior;biological regulation;biosynthetic process;cell development;cellular biosynthetic process;cellular developmental process;cellular macromolecule biosynthetic process;cellular macromolecule metabolic process;cellular metabolic process;cellular nitrogen compound metabolic process;cellular process;cellular process involved in reproduction;cellular protein met…	binding;DNA binding;double-stranded RNA binding;nucleic acid binding;RNA binding;single-stranded RNA binding	cell part;cytoplasm;cytoplasmic part;cytoskeleton;intracellular membrane-bounded organelle;intracellular non-membrane-bounded organelle;intracellular organelle;intracellular organelle part;intracellular part;macromolecular complex;membrane;membrane-bounded organelle;microtubule cytoskeleton;mitochondrion;non-membrane-bounded organelle;nuclear part;nucleolus;nucleoplasm;nucleus;organelle;organelle…		Q12906;Q12906-7;Q12906-5;Q12906-4;Q12906-2;Q12906-6;Q12906-3;Q96SI9-2;Q96SI9	Q12906;Q12906-7;Q12906-5;Q12906-4;Q12906-2;Q12906-6;Q12906-3	1290	ILF3	Interleukin enhancer-binding factor 3	Homo sapiens OX=9606
activation of caspase activity;anatomical structure morphogenesis;biological regulation;carbohydrate homeostasis;cell cycle;cell differentiation;cellular chemical homeostasis;cellular developmental process;cellular glucose homeostasis;cellular homeostasis;cellular process;cellular response to carbohydrate stimulus;cellular response to chemical stimulus;cellular response to glucose stimulus;cellul…	apoptotic protease activator activity;binding;binding, bridging;caspase activator activity;caspase regulator activity;channel inhibitor activity;channel regulator activity;enzyme activator activity;enzyme binding;enzyme inhibitor activity;enzyme regulator activity;identical protein binding;ion channel inhibitor activity;kinase binding;kinase inhibitor activity;kinase regulator activity;peptidase …	cell body;cell part;cell projection;cytoplasm;cytoplasmic part;cytoskeleton;cytosol;dendrite;extracellular membrane-bounded organelle;extracellular organelle;extracellular region part;extracellular vesicular exosome;intracellular membrane-bounded organelle;intracellular non-membrane-bounded organelle;intracellular organelle;intracellular organelle part;intracellular part;macromolecular complex;me…	Measles	P63244	P63244	1160	RACK1	Receptor of activated protein C kinase 1	Homo sapiens OX=9606
biological regulation;biosynthetic process;cellular biosynthetic process;cellular macromolecule biosynthetic process;cellular macromolecule metabolic process;cellular metabolic process;cellular nitrogen compound metabolic process;cellular process;cellular response to stimulus;cellular response to stress;circadian rhythm;DNA metabolic process;DNA recombination;DNA repair;macromolecule biosynthetic…	binding;core promoter binding;DNA binding;identical protein binding;nucleic acid binding;nucleotide binding;protein binding;regulatory region DNA binding;regulatory region nucleic acid binding;transcription regulatory region DNA binding	cell part;intracellular membrane-bounded organelle;intracellular non-membrane-bounded organelle;intracellular organelle;intracellular organelle part;intracellular part;membrane;membrane-bounded organelle;non-membrane-bounded organelle;nuclear body;nuclear matrix;nuclear part;nuclear speck;nucleolus;nucleoplasm;nucleoplasm part;nucleus;organelle;organelle part;paraspeckles		Q15233;Q15233-2	Q15233;Q15233-2	1412	NONO	Non-POU domain-containing octamer-binding protein	Homo sapiens OX=9606
carbohydrate metabolic process;cellular carbohydrate metabolic process;cellular macromolecule metabolic process;cellular metabolic process;cellular process;cellular protein metabolic process;'de novo' posttranslational protein folding;'de novo' protein folding;glycosylation;macromolecule glycosylation;macromolecule metabolic process;macromolecule modification;metabolic process;peptidyl-amino acid…	binding;catalytic activity;glucosyltransferase activity;protein binding;transferase activity;transferase activity, transferring glycosyl groups;transferase activity, transferring hexosyl groups;UDP-glucose:glycoprotein glucosyltransferase activity;UDP-glucosyltransferase activity;UDP-glycosyltransferase activity;unfolded protein binding	cell part;cytoplasmic part;endoplasmic reticulum;endoplasmic reticulum lumen;endoplasmic reticulum part;endoplasmic reticulum-Golgi intermediate compartment;extracellular membrane-bounded organelle;extracellular organelle;extracellular region part;extracellular vesicular exosome;intracellular membrane-bounded organelle;intracellular organelle;intracellular organelle lumen;intracellular organelle …	Protein processing in endoplasmic reticulum	Q9NYU2-2;Q9NYU2	Q9NYU2-2;Q9NYU2	1909	UGGT1	UDP-glucose:glycoprotein glucosyltransferase 1	Homo sapiens OX=9606
anatomical structure homeostasis;biological regulation;biosynthetic process;catabolic process;cellular biosynthetic process;cellular catabolic process;cellular component organization;cellular component organization at cellular level;cellular component organization or biogenesis;cellular component organization or biogenesis at cellular level;cellular macromolecule biosynthetic process;cellular mac…	ankyrin binding;binding;cytoskeletal protein binding;enzyme binding;protein binding	CCR4-NOT complex;cell part;chromatin;chromosomal part;cytoplasm;cytoplasmic part;cytoskeleton;cytosol;heterochromatin;intracellular membrane-bounded organelle;intracellular non-membrane-bounded organelle;intracellular organelle;intracellular organelle part;intracellular part;macromolecular complex;membrane;membrane-bounded organelle;non-membrane-bounded organelle;nuclear chromatin;nuclear chromos…		Q9C0C2;Q9C0C2-2	Q9C0C2;Q9C0C2-2	1823	TNKS1BP1	182 kDa tankyrase-1-binding protein	Homo sapiens OX=9606
antigen processing and presentation;antigen processing and presentation of exogenous antigen;antigen processing and presentation of exogenous peptide antigen;antigen processing and presentation of exogenous peptide antigen via MHC class II;antigen processing and presentation of peptide antigen;antigen processing and presentation of peptide antigen via MHC class II;antigen processing and presentat…	adenyl nucleotide binding;adenyl ribonucleotide binding;ATP binding;ATPase activity;binding;catalytic activity;hydrolase activity;hydrolase activity, acting on acid anhydrides;hydrolase activity, acting on acid anhydrides, in phosphorus-containing anhydrides;microtubule motor activity;motor activity;nucleoside-triphosphatase activity;nucleotide binding;purine nucleotide binding;purine ribonucleos…	cell part;cell projection;centrosome;cytoplasmic dynein complex;cytoplasmic part;cytoskeletal part;cytosol;dynein complex;extracellular membrane-bounded organelle;extracellular organelle;extracellular region part;extracellular vesicular exosome;filopodium;intracellular non-membrane-bounded organelle;intracellular organelle;intracellular organelle part;intracellular part;macromolecular complex;mem…	Phagosome;Vasopressin-regulated water reabsorption	Q14204	Q14204	1363	DYNC1H1	Cytoplasmic dynein 1 heavy chain 1	Homo sapiens OX=9606
actin cytoskeleton organization;actin filament capping;actin filament-based process;barbed-end actin filament capping;biological regulation;blood coagulation;cellular component movement;cellular component organization;cellular component organization at cellular level;cellular component organization or biogenesis;cellular component organization or biogenesis at cellular level;cellular process;coag…	actin binding;actin filament binding;binding;cytoskeletal protein binding;protein binding	actin cytoskeleton;actin filament;cell part;contractile fiber part;cytoplasmic part;cytoskeletal part;cytoskeleton;cytosol;extracellular membrane-bounded organelle;extracellular organelle;extracellular region part;extracellular vesicular exosome;F-actin capping protein complex;intracellular non-membrane-bounded organelle;intracellular organelle;intracellular organelle part;intracellular part;macr…		P47756-2;P47756	P47756-2;P47756	937	CAPZB	F-actin-capping protein subunit beta	Homo sapiens OX=9606
actin cytoskeleton organization;actin filament organization;actin filament-based process;actin polymerization or depolymerization;activation of immune response;anatomical structure formation involved in morphogenesis;antigen receptor-mediated signaling pathway;axon guidance;biological regulation;cell junction assembly;cell junction organization;cell surface receptor linked signaling pathway;cellu…	binding;profilin binding;protein binding	actin cytoskeleton;adherens junction;anchoring junction;cell junction;cell part;cell projection membrane;cell projection part;cell-cell junction;cell-substrate adherens junction;cell-substrate junction;cytoplasm;cytoplasmic part;cytoskeleton;cytosol;extracellular membrane-bounded organelle;extracellular organelle;extracellular region part;extracellular vesicular exosome;filopodium membrane;focal …	Fc gamma R-mediated phagocytosis;Focal adhesion;Leukocyte transendothelial migration	P50552	P50552	984	VASP	Vasodilator-stimulated phosphoprotein	Homo sapiens OX=9606
alpha-beta T cell activation;alpha-beta T cell differentiation;biosynthetic process;catabolic process;cell activation;cell differentiation;cellular biosynthetic process;cellular catabolic process;cellular component disassembly;cellular component disassembly at cellular level;cellular component organization;cellular component organization at cellular level;cellular component organization or biogen…	binding;carbohydrate binding;glycosaminoglycan binding;heparin binding;nucleic acid binding;pattern binding;polysaccharide binding;RNA binding;structural constituent of ribosome;structural molecule activity	adherens junction;anchoring junction;cell junction;cell part;cell-substrate adherens junction;cell-substrate junction;cytoplasm;cytoplasmic part;cytosol;cytosolic large ribosomal subunit;extracellular membrane-bounded organelle;extracellular organelle;extracellular region part;extracellular vesicular exosome;focal adhesion;intracellular membrane-bounded organelle;intracellular organelle;intracell…	Ribosome	P35268	P35268	836	RPL22	60S ribosomal protein L22	Homo sapiens OX=9606
biological regulation;cellular process;cellular response to stimulus;negative regulation of biological process;negative regulation of biosynthetic process;negative regulation of cell proliferation;negative regulation of cellular biosynthetic process;negative regulation of cellular macromolecule biosynthetic process;negative regulation of cellular metabolic process;negative regulation of cellular …	binding;calcium ion binding;calcium-dependent protein binding;cation binding;identical protein binding;ion binding;metal ion binding;protein binding;protein dimerization activity;protein homodimerization activity	cell part;cell projection;cytoplasm;extracellular membrane-bounded organelle;extracellular organelle;extracellular region part;extracellular space;extracellular vesicular exosome;intracellular membrane-bounded organelle;intracellular organelle;intracellular organelle part;intracellular part;membrane-bounded organelle;membrane-bounded vesicle;nuclear part;nucleoplasm;nucleus;organelle;organelle pa…		P31949	P31949	813	S100A11	Protein S100-A11	Homo sapiens OX=9606
biological regulation;biosynthetic process;catabolic process;cell maturation;cellular biosynthetic process;cellular catabolic process;cellular developmental process;cellular macromolecule biosynthetic process;cellular macromolecule catabolic process;cellular macromolecule metabolic process;cellular metabolic process;cellular nitrogen compound metabolic process;cellular process;cellular process in…	binding;mRNA binding;nucleic acid binding;nucleotide binding;poly(A) RNA binding;poly(U) RNA binding;poly-purine tract binding;poly-pyrimidine tract binding;protein binding;protein C-terminus binding;RNA binding;single-stranded RNA binding;translation activator activity;translation regulator activity;translation regulator activity, nucleic acid binding	adherens junction;anchoring junction;catalytic step 2 spliceosome;cell junction;cell part;cell-substrate adherens junction;cell-substrate junction;cytoplasm;cytoplasmic part;cytosol;extracellular membrane-bounded organelle;extracellular organelle;extracellular region part;extracellular vesicular exosome;focal adhesion;intracellular membrane-bounded organelle;intracellular non-membrane-bounded org…	mRNA surveillance pathway;RNA degradation;RNA transport	P11940;P11940-2;Q9H361;Q5JQF8;Q4VXU2-2;Q4VXU2	P11940;P11940-2	532	PABPC1	Polyadenylate-binding protein 1	Homo sapiens OX=9606
biosynthetic process;cellular biosynthetic process;cellular macromolecule biosynthetic process;cellular macromolecule metabolic process;cellular metabolic process;cellular process;cellular protein metabolic process;gene expression;macromolecule biosynthetic process;macromolecule metabolic process;metabolic process;multi-organism process;primary metabolic process;protein metabolic process;response…	binding;nucleic acid binding;RNA binding;translation elongation factor activity;translation factor activity, nucleic acid binding	cell part;cytoplasm;cytoplasmic part;cytosol;extracellular membrane-bounded organelle;extracellular organelle;extracellular region part;extracellular vesicular exosome;intracellular membrane-bounded organelle;intracellular organelle;intracellular part;membrane;membrane-bounded organelle;membrane-bounded vesicle;nucleus;organelle;vesicle		P26641;P26641-2	P26641;P26641-2	744	EEF1G	Elongation factor 1-gamma	Homo sapiens OX=9606
anatomical structure development;cellular macromolecule metabolic process;cellular metabolic process;cellular nitrogen compound metabolic process;cellular process;chordate embryonic development;developmental process;embryo development;embryo development ending in birth or egg hatching;in utero embryonic development;macromolecule metabolic process;metabolic process;ncRNA metabolic process;ncRNA pr…	adenyl nucleotide binding;adenyl ribonucleotide binding;ATP binding;binding;catalytic activity;cation binding;cytoskeletal protein binding;ion binding;ligase activity;ligase activity, forming phosphoric ester bonds;metal ion binding;nucleotide binding;protein binding;purine nucleotide binding;purine ribonucleoside triphosphate binding;purine ribonucleotide binding;ribonucleotide binding;RNA ligas…	cell part;cytoplasm;cytoplasmic part;endoplasmic reticulum membrane;endoplasmic reticulum part;envelope;intracellular membrane-bounded organelle;intracellular organelle;intracellular organelle part;intracellular part;macromolecular complex;membrane;membrane part;membrane-bounded organelle;nuclear envelope;nuclear part;nucleus;organelle;organelle envelope;organelle membrane;organelle part;protein …		Q9Y3I0	Q9Y3I0	2018	RTCB	tRNA-splicing ligase RtcB homolog	Homo sapiens OX=9606
biological regulation;biosynthetic process;cellular biosynthetic process;cellular macromolecule biosynthetic process;cellular macromolecule metabolic process;cellular metabolic process;cellular nitrogen compound metabolic process;cellular process;gene expression;macromolecule biosynthetic process;macromolecule metabolic process;metabolic process;mRNA metabolic process;mRNA processing;multi-organi…	binding;enzyme binding;nucleic acid binding;protein binding;RNA binding	cell part;intracellular membrane-bounded organelle;intracellular organelle;intracellular organelle part;intracellular part;macromolecular complex;membrane-bounded organelle;nuclear part;nucleoplasm;nucleus;organelle;organelle part;ribonucleoprotein complex		Q9BUJ2-4;Q9BUJ2-2;Q9BUJ2;Q9BUJ2-3	Q9BUJ2-4;Q9BUJ2-2;Q9BUJ2;Q9BUJ2-3	1793	HNRNPUL1	Heterogeneous nuclear ribonucleoprotein U-like protein 1	Homo sapiens OX=9606
carboxylic acid catabolic process;carboxylic acid metabolic process;catabolic process;cellular catabolic process;cellular component assembly;cellular component organization;cellular component organization or biogenesis;cellular ketone metabolic process;cellular lipid catabolic process;cellular lipid metabolic process;cellular metabolic process;cellular process;fatty acid beta-oxidation;fatty acid…	2,4-dienoyl-CoA reductase (NADPH) activity;binding;catalytic activity;coenzyme binding;cofactor binding;NADP binding;NADPH binding;nucleotide binding;oxidoreductase activity;oxidoreductase activity, acting on NADH or NADPH;oxidoreductase activity, acting on the CH-CH group of donors;oxidoreductase activity, acting on the CH-CH group of donors, NAD or NADP as acceptor	cell part;cytoplasm;cytoplasmic part;extracellular membrane-bounded organelle;extracellular organelle;extracellular region part;extracellular vesicular exosome;intracellular membrane-bounded organelle;intracellular organelle;intracellular organelle lumen;intracellular organelle part;intracellular part;membrane-bounded organelle;membrane-bounded vesicle;membrane-enclosed lumen;mitochondrial matrix…		Q16698-2;Q16698	Q16698-2;Q16698	1465	DECR1	2,4-dienoyl-CoA reductase, mitochondrial	Homo sapiens OX=9606
adenosine to inosine editing;anatomical structure development;base conversion or substitution editing;biological regulation;cell differentiation;cell surface receptor linked signaling pathway;cellular component assembly;cellular component assembly at cellular level;cellular component organization;cellular component organization at cellular level;cellular component organization or biogenesis;cellu…	adenosine deaminase activity;binding;catalytic activity;cation binding;deaminase activity;DNA binding;double-stranded RNA adenosine deaminase activity;hydrolase activity;hydrolase activity, acting on carbon-nitrogen (but not peptide) bonds;hydrolase activity, acting on carbon-nitrogen (but not peptide) bonds, in cyclic amidines;ion binding;metal ion binding;nucleic acid binding	cell part;cytoplasm;intracellular membrane-bounded organelle;intracellular non-membrane-bounded organelle;intracellular organelle;intracellular organelle part;intracellular part;membrane;membrane-bounded organelle;non-membrane-bounded organelle;nuclear part;nucleolus;nucleoplasm;nucleus;organelle;organelle part	Cytosolic DNA-sensing pathway;Measles	P55265-5;P55265;P55265-4;P55265-3;P55265-2	P55265-5;P55265;P55265-4;P55265-3;P55265-2	1052	ADAR	Double-stranded RNA-specific adenosine deaminase	Homo sapiens OX=9606
cellular process;ER to Golgi vesicle-mediated transport;establishment of localization;establishment of localization in cell;establishment of protein localization;Golgi vesicle transport;intracellular protein transport;intracellular transport;protein transport;transport;vesicle-mediated transport	binding;cation binding;ion binding;metal ion binding;transition metal ion binding;zinc ion binding	cell part;COPII vesicle coat;cytoplasmic part;cytoplasmic vesicle part;endomembrane system;endoplasmic reticulum membrane;endoplasmic reticulum part;endoplasmic reticulum-Golgi intermediate compartment membrane;Golgi apparatus part;Golgi membrane;intracellular membrane-bounded organelle;intracellular organelle;intracellular organelle part;intracellular part;macromolecular complex;membrane;membran…	Protein processing in endoplasmic reticulum	Q15437	Q15437	1428	SEC23B	Protein transport protein Sec23B	Homo sapiens OX=9606
anatomical structure development;brain development;catabolic process;developmental process;gamete generation;lipid catabolic process;lipid metabolic process;male gamete generation;metabolic process;multicellular organismal process;multicellular organismal reproductive process;nervous system development;organ development;primary metabolic process;reproductive process;spermatogenesis;system develop…	1-alkyl-2-acetylglycerophosphocholine esterase activity;acetyltransferase activity;binding;carboxylic ester hydrolase activity;catalytic activity;hydrolase activity;hydrolase activity, acting on ester bonds;identical protein binding;platelet-activating factor acetyltransferase activity;protein binding;transferase activity;transferase activity, transferring acyl groups;transferase activity, transf…	cell part;cytoplasm;cytoplasmic part;cytosol;extracellular membrane-bounded organelle;extracellular organelle;extracellular region part;extracellular vesicular exosome;intracellular part;membrane;membrane-bounded organelle;membrane-bounded vesicle;organelle;vesicle	Ether lipid metabolism	Q15102	Q15102	1403	PAFAH1B3	Platelet-activating factor acetylhydrolase IB subunit gamma	Homo sapiens OX=9606
androgen receptor signaling pathway;biological regulation;biosynthetic process;catabolic process;cellular biosynthetic process;cellular catabolic process;cellular macromolecule catabolic process;cellular macromolecule metabolic process;cellular metabolic process;cellular nitrogen compound metabolic process;cellular process;cellular response to stimulus;intracellular receptor mediated signaling pa…	adenyl nucleotide binding;adenyl ribonucleotide binding;ATP binding;binding;core promoter binding;core promoter sequence-specific DNA binding;DNA binding;hormone receptor binding;ligand-dependent nuclear receptor transcription coactivator activity;nuclear hormone receptor binding;nucleic acid binding;nucleotide binding;phosphoprotein binding;protein binding;protein binding transcription factor ac…	cell part;extracellular membrane-bounded organelle;extracellular organelle;extracellular region part;extracellular vesicular exosome;intracellular membrane-bounded organelle;intracellular organelle;intracellular organelle part;intracellular part;macromolecular complex;mediator complex;membrane-bounded organelle;membrane-bounded vesicle;nuclear part;nucleoplasm;nucleoplasm part;nucleus;organelle;o…		Q9Y2W1	Q9Y2W1	2008	THRAP3	Thyroid hormone receptor-associated protein 3	Homo sapiens OX=9606
		cell part;cytoplasm;intracellular part;membrane;plasma membrane		Q9NZB2;Q9NZB2-6;Q9NZB2-4;Q9NZB2-2;Q9NZB2-5	Q9NZB2;Q9NZB2-6;Q9NZB2-4	1910	FAM120A	Constitutive coactivator of PPAR-gamma-like protein 1;PPAR-gamma-like protein 1	Homo sapiens OX=9606
biological regulation;biosynthetic process;cell cycle;cell differentiation;cellular biosynthetic process;cellular component assembly;cellular component assembly at cellular level;cellular component disassembly;cellular component disassembly at cellular level;cellular component organization;cellular component organization at cellular level;cellular component organization or biogenesis;cellular com…	binding;chromatin binding;DNA binding;enzyme inhibitor activity;enzyme regulator activity;histone binding;nucleic acid binding;phosphatase inhibitor activity;phosphatase regulator activity;protein binding;protein phosphatase inhibitor activity;protein phosphatase regulator activity;protein phosphatase type 2A regulator activity	cell part;cytoplasm;cytoplasmic part;cytosol;endoplasmic reticulum;intracellular membrane-bounded organelle;intracellular organelle;intracellular organelle part;intracellular part;macromolecular complex;membrane-bounded organelle;nuclear part;nucleoplasm;nucleus;organelle;organelle part;perinuclear region of cytoplasm;protein complex		Q01105-3;Q01105-4;Q01105-2;Q01105;P0DME0	Q01105-3;Q01105-4;Q01105-2;Q01105;P0DME0	1215	SET;SETSIP	Protein SET;Protein SETSIP	Homo sapiens OX=9606
biosynthetic process;catabolic process;cellular biosynthetic process;cellular catabolic process;cellular component biogenesis;cellular component biogenesis at cellular level;cellular component disassembly;cellular component disassembly at cellular level;cellular component organization;cellular component organization at cellular level;cellular component organization or biogenesis;cellular componen…	binding;protein binding;protein N-terminus binding;structural constituent of ribosome;structural molecule activity	cell part;cytoplasm;cytoplasmic part;cytosol;cytosolic small ribosomal subunit;intracellular organelle part;intracellular part;macromolecular complex;organelle part;ribonucleoprotein complex;small ribosomal subunit	Ribosome	P63220	P63220	1158	RPS21	40S ribosomal protein S21	Homo sapiens OX=9606
anatomical structure development;biological regulation;biosynthetic process;cell development;cellular biosynthetic process;cellular developmental process;cellular macromolecule biosynthetic process;cellular macromolecule metabolic process;cellular metabolic process;cellular nitrogen compound metabolic process;cellular process;cellular process involved in reproduction;chordate embryonic developmen…	binding;chromatin binding;core promoter proximal region DNA binding;core promoter proximal region sequence-specific DNA binding;DNA binding;double-stranded DNA binding;enzyme binding;GTPase binding;lipid binding;mRNA 3'-UTR binding;mRNA binding;nucleic acid binding;nucleic acid binding transcription factor activity;protein binding;regulatory region DNA binding;regulatory region nucleic acid bindi…	cell part;CRD-mediated mRNA stability complex;cytoplasm;cytoplasmic part;extracellular membrane-bounded organelle;extracellular organelle;extracellular region part;extracellular vesicular exosome;histone pre-mRNA 3'end processing complex;intracellular membrane-bounded organelle;intracellular non-membrane-bounded organelle;intracellular organelle;intracellular organelle part;intracellular part;mac…		P67809;Q9Y2T7	P67809	1162	YBX1	Nuclease-sensitive element-binding protein 1	Homo sapiens OX=9606
aging;ATP-dependent chromatin remodeling;biological regulation;cell aging;cell cycle process;cellular component assembly;cellular component assembly at cellular level;cellular component organization;cellular component organization at cellular level;cellular component organization or biogenesis;cellular component organization or biogenesis at cellular level;cellular macromolecular complex assembly…	binding;enzyme binding;enzyme inhibitor activity;enzyme regulator activity;histone binding;identical protein binding;kinase binding;kinase inhibitor activity;kinase regulator activity;NF-kappaB binding;nucleic acid binding;protein binding;protein binding transcription factor activity;protein dimerization activity;protein heterodimerization activity;protein homodimerization activity;protein kinase…	adherens junction;anchoring junction;cell junction;cell part;cell-substrate adherens junction;cell-substrate junction;centrosome;cytoplasm;cytoplasmic part;cytoskeletal part;cytosol;focal adhesion;intracellular membrane-bounded organelle;intracellular non-membrane-bounded organelle;intracellular organelle;intracellular organelle part;intracellular part;macromolecular complex;membrane;membrane-bou…		P06748-2;P06748;P06748-3	P06748-2;P06748;P06748-3	409	NPM1	Nucleophosmin	Homo sapiens OX=9606
biosynthetic process;catabolic process;cellular biosynthetic process;cellular catabolic process;cellular component disassembly;cellular component disassembly at cellular level;cellular component organization;cellular component organization at cellular level;cellular component organization or biogenesis;cellular component organization or biogenesis at cellular level;cellular macromolecular complex…	structural constituent of ribosome;structural molecule activity	cell part;cytoplasm;cytoplasmic part;cytosol;cytosolic large ribosomal subunit;intracellular non-membrane-bounded organelle;intracellular organelle;intracellular organelle part;intracellular part;large ribosomal subunit;macromolecular complex;membrane;non-membrane-bounded organelle;nuclear part;nucleolus;organelle;organelle part;ribonucleoprotein complex	Ribosome	Q9Y3U8	Q9Y3U8	2020	RPL36	60S ribosomal protein L36	Homo sapiens OX=9606
biological regulation;biosynthetic process;cell differentiation;cellular biosynthetic process;cellular developmental process;cellular macromolecule biosynthetic process;cellular macromolecule metabolic process;cellular metabolic process;cellular nitrogen compound metabolic process;cellular process;cellular response to stimulus;cellular response to stress;developmental process;DNA metabolic proces…	binding;nucleotide binding	catalytic step 2 spliceosome;cell part;cytoplasmic part;cytosol;extracellular membrane-bounded organelle;extracellular organelle;extracellular region part;extracellular vesicular exosome;intracellular membrane-bounded organelle;intracellular organelle;intracellular organelle part;intracellular part;macromolecular complex;membrane;membrane-bounded organelle;membrane-bounded vesicle;nuclear body;nu…	mRNA surveillance pathway;RNA transport;Spliceosome	Q86V81	Q86V81	1583	ALYREF	THO complex subunit 4	Homo sapiens OX=9606
cellular macromolecule metabolic process;cellular metabolic process;cellular nitrogen compound metabolic process;cellular process;histone mRNA metabolic process;macromolecule metabolic process;macromolecule modification;metabolic process;mRNA metabolic process;ncRNA metabolic process;ncRNA processing;nitrogen compound metabolic process;nucleic acid metabolic process;nucleobase-containing compound…	binding;mRNA binding;nucleic acid binding;nucleotide binding;RNA binding;tRNA binding	cell part;intracellular membrane-bounded organelle;intracellular organelle;intracellular part;macromolecular complex;membrane-bounded organelle;nucleus;organelle;ribonucleoprotein complex	Systemic lupus erythematosus	P05455	P05455	391	SSB	Lupus La protein	Homo sapiens OX=9606
biological regulation;cellular macromolecule metabolic process;cellular metabolic process;cellular process;cellular protein metabolic process;cellular response to stimulus;establishment of localization;establishment of localization in cell;establishment of protein localization;establishment of protein localization in mitochondrion;establishment of protein localization to organelle;intracellular p…	binding;GAF domain binding;molecular transducer activity;protein binding;protein binding transcription factor activity;protein domain specific binding;signal transducer activity;transcription coactivator activity;transcription cofactor activity;transcription factor binding;transcription factor binding transcription factor activity;unfolded protein binding	cell part;cytoplasm;cytoplasmic part;cytosol;intracellular organelle part;intracellular part;membrane;nuclear part;nucleoplasm;organelle part		O00170	O00170	65	AIP	AH receptor-interacting protein	Homo sapiens OX=9606
antigen processing and presentation;antigen processing and presentation of exogenous antigen;antigen processing and presentation of exogenous peptide antigen;antigen processing and presentation of exogenous peptide antigen via MHC class II;antigen processing and presentation of peptide antigen;antigen processing and presentation of peptide antigen via MHC class II;antigen processing and presentat…	adenyl nucleotide binding;adenyl ribonucleotide binding;ATP binding;ATPase activity;binding;catalytic activity;cytoskeletal protein binding;hydrolase activity;hydrolase activity, acting on acid anhydrides;hydrolase activity, acting on acid anhydrides, in phosphorus-containing anhydrides;microtubule binding;microtubule motor activity;motor activity;nucleoside-triphosphatase activity;nucleotide bin…	cell part;cell projection;cell projection part;ciliary rootlet;cilium part;cytoplasm;cytoplasmic membrane-bounded vesicle;cytoplasmic part;cytoplasmic vesicle;cytoskeletal part;cytosol;endocytic vesicle;intracellular membrane-bounded organelle;intracellular organelle;intracellular organelle part;intracellular part;kinesin complex;macromolecular complex;membrane;membrane-bounded organelle;membrane…		P33176;O60282;Q12840;O60282-2	P33176	820	KIF5B	Kinesin-1 heavy chain	Homo sapiens OX=9606
activation of caspase activity;biological regulation;cell differentiation;cellular developmental process;cellular macromolecule metabolic process;cellular metabolic process;cellular process;cellular protein metabolic process;developmental process;macromolecule metabolic process;metabolic process;osteoblast differentiation;positive regulation of caspase activity;positive regulation of catalytic ac…	adenyl nucleotide binding;adenyl ribonucleotide binding;ATP binding;binding;chaperone binding;nucleotide binding;protein binding;purine nucleotide binding;purine ribonucleoside triphosphate binding;purine ribonucleotide binding;ribonucleotide binding;unfolded protein binding	cell part;cytoplasmic part;extracellular membrane-bounded organelle;extracellular organelle;extracellular region part;extracellular vesicular exosome;intracellular membrane-bounded organelle;intracellular organelle;intracellular organelle lumen;intracellular organelle part;intracellular part;membrane;membrane-bounded organelle;membrane-bounded vesicle;membrane-enclosed lumen;mitochondrial matrix;…		P61604	P61604	1100	HSPE1	10 kDa heat shock protein, mitochondrial	Homo sapiens OX=9606
biological regulation;biosynthetic process;catabolic process;cellular biosynthetic process;cellular catabolic process;cellular component disassembly;cellular component disassembly at cellular level;cellular component organization;cellular component organization at cellular level;cellular component organization or biogenesis;cellular component organization or biogenesis at cellular level;cellular …	binding;enzyme binding;fibroblast growth factor binding;growth factor binding;mRNA binding;nucleic acid binding;protein binding;RNA binding;structural constituent of ribosome;structural molecule activity	adherens junction;anchoring junction;cell junction;cell part;cell-substrate adherens junction;cell-substrate junction;cytoplasm;cytoplasmic part;cytosol;cytosolic small ribosomal subunit;extracellular membrane-bounded organelle;extracellular organelle;extracellular region part;extracellular vesicular exosome;focal adhesion;intracellular membrane-bounded organelle;intracellular organelle;intracell…	Ribosome	P15880	P15880	598	RPS2	40S ribosomal protein S2	Homo sapiens OX=9606
anatomical structure morphogenesis;biological regulation;biosynthetic process;catabolic process;cell surface receptor linked signaling pathway;cellular biosynthetic process;cellular catabolic process;cellular macromolecule biosynthetic process;cellular macromolecule catabolic process;cellular macromolecule metabolic process;cellular metabolic process;cellular nitrogen compound metabolic process;c…	adenyl nucleotide binding;adenyl ribonucleotide binding;ATP binding;ATPase activity;ATPase activity, coupled;ATP-dependent helicase activity;ATP-dependent RNA helicase activity;binding;catalytic activity;double-stranded RNA binding;helicase activity;hydrolase activity;hydrolase activity, acting on acid anhydrides;hydrolase activity, acting on acid anhydrides, in phosphorus-containing anhydrides;m…	cell part;cytoplasm;cytoplasmic part;cytosol;eukaryotic translation initiation factor 4F complex;extracellular membrane-bounded organelle;extracellular organelle;extracellular region part;extracellular vesicular exosome;intracellular non-membrane-bounded organelle;intracellular organelle;intracellular organelle part;intracellular part;macromolecular complex;membrane;membrane-bounded organelle;mem…	RNA transport	P60842;P60842-2	P60842;P60842-2	1074	EIF4A1	Eukaryotic initiation factor 4A-I	Homo sapiens OX=9606
biological regulation;biosynthetic process;catabolic process;cell surface receptor linked signaling pathway;cellular biosynthetic process;cellular catabolic process;cellular macromolecule biosynthetic process;cellular macromolecule catabolic process;cellular macromolecule metabolic process;cellular metabolic process;cellular nitrogen compound metabolic process;cellular process;cellular protein me…	binding;nucleic acid binding;nucleotide binding;RNA binding;translation factor activity, nucleic acid binding;translation initiation factor activity	cell part;cytoplasmic part;cytosol;eukaryotic translation initiation factor 4F complex;intracellular part;macromolecular complex;protein complex	mTOR signaling pathway;RNA transport	P23588;P23588-2	P23588;P23588-2	707	EIF4B	Eukaryotic translation initiation factor 4B	Homo sapiens OX=9606
biosynthetic process;carbohydrate metabolic process;cell activation;cellular biosynthetic process;cellular carbohydrate metabolic process;cellular macromolecule biosynthetic process;cellular macromolecule metabolic process;cellular metabolic process;cellular process;cellular protein metabolic process;cotranslational protein targeting to membrane;defense response;establishment of localization;esta…	catalytic activity;dolichyl-diphosphooligosaccharide-protein glycotransferase activity;oligosaccharyl transferase activity;transferase activity;transferase activity, transferring glycosyl groups;transferase activity, transferring hexosyl groups	cell part;cytoplasmic part;endoplasmic reticulum;endoplasmic reticulum membrane;endoplasmic reticulum part;integral to membrane;intracellular membrane-bounded organelle;intracellular organelle;intracellular organelle part;intracellular part;intrinsic to membrane;macromolecular complex;membrane;membrane part;membrane-bounded organelle;oligosaccharyltransferase complex;organelle;organelle membrane;…	N-Glycan biosynthesis;Protein processing in endoplasmic reticulum;Various types of N-glycan biosynthesis	P39656-2;P39656-3;P39656	P39656-2;P39656-3;P39656	877	DDOST	Dolichyl-diphosphooligosaccharide--protein glycosyltransferase 48 kDa subunit	Homo sapiens OX=9606
anterior/posterior pattern specification;cellular macromolecule metabolic process;cellular metabolic process;cellular nitrogen compound metabolic process;cellular process;developmental process;gene expression;macromolecule metabolic process;metabolic process;mRNA metabolic process;mRNA processing;nitrogen compound metabolic process;nuclear mRNA splicing, via spliceosome;nucleic acid metabolic pro…	binding;chromatin binding	catalytic step 2 spliceosome;cell part;intracellular membrane-bounded organelle;intracellular organelle;intracellular organelle part;intracellular part;macromolecular complex;membrane-bounded organelle;nuclear body;nuclear part;nuclear speck;nucleoplasm;nucleoplasm part;nucleus;organelle;organelle part;ribonucleoprotein complex;spliceosomal complex;U12-type spliceosomal complex	Spliceosome	O75533;O75533-2	O75533	206	SF3B1	Splicing factor 3B subunit 1	Homo sapiens OX=9606
activation of immune response;activation of innate immune response;anaphase-promoting complex-dependent proteasomal ubiquitin-dependent protein catabolic process;antigen processing and presentation;antigen processing and presentation of exogenous antigen;antigen processing and presentation of exogenous peptide antigen;antigen processing and presentation of exogenous peptide antigen via MHC class …	adenyl nucleotide binding;adenyl ribonucleotide binding;ATP binding;ATPase activity;binding;catalytic activity;hydrolase activity;hydrolase activity, acting on acid anhydrides;hydrolase activity, acting on acid anhydrides, in phosphorus-containing anhydrides;nucleoside-triphosphatase activity;nucleotide binding;protein binding;purine nucleotide binding;purine ribonucleoside triphosphate binding;p…	cell part;cytoplasm;cytoplasmic mRNA processing body;cytoplasmic part;cytosol;cytosolic part;cytosolic proteasome complex;intracellular membrane-bounded organelle;intracellular non-membrane-bounded organelle;intracellular organelle;intracellular organelle part;intracellular part;macromolecular complex;membrane;membrane-bounded organelle;non-membrane-bounded organelle;nuclear part;nuclear proteaso…	Proteasome	P35998;P35998-2	P35998;P35998-2	852	PSMC2	26S proteasome regulatory subunit 7	Homo sapiens OX=9606
anatomical structure morphogenesis;biological regulation;catabolic process;cell surface receptor linked signaling pathway;cellular catabolic process;cellular macromolecule catabolic process;cellular macromolecule metabolic process;cellular metabolic process;cellular process;cellular protein metabolic process;cellular response to stimulus;developmental process;enzyme linked receptor protein signal…	binding;enzyme binding;protein binding;ubiquitin protein ligase binding	cell part;cytoplasmic part;cytosol;extracellular membrane-bounded organelle;extracellular organelle;extracellular region part;extracellular vesicular exosome;intracellular membrane-bounded organelle;intracellular organelle;intracellular part;membrane-bounded organelle;membrane-bounded vesicle;nucleus;organelle;vesicle		Q15843	Q15843	1443	NEDD8	NEDD8	Homo sapiens OX=9606
anatomical structure homeostasis;base-excision repair;biological regulation;biosynthetic process;cell differentiation;cell surface receptor linked signaling pathway;cellular biosynthetic process;cellular component organization;cellular component organization at cellular level;cellular component organization or biogenesis;cellular component organization or biogenesis at cellular level;cellular dev…	binding;catalytic activity;cation binding;coenzyme binding;cofactor binding;DNA binding;enzyme binding;identical protein binding;ion binding;kinase binding;metal ion binding;NAD binding;NAD+ ADP-ribosyltransferase activity;nucleic acid binding;nucleotide binding;protein binding;protein kinase binding;protein N-terminus binding;transcription factor binding;transferase activity;transferase activity…	cell part;envelope;intracellular membrane-bounded organelle;intracellular non-membrane-bounded organelle;intracellular organelle;intracellular organelle part;intracellular part;macromolecular complex;membrane;membrane-bounded organelle;non-membrane-bounded organelle;nuclear envelope;nuclear part;nucleolus;nucleoplasm;nucleoplasm part;nucleus;organelle;organelle envelope;organelle part;protein com…	Base excision repair	P09874	P09874	486	PARP1	Poly [ADP-ribose] polymerase 1	Homo sapiens OX=9606
amine metabolic process;carboxylic acid metabolic process;cellular amine metabolic process;cellular amino acid metabolic process;cellular ketone metabolic process;cellular metabolic process;cellular modified amino acid metabolic process;cellular nitrogen compound metabolic process;cellular process;coenzyme metabolic process;cofactor metabolic process;heterocycle metabolic process;metabolic proces…	adenosylhomocysteinase activity;catalytic activity;hydrolase activity;hydrolase activity, acting on ether bonds;trialkylsulfonium hydrolase activity	cell part;cytoplasm;cytoplasmic membrane-bounded vesicle;cytoplasmic part;cytoplasmic vesicle;cytosol;extracellular membrane-bounded organelle;extracellular organelle;extracellular region part;extracellular vesicular exosome;intracellular membrane-bounded organelle;intracellular organelle;intracellular part;melanosome;membrane-bounded organelle;membrane-bounded vesicle;organelle;pigment granule;v…	Cysteine and methionine metabolism	P23526;P23526-2;Q6FA43;A4VRF7;Q9I685;Q4K4H7;Q1I3W5;Q02TY0;B1J2Y8;B0KM00;A5WA09	P23526;P23526-2	704	AHCY	Adenosylhomocysteinase	Homo sapiens OX=9606
		cell part;intracellular membrane-bounded organelle;intracellular organelle;intracellular part;membrane;membrane-bounded organelle;nucleus;organelle		Q1KMD3	Q1KMD3	1478	HNRNPUL2	Heterogeneous nuclear ribonucleoprotein U-like protein 2	Homo sapiens OX=9606
cellular component assembly;cellular component assembly at cellular level;cellular component organization;cellular component organization at cellular level;cellular component organization or biogenesis;cellular component organization or biogenesis at cellular level;cellular macromolecular complex assembly;cellular macromolecular complex subunit organization;cellular membrane organization;cellular…	adenyl nucleotide binding;adenyl ribonucleotide binding;ATP binding;binding;nucleotide binding;purine nucleotide binding;purine ribonucleoside triphosphate binding;purine ribonucleotide binding;ribonucleotide binding	cell part;cytoplasmic part;cytosol;extracellular membrane-bounded organelle;extracellular organelle;extracellular region part;extracellular vesicular exosome;intracellular membrane-bounded organelle;intracellular organelle;intracellular part;membrane-bounded organelle;membrane-bounded vesicle;mitochondrion;organelle;vesicle	Antigen processing and presentation	P34932;P34932-2	P34932	828	HSPA4	Heat shock 70 kDa protein 4	Homo sapiens OX=9606
3'-UTR-mediated mRNA stabilization;biological regulation;cellular macromolecule metabolic process;cellular metabolic process;cellular nitrogen compound metabolic process;cellular process;developmental process;gene expression;macromolecule metabolic process;metabolic process;mRNA metabolic process;mRNA processing;mRNA stabilization;multicellular organismal development;multicellular organismal proc…	AU-rich element binding;binding;double-stranded RNA binding;enzyme binding;kinase binding;mRNA 3'-UTR AU-rich region binding;mRNA 3'-UTR binding;mRNA binding;nucleic acid binding;nucleotide binding;protein binding;protein kinase binding;RNA binding	cell part;cytoplasm;cytoplasmic part;cytosol;intracellular membrane-bounded organelle;intracellular organelle;intracellular organelle part;intracellular part;membrane;membrane-bounded organelle;nuclear part;nucleoplasm;nucleus;organelle;organelle part		Q15717;Q15717-2;Q12926-2;Q12926;P26378-4;P26378-2;P26378-5;P26378;P26378-3	Q15717;Q15717-2	1437	ELAVL1	ELAV-like protein 1	Homo sapiens OX=9606
alcohol catabolic process;alcohol metabolic process;anatomical structure homeostasis;biological regulation;carbohydrate catabolic process;carbohydrate homeostasis;carbohydrate metabolic process;carbohydrate phosphorylation;catabolic process;cellular carbohydrate catabolic process;cellular carbohydrate metabolic process;cellular component assembly;cellular component organization;cellular component…	6-phosphofructokinase activity;adenyl nucleotide binding;adenyl ribonucleotide binding;ATP binding;binding;carbohydrate binding;carbohydrate kinase activity;catalytic activity;cation binding;enzyme binding;fructose binding;fructose-6-phosphate binding;identical protein binding;ion binding;kinase activity;kinase binding;metal ion binding;monosaccharide binding;nucleotide binding;phosphofructokinas…	6-phosphofructokinase complex;apical plasma membrane;cell part;cytoplasmic part;cytosol;cytosolic part;extracellular membrane-bounded organelle;extracellular organelle;extracellular region part;extracellular vesicular exosome;intracellular part;macromolecular complex;membrane;membrane part;membrane-bounded organelle;membrane-bounded vesicle;organelle;plasma membrane part;protein complex;vesicle	Fructose and mannose metabolism;Galactose metabolism;Glycolysis / Gluconeogenesis;Methane metabolism;Pentose phosphate pathway	P17858;P17858-2;Q92BE4;Q8Y6W0;Q81KZ0;Q817F3;Q72ZD8;Q6HCT3;Q633J8;Q5KWB1;Q180P4;C5D663;C1EUU3;B9J099;B7JRX2;B7IJZ8;B7HRN9;B7HFB3;B7GGT1;B2A6Y0;A9VJR1;A7GTP4;A0RJJ6;A0AJ20;O33106;P08237;P08237-3	P17858;P17858-2	625	PFKL	ATP-dependent 6-phosphofructokinase, liver type	Homo sapiens OX=9606
biological regulation;biosynthetic process;cellular biosynthetic process;cellular macromolecule biosynthetic process;cellular macromolecule metabolic process;cellular metabolic process;cellular nitrogen compound metabolic process;cellular process;immune response;immune system process;macromolecule biosynthetic process;macromolecule metabolic process;metabolic process;nitrogen compound metabolic p…	adenyl nucleotide binding;adenyl ribonucleotide binding;ATP binding;binding;catalytic activity;DNA binding;double-stranded RNA binding;nucleic acid binding;nucleotide binding;purine nucleotide binding;purine ribonucleoside triphosphate binding;purine ribonucleotide binding;ribonucleotide binding;RNA binding;transferase activity	cell part;cytoplasm;intracellular membrane-bounded organelle;intracellular non-membrane-bounded organelle;intracellular organelle;intracellular organelle part;intracellular part;macromolecular complex;membrane;membrane-bounded organelle;non-membrane-bounded organelle;nuclear part;nucleolus;nucleoplasm;nucleus;organelle;organelle part;ribonucleoprotein complex		Q12905	Q12905	1289	ILF2	Interleukin enhancer-binding factor 2	Homo sapiens OX=9606
cellular macromolecule metabolic process;cellular metabolic process;cellular nitrogen compound metabolic process;cellular process;gene expression;macromolecule metabolic process;metabolic process;mRNA metabolic process;mRNA processing;nitrogen compound metabolic process;nuclear mRNA splicing, via spliceosome;nucleic acid metabolic process;nucleobase-containing compound metabolic process;primary m…		catalytic step 2 spliceosome;cell part;intracellular organelle part;intracellular part;macromolecular complex;nuclear part;nucleoplasm;organelle part;ribonucleoprotein complex;spliceosomal complex;U12-type spliceosomal complex	Spliceosome	Q13435	Q13435	1323	SF3B2	Splicing factor 3B subunit 2	Homo sapiens OX=9606
cellular macromolecule metabolic process;cellular metabolic process;cellular nitrogen compound metabolic process;cellular process;macromolecule metabolic process;macromolecule modification;metabolic process;ncRNA metabolic process;ncRNA processing;nitrogen compound metabolic process;nucleic acid metabolic process;nucleobase-containing compound metabolic process;primary metabolic process;RNA metab…	binding;nucleic acid binding;RNA binding;snoRNA binding	box C/D snoRNP complex;cell part;cytoplasm;intracellular non-membrane-bounded organelle;intracellular organelle;intracellular organelle part;intracellular part;macromolecular complex;membrane;non-membrane-bounded organelle;nuclear part;nucleolar part;nucleolus;nucleoplasm;organelle;organelle part;preribosome;pre-snoRNP complex;ribonucleoprotein complex;small nucleolar ribonucleoprotein complex;sm…	Ribosome biogenesis in eukaryotes	O00567	O00567	85	NOP56	Nucleolar protein 56	Homo sapiens OX=9606
biological regulation;cellular macromolecule metabolic process;cellular metabolic process;cellular nitrogen compound metabolic process;cellular process;gene expression;macromolecule metabolic process;metabolic process;mRNA metabolic process;mRNA processing;nitrogen compound metabolic process;nuclear mRNA splicing, via spliceosome;nucleic acid metabolic process;nucleobase-containing compound metab…	binding;nucleic acid binding;nucleotide binding;RNA binding	cell part;intracellular membrane-bounded organelle;intracellular organelle;intracellular organelle part;intracellular part;macromolecular complex;membrane-bounded organelle;nuclear body;nuclear part;nuclear speck;nucleoplasm;nucleoplasm part;nucleus;organelle;organelle part;ribonucleoprotein complex;small nuclear ribonucleoprotein complex;spliceosomal complex;U1 snRNP	Spliceosome	P08621;P08621-2;P08621-3;P08621-4	P08621;P08621-2;P08621-3	455	SNRNP70	U1 small nuclear ribonucleoprotein 70 kDa	Homo sapiens OX=9606
biological regulation;biosynthetic process;cell cycle arrest;cell cycle process;cell proliferation;cellular biosynthetic process;cellular macromolecule biosynthetic process;cellular macromolecule metabolic process;cellular metabolic process;cellular nitrogen compound metabolic process;cellular process;macromolecule biosynthetic process;macromolecule metabolic process;metabolic process;ncRNA metab…	binding;DNA binding;enzyme binding;nucleic acid binding;nucleic acid binding transcription factor activity;protein binding;sequence-specific DNA binding transcription factor activity;ubiquitin protein ligase binding	cell part;cytoplasm;extracellular membrane-bounded organelle;extracellular organelle;extracellular region part;extracellular vesicular exosome;intracellular membrane-bounded organelle;intracellular non-membrane-bounded organelle;intracellular organelle;intracellular organelle part;intracellular part;macromolecular complex;membrane;membrane-bounded organelle;membrane-bounded vesicle;non-membrane-b…		Q9UQ80;Q9UQ80-2	Q9UQ80;Q9UQ80-2	1989	PA2G4	Proliferation-associated protein 2G4	Homo sapiens OX=9606
biological regulation;biosynthetic process;cellular biosynthetic process;cellular macromolecule biosynthetic process;cellular macromolecule metabolic process;cellular metabolic process;cellular nitrogen compound metabolic process;cellular process;macromolecule biosynthetic process;macromolecule metabolic process;metabolic process;nitrogen compound metabolic process;nucleic acid metabolic process;…	binding;DNA binding;nucleic acid binding;nucleic acid binding transcription factor activity;sequence-specific DNA binding transcription factor activity;single-stranded DNA binding;structure-specific DNA binding	cell part;intracellular membrane-bounded organelle;intracellular organelle;intracellular organelle part;intracellular part;membrane-bounded organelle;nuclear part;nucleoplasm;nucleus;organelle;organelle part		Q96AE4;Q96AE4-2	Q96AE4;Q96AE4-2	1696	FUBP1	Far upstream element-binding protein 1	Homo sapiens OX=9606
10-formyltetrahydrofolate biosynthetic process;10-formyltetrahydrofolate metabolic process;amine biosynthetic process;amine metabolic process;anatomical structure development;anatomical structure formation involved in morphogenesis;aromatic compound biosynthetic process;aspartate family amino acid biosynthetic process;aspartate family amino acid metabolic process;biosynthetic process;carboxylic a…	adenyl nucleotide binding;adenyl ribonucleotide binding;ATP binding;binding;catalytic activity;cyclohydrolase activity;formate-tetrahydrofolate ligase activity;hydrolase activity;hydrolase activity, acting on carbon-nitrogen (but not peptide) bonds;hydrolase activity, acting on carbon-nitrogen (but not peptide) bonds, in cyclic amidines;ligase activity;ligase activity, forming carbon-nitrogen bon…	cell part;cytoplasmic part;cytosol;extracellular membrane-bounded organelle;extracellular organelle;extracellular region part;extracellular vesicular exosome;intracellular membrane-bounded organelle;intracellular organelle;intracellular part;membrane;membrane-bounded organelle;membrane-bounded vesicle;mitochondrion;organelle;vesicle	One carbon pool by folate	P11586	P11586	530	MTHFD1	C-1-tetrahydrofolate synthase, cytoplasmic	Homo sapiens OX=9606
anatomical structure development;androgen receptor signaling pathway;biological regulation;cation transport;cellular component assembly;cellular component assembly at cellular level;cellular component organization;cellular component organization at cellular level;cellular component organization or biogenesis;cellular component organization or biogenesis at cellular level;cellular macromolecular c…	adenyl nucleotide binding;adenyl ribonucleotide binding;ATP binding;binding;binding, bridging;catalytic activity;cis-trans isomerase activity;drug binding;FK506 binding;GTP binding;guanyl nucleotide binding;guanyl ribonucleotide binding;heat shock protein binding;isomerase activity;macrolide binding;nucleotide binding;peptidyl-prolyl cis-trans isomerase activity;protein binding;protein binding, b…	axon part;axonal growth cone;cell body;cell part;cell projection part;cytoplasm;cytoplasmic part;cytoskeletal part;cytosol;endoplasmic reticulum membrane;endoplasmic reticulum part;extracellular membrane-bounded organelle;extracellular organelle;extracellular region part;extracellular vesicular exosome;growth cone;intracellular membrane-bounded organelle;intracellular organelle;intracellular orga…		Q02790	Q02790	1228	FKBP4	Peptidyl-prolyl cis-trans isomerase FKBP4	Homo sapiens OX=9606
biological regulation;biosynthetic process;cellular biosynthetic process;cellular component disassembly;cellular component disassembly at cellular level;cellular component organization;cellular component organization at cellular level;cellular component organization or biogenesis;cellular component organization or biogenesis at cellular level;cellular macromolecular complex disassembly;cellular m…		cell part;chromosome;intracellular membrane-bounded organelle;intracellular non-membrane-bounded organelle;intracellular organelle;intracellular organelle part;intracellular part;membrane-bounded organelle;non-membrane-bounded organelle;nuclear part;nucleoplasm;nucleus;organelle;organelle part		Q9Y5B9	Q9Y5B9	2032	SUPT16H	FACT complex subunit SPT16	Homo sapiens OX=9606
biological regulation;cellular component assembly;cellular component assembly at cellular level;cellular component organization;cellular component organization at cellular level;cellular component organization or biogenesis;cellular component organization or biogenesis at cellular level;cellular macromolecular complex assembly;cellular macromolecular complex subunit organization;cellular process;…	binding;enzyme binding;identical protein binding;mRNA binding;nucleic acid binding;protein binding;RNA binding	cell part;cytoplasmic part;intracellular membrane-bounded organelle;intracellular organelle;intracellular organelle part;intracellular part;macromolecular complex;membrane-bounded organelle;mitochondrion;nuclear body;nuclear part;nuclear speck;nucleoplasm part;organelle;organelle part;ribonucleoprotein complex;small nuclear ribonucleoprotein complex;U1 snRNP		Q9Y383;Q96HJ9-2;Q9Y383-3;Q9Y383-2;Q9NQ29-3	Q9Y383;Q96HJ9-2;Q9Y383-3;Q9Y383-2	2014	LUC7L2;FMC1	Putative RNA-binding protein Luc7-like 2;Protein FMC1 homolog	Homo sapiens OX=9606
amine catabolic process;amine metabolic process;branched chain family amino acid catabolic process;branched chain family amino acid metabolic process;carboxylic acid catabolic process;carboxylic acid metabolic process;catabolic process;cellular amine metabolic process;cellular amino acid catabolic process;cellular amino acid metabolic process;cellular catabolic process;cellular ketone metabolic p…	3-hydroxy-2-methylbutyryl-CoA dehydrogenase activity;3-hydroxyacyl-CoA dehydrogenase activity;catalytic activity;cholate 7-alpha-dehydrogenase activity;oxidoreductase activity;oxidoreductase activity, acting on CH-OH group of donors;oxidoreductase activity, acting on the CH-OH group of donors, NAD or NADP as acceptor;steroid dehydrogenase activity;steroid dehydrogenase activity, acting on the CH-…	cell part;cytoplasm;cytoplasmic part;endoplasmic reticulum;intracellular membrane-bounded organelle;intracellular organelle;intracellular organelle lumen;intracellular organelle part;intracellular part;membrane;membrane-bounded organelle;membrane-enclosed lumen;mitochondrial inner membrane;mitochondrial matrix;mitochondrial membrane;mitochondrial part;mitochondrion;organelle;organelle inner membr…	Alzheimer's disease;Valine, leucine and isoleucine degradation	Q99714-2;Q99714	Q99714-2;Q99714	1764	HSD17B10	3-hydroxyacyl-CoA dehydrogenase type-2	Homo sapiens OX=9606
biological regulation;biosynthetic process;carbohydrate metabolic process;carbohydrate transport;cell cycle;cell cycle checkpoint;cell cycle phase;cell cycle process;cell division;cell surface receptor linked signaling pathway;cellular biosynthetic process;cellular component disassembly;cellular component disassembly at cellular level;cellular component organization;cellular component organizatio…	binding;chromatin binding;cytoskeletal protein binding;dynein complex binding;enzyme binding;heat shock protein binding;identical protein binding;kinase binding;mitogen-activated protein kinase binding;mRNA binding;nucleic acid binding;nucleocytoplasmic transporter activity;protein binding;protein complex binding;protein dimerization activity;protein homodimerization activity;protein kinase bindi…	cell part;chromosomal part;cytoplasm;cytoplasmic dynein complex;cytoplasmic part;cytoskeletal part;dynein complex;envelope;extrinsic to membrane;inclusion body;intracellular membrane-bounded organelle;intracellular non-membrane-bounded organelle;intracellular organelle;intracellular organelle part;intracellular part;kinetochore;macromolecular complex;membrane;membrane part;membrane-bounded organe…	MAPK signaling pathway - yeast;Pathways in cancer;RNA transport;Thyroid cancer	P12270;P12270-2	P12270	542	TPR	Nucleoprotein TPR	Homo sapiens OX=9606
activation of immune response;activation of innate immune response;anaphase-promoting complex-dependent proteasomal ubiquitin-dependent protein catabolic process;antigen processing and presentation;antigen processing and presentation of exogenous antigen;antigen processing and presentation of exogenous peptide antigen;antigen processing and presentation of exogenous peptide antigen via MHC class …	catalytic activity;endopeptidase activity;hydrolase activity;peptidase activity;peptidase activity, acting on L-amino acid peptides;threonine-type endopeptidase activity;threonine-type peptidase activity	cell part;cytoplasm;cytoplasmic part;cytosol;extracellular membrane-bounded organelle;extracellular organelle;extracellular region part;extracellular vesicular exosome;intracellular membrane-bounded organelle;intracellular organelle;intracellular organelle part;intracellular part;macromolecular complex;membrane-bounded organelle;membrane-bounded vesicle;nuclear part;nucleoplasm;nucleus;organelle;…	Proteasome	P20618	P20618	658	PSMB1	Proteasome subunit beta type-1	Homo sapiens OX=9606
biological regulation;biosynthetic process;cellular biosynthetic process;cellular component organization;cellular component organization at cellular level;cellular component organization or biogenesis;cellular component organization or biogenesis at cellular level;cellular macromolecule biosynthetic process;cellular macromolecule metabolic process;cellular metabolic process;cellular nitrogen comp…	5'-3' DNA helicase activity;adenyl nucleotide binding;adenyl ribonucleotide binding;ATP binding;ATPase activity;ATPase activity, coupled;ATP-dependent 5'-3' DNA helicase activity;ATP-dependent DNA helicase activity;ATP-dependent helicase activity;binding;catalytic activity;chromatin binding;chromatin DNA binding;core promoter binding;core promoter sequence-specific DNA binding;damaged DNA binding…	cell part;chromatin;chromatin remodeling complex;chromosomal part;cytoplasm;DNA helicase complex;euchromatin;extracellular membrane-bounded organelle;extracellular organelle;extracellular region part;extracellular vesicular exosome;H4/H2A histone acetyltransferase complex;histone acetyltransferase complex;histone methyltransferase complex;Ino80 complex;intracellular;intracellular membrane-bounded…		Q9Y230;Q9Y230-2	Q9Y230;Q9Y230-2	1994	RUVBL2	RuvB-like 2	Homo sapiens OX=9606
ATP-dependent chromatin remodeling;biological regulation;biosynthetic process;cell differentiation;cellular biosynthetic process;cellular component assembly;cellular component assembly at cellular level;cellular component organization;cellular component organization at cellular level;cellular component organization or biogenesis;cellular component organization or biogenesis at cellular level;cell…	adenyl nucleotide binding;adenyl ribonucleotide binding;ATP binding;ATPase activity;ATPase activity, coupled;ATP-dependent DNA helicase activity;ATP-dependent helicase activity;binding;catalytic activity;cation binding;DNA binding;DNA helicase activity;DNA-dependent ATPase activity;helicase activity;hydrolase activity;hydrolase activity, acting on acid anhydrides;hydrolase activity, acting on aci…	cell part;centrosome;chromatin;chromatin remodeling complex;chromosomal part;cytoplasm;cytoplasmic part;cytoskeletal part;cytoskeleton;heterochromatin;histone deacetylase complex;intermediate filament cytoskeleton;intracellular membrane-bounded organelle;intracellular non-membrane-bounded organelle;intracellular organelle;intracellular organelle part;intracellular part;macromolecular complex;memb…		Q14839;Q14839-2;Q8TDI0;Q12873-2;Q12873;Q12873-3	Q14839;Q14839-2;Q8TDI0	1385	CHD4;CHD5	Chromodomain-helicase-DNA-binding protein 4;Chromodomain-helicase-DNA-binding protein 5	Homo sapiens OX=9606
anatomical structure development;anatomical structure formation involved in morphogenesis;anatomical structure homeostasis;anterior/posterior pattern specification;B cell lineage commitment;biological regulation;brain development;cell activation;cell death;cell differentiation;cell fate commitment;cellular component organization;cellular component organization at cellular level;cellular component…	adenyl nucleotide binding;adenyl ribonucleotide binding;ATP binding;binding;catalytic activity;DNA binding;DNA-dependent protein kinase activity;kinase activity;nucleic acid binding;nucleotide binding;phosphotransferase activity, alcohol group as acceptor;protein binding;protein kinase activity;protein serine/threonine kinase activity;purine nucleotide binding;purine ribonucleoside triphosphate b…	cell part;cytoplasmic part;cytosol;DNA-dependent protein kinase-DNA ligase 4 complex;intracellular non-membrane-bounded organelle;intracellular organelle;intracellular organelle part;intracellular part;macromolecular complex;membrane;nonhomologous end joining complex;non-membrane-bounded organelle;nuclear part;nucleolus;nucleoplasm;nucleoplasm part;organelle;organelle part;protein complex;transcr…	Cell cycle;Non-homologous end-joining	P78527;P78527-2	P78527;P78527-2	1184	PRKDC	DNA-dependent protein kinase catalytic subunit	Homo sapiens OX=9606
biological regulation;cell differentiation;cellular developmental process;cellular macromolecule metabolic process;cellular metabolic process;cellular nitrogen compound metabolic process;cellular process;cellular response to heat;cellular response to stimulus;cellular response to stress;circadian rhythm;CRD-mediated mRNA stabilization;defense response;developmental process;DNA conformation change…	adenyl nucleotide binding;adenyl ribonucleotide binding;ATP binding;ATPase activity;ATPase activity, coupled;ATP-dependent DNA helicase activity;ATP-dependent helicase activity;ATP-dependent RNA helicase activity;binding;catalytic activity;DNA binding;DNA helicase activity;DNA-dependent ATPase activity;helicase activity;hydrolase activity;hydrolase activity, acting on acid anhydrides;hydrolase ac…	cell part;centrosome;CRD-mediated mRNA stability complex;cytoplasm;cytoplasmic part;cytoskeletal part;cytosol;intracellular membrane-bounded organelle;intracellular non-membrane-bounded organelle;intracellular organelle;intracellular organelle part;intracellular part;macromolecular complex;membrane;membrane-bounded organelle;microtubule organizing center;non-membrane-bounded organelle;nuclear par…		Q08211;Q08211-2	Q08211	1270	DHX9	ATP-dependent RNA helicase A	Homo sapiens OX=9606
biological regulation;cellular component organization;cellular component organization or biogenesis;cellular macromolecule metabolic process;cellular membrane organization;cellular metabolic process;cellular process;cellular protein metabolic process;cellular response to chemical stimulus;cellular response to hypoxia;cellular response to organic substance;cellular response to oxygen levels;cellul…	adenyl nucleotide binding;adenyl ribonucleotide binding;ATP binding;binding;chaperone binding;nucleotide binding;protein binding;purine nucleotide binding;purine ribonucleoside triphosphate binding;purine ribonucleotide binding;ribonucleotide binding	adherens junction;anchoring junction;cell junction;cell part;cell-substrate adherens junction;cell-substrate junction;cytoplasmic membrane-bounded vesicle lumen;cytoplasmic part;cytoplasmic vesicle part;endocytic vesicle lumen;endoplasmic reticulum;endoplasmic reticulum lumen;endoplasmic reticulum part;extracellular membrane-bounded organelle;extracellular organelle;extracellular region;extracell…	Protein processing in endoplasmic reticulum	Q9Y4L1;Q9Y4L1-2	Q9Y4L1;Q9Y4L1-2	2029	HYOU1	Hypoxia up-regulated protein 1	Homo sapiens OX=9606
biological regulation;biosynthetic process;catabolic process;cellular biosynthetic process;cellular catabolic process;cellular component disassembly;cellular component disassembly at cellular level;cellular component organization;cellular component organization at cellular level;cellular component organization or biogenesis;cellular component organization or biogenesis at cellular level;cellular …	binding;mRNA binding;nucleic acid binding;RNA binding;rRNA binding;SSU rRNA binding;structural constituent of ribosome;structural molecule activity	adherens junction;anchoring junction;cell junction;cell part;cell-substrate adherens junction;cell-substrate junction;cytoplasmic part;cytosol;cytosolic small ribosomal subunit;extracellular membrane-bounded organelle;extracellular organelle;extracellular region part;extracellular vesicular exosome;focal adhesion;intracellular membrane-bounded organelle;intracellular non-membrane-bounded organell…	Ribosome	P62277	P62277	1119	RPS13	40S ribosomal protein S13	Homo sapiens OX=9606
binding of sperm to zona pellucida;biological regulation;cell recognition;cell-cell recognition;cellular component assembly;cellular component assembly at cellular level;cellular component organization;cellular component organization at cellular level;cellular component organization or biogenesis;cellular component organization or biogenesis at cellular level;cellular macromolecular complex assem…	adenyl nucleotide binding;adenyl ribonucleotide binding;ATP binding;binding;enzyme binding;nucleotide binding;protein binding;purine nucleotide binding;purine ribonucleoside triphosphate binding;purine ribonucleotide binding;ribonucleotide binding;ubiquitin protein ligase binding;unfolded protein binding	acrosomal vesicle;cell body;cell part;centrosome;chaperonin-containing T-complex;chromatin;chromosomal part;cytoplasmic membrane-bounded vesicle;cytoplasmic part;cytoplasmic vesicle;cytoskeletal part;cytosol;cytosolic part;extracellular membrane-bounded organelle;extracellular organelle;extracellular region part;extracellular vesicular exosome;Golgi apparatus;heterochromatin;intracellular membran…		P17987	P17987	628	TCP1	T-complex protein 1 subunit alpha	Homo sapiens OX=9606
ATP biosynthetic process;ATP metabolic process;ATP synthesis coupled proton transport;biosynthetic process;cation transport;cellular biosynthetic process;cellular metabolic process;cellular nitrogen compound biosynthetic process;cellular nitrogen compound metabolic process;cellular process;electron transport chain;energy coupled proton transport, down electrochemical gradient;establishment of loc…	binding;cation transmembrane transporter activity;drug binding;hydrogen ion transmembrane transporter activity;hydrogen ion transporting ATP synthase activity, rotational mechanism;inorganic cation transmembrane transporter activity;ion transmembrane transporter activity;monovalent inorganic cation transmembrane transporter activity;substrate-specific transmembrane transporter activity;substrate-…	cell part;cytoplasmic part;extracellular membrane-bounded organelle;extracellular organelle;extracellular region part;extracellular vesicular exosome;intracellular membrane-bounded organelle;intracellular organelle;intracellular organelle part;intracellular part;macromolecular complex;membrane;membrane part;membrane-bounded organelle;membrane-bounded vesicle;mitochondrial inner membrane;mitochond…	Alzheimer's disease;Huntington's disease;Oxidative phosphorylation;Parkinson's disease	P48047	P48047	943	ATP5PO	ATP synthase subunit O, mitochondrial	Homo sapiens OX=9606
apoptosis;cell death;cell proliferation;cellular process;death;establishment of localization;establishment of localization in cell;establishment of protein localization;intracellular protein transport;intracellular transport;nuclear export;nuclear transport;nucleocytoplasmic transport;programmed cell death;protein export from nucleus;protein targeting;protein transport;transport	binding;importin-alpha export receptor activity;nuclear export signal receptor activity;protein binding;protein transporter activity;substrate-specific transporter activity;transporter activity	cell part;cytoplasm;extracellular membrane-bounded organelle;extracellular organelle;extracellular region part;extracellular vesicular exosome;intracellular membrane-bounded organelle;intracellular organelle;intracellular organelle part;intracellular part;membrane;membrane-bounded organelle;membrane-bounded vesicle;nuclear part;nucleoplasm;nucleus;organelle;organelle part;vesicle		P55060-3;P55060;P55060-4;P55060-2	P55060-3;P55060;P55060-4	1047	CSE1L	Exportin-2	Homo sapiens OX=9606
biological regulation;biosynthetic process;catabolic process;cell surface receptor linked signaling pathway;cellular biosynthetic process;cellular catabolic process;cellular macromolecule biosynthetic process;cellular macromolecule catabolic process;cellular macromolecule metabolic process;cellular metabolic process;cellular nitrogen compound metabolic process;cellular process;cellular protein me…	binding;nucleic acid binding;RNA binding;translation factor activity, nucleic acid binding;translation initiation factor activity	cell part;cytoplasmic part;cytosol;eukaryotic translation initiation factor 4F complex;intracellular part;macromolecular complex;membrane;protein complex	RNA transport;Viral myocarditis	Q04637-5;Q04637-4;Q04637-3;Q04637;Q04637-9;Q04637-6	Q04637-5;Q04637-4;Q04637-3;Q04637;Q04637-9;Q04637-6	1241	EIF4G1	Eukaryotic translation initiation factor 4 gamma 1	Homo sapiens OX=9606
autophagic vacuole assembly;biological regulation;catabolic process;cellular catabolic process;cellular component assembly;cellular component assembly at cellular level;cellular component organization;cellular component organization at cellular level;cellular component organization or biogenesis;cellular component organization or biogenesis at cellular level;cellular macromolecule catabolic proce…	binding;enzyme regulator activity;lipid binding;phosphatase regulator activity;protein binding;protein phosphatase regulator activity;protein phosphatase type 1 regulator activity;small conjugating protein binding;ubiquitin binding	cell part;chromosome;cytoplasm;cytoplasmic part;cytoskeleton;cytosol;Golgi apparatus part;Golgi stack;intermediate filament cytoskeleton;intracellular non-membrane-bounded organelle;intracellular organelle;intracellular organelle part;intracellular part;membrane;non-membrane-bounded organelle;nuclear part;nucleoplasm;organelle;organelle part;plasma membrane	Protein processing in endoplasmic reticulum	Q9UNZ2;Q9UNZ2-5;Q9UNZ2-4;Q9UNZ2-6	Q9UNZ2;Q9UNZ2-5;Q9UNZ2-4;Q9UNZ2-6	1984	NSFL1C	NSFL1 cofactor p47	Homo sapiens OX=9606
amine metabolic process;amino acid activation;biological regulation;carboxylic acid metabolic process;cellular amine metabolic process;cellular amino acid metabolic process;cellular component assembly;cellular component organization;cellular component organization or biogenesis;cellular ketone metabolic process;cellular macromolecule metabolic process;cellular metabolic process;cellular nitrogen …	adenyl nucleotide binding;adenyl ribonucleotide binding;aminoacyl-tRNA ligase activity;ATP binding;binding;catalytic activity;enzyme binding;glutamate-tRNA ligase activity;GTPase binding;ligase activity;ligase activity, forming aminoacyl-tRNA and related compounds;ligase activity, forming carbon-oxygen bonds;nucleic acid binding;nucleotide binding;proline-tRNA ligase activity;protein binding;puri…	aminoacyl-tRNA synthetase multienzyme complex;cell part;cytoplasm;cytoplasmic part;cytosol;intracellular part;macromolecular complex;membrane;protein complex;ribonucleoprotein complex	Aminoacyl-tRNA biosynthesis;Porphyrin and chlorophyll metabolism	P07814	P07814	428	EPRS	Bifunctional glutamate/proline--tRNA ligase	Homo sapiens OX=9606
activation of immune response;activation of innate immune response;anaphase-promoting complex-dependent proteasomal ubiquitin-dependent protein catabolic process;antigen processing and presentation;antigen processing and presentation of exogenous antigen;antigen processing and presentation of exogenous peptide antigen;antigen processing and presentation of exogenous peptide antigen via MHC class …	catalytic activity;endopeptidase activity;hydrolase activity;peptidase activity;peptidase activity, acting on L-amino acid peptides;threonine-type endopeptidase activity;threonine-type peptidase activity	cell part;cytoplasm;cytoplasmic part;cytosol;extracellular membrane-bounded organelle;extracellular organelle;extracellular region part;extracellular vesicular exosome;intracellular membrane-bounded organelle;intracellular organelle;intracellular organelle part;intracellular part;macromolecular complex;membrane;membrane-bounded organelle;membrane-bounded vesicle;nuclear part;nucleoplasm;nucleus;o…	Proteasome	P49721	P49721	965	PSMB2	Proteasome subunit beta type-2	Homo sapiens OX=9606
base-excision repair;cell differentiation;cellular component organization;cellular component organization at cellular level;cellular component organization or biogenesis;cellular component organization or biogenesis at cellular level;cellular developmental process;cellular macromolecule metabolic process;cellular metabolic process;cellular nitrogen compound metabolic process;cellular process;cell…	acid-amino acid ligase activity;binding;catalytic activity;DNA binding;ligase activity;ligase activity, forming carbon-nitrogen bonds;nucleic acid binding;small conjugating protein ligase activity;ubiquitin-protein ligase activity	cell part;cytoplasm;extracellular membrane-bounded organelle;extracellular organelle;extracellular region part;extracellular vesicular exosome;intracellular membrane-bounded organelle;intracellular organelle;intracellular organelle part;intracellular part;membrane;membrane-bounded organelle;membrane-bounded vesicle;nuclear part;nucleoplasm;nucleus;organelle;organelle part;vesicle	Ubiquitin mediated proteolysis	Q7Z6Z7-2;Q7Z6Z7-3;Q7Z6Z7	Q7Z6Z7-2;Q7Z6Z7-3;Q7Z6Z7	1573	HUWE1	E3 ubiquitin-protein ligase HUWE1	Homo sapiens OX=9606
biological regulation;biosynthetic process;cellular biosynthetic process;cellular component assembly;cellular component assembly at cellular level;cellular component organization;cellular component organization at cellular level;cellular component organization or biogenesis;cellular component organization or biogenesis at cellular level;cellular macromolecular complex assembly;cellular macromolec…	binding;endopeptidase activator activity;endopeptidase regulator activity;enzyme activator activity;enzyme binding;enzyme regulator activity;peptidase activator activity;peptidase regulator activity;protease binding;proteasome binding;protein binding;protein complex binding	cell part;cytoplasm;integral to membrane;integral to plasma membrane;intracellular organelle part;intracellular part;intrinsic to membrane;intrinsic to plasma membrane;macromolecular complex;membrane;membrane part;nuclear part;nucleoplasm;organelle part;plasma membrane;plasma membrane part;proteasome complex;protein complex		Q16186	Q16186	1447	ADRM1	Proteasomal ubiquitin receptor ADRM1	Homo sapiens OX=9606
biological regulation;biosynthetic process;cell proliferation;cellular biosynthetic process;cellular macromolecule biosynthetic process;cellular macromolecule metabolic process;cellular metabolic process;cellular nitrogen compound metabolic process;cellular process;developmental process;macromolecule biosynthetic process;macromolecule metabolic process;metabolic process;ncRNA metabolic process;nc…	binding;DNA binding;nucleic acid binding	cell part;cytoplasm;intracellular membrane-bounded organelle;intracellular organelle;intracellular organelle part;intracellular part;membrane-bounded organelle;nuclear part;nucleoplasm;nucleus;organelle;organelle part		Q9BXP5-5;Q9BXP5-4;Q9BXP5-2;Q9BXP5-3;Q9BXP5	Q9BXP5-5;Q9BXP5-4;Q9BXP5-2;Q9BXP5-3;Q9BXP5	1814	SRRT	Serrate RNA effector molecule homolog	Homo sapiens OX=9606
biological regulation;cell proliferation;cellular macromolecule metabolic process;cellular metabolic process;cellular process;cellular protein metabolic process;cellular response to chemical stimulus;cellular response to organic substance;cellular response to stimulus;cellular response to stress;cellular response to topologically incorrect protein;cellular response to unfolded protein;endoplasmic…	binding;carbohydrate binding;DNA binding;glycosaminoglycan binding;heparin binding;nucleic acid binding;nucleotide binding;pattern binding;polysaccharide binding;protein binding transcription factor activity;RNA polymerase II transcription cofactor activity;RNA polymerase II transcription corepressor activity;RNA polymerase II transcription factor binding transcription factor activity;RNA polymer…	cell part;cytoplasm;extracellular region part;extracellular space;intracellular organelle part;intracellular part;macromolecular complex;nuclear part;nucleoplasm;nucleoplasm part;organelle part;protein complex;transcriptional repressor complex		P51858;P51858-2;P51858-3	P51858;P51858-2;P51858-3	1007	HDGF	Hepatoma-derived growth factor	Homo sapiens OX=9606
alanyl-tRNA aminoacylation;amine metabolic process;amino acid activation;anatomical structure development;biological regulation;carboxylic acid metabolic process;cellular amine metabolic process;cellular amino acid metabolic process;cellular ketone metabolic process;cellular macromolecule metabolic process;cellular metabolic process;cellular nitrogen compound metabolic process;cellular process;ce…	adenyl nucleotide binding;adenyl ribonucleotide binding;alanine-tRNA ligase activity;amine binding;amino acid binding;aminoacyl-tRNA editing activity;aminoacyl-tRNA ligase activity;ATP binding;binding;carboxylic acid binding;carboxylic ester hydrolase activity;catalytic activity;cation binding;hydrolase activity;hydrolase activity, acting on ester bonds;ion binding;ligase activity;ligase activity…	cell part;cytoplasm;cytoplasmic part;cytosol;extracellular membrane-bounded organelle;extracellular organelle;extracellular region part;extracellular vesicular exosome;intracellular part;membrane;membrane-bounded organelle;membrane-bounded vesicle;organelle;vesicle	Aminoacyl-tRNA biosynthesis	P49588;P49588-2;Q9ZCA4;Q68VQ7;Q1RKG2;B0BVK9;A8GU16;Q92G00;Q4UJT5;P57483;A8GQ73;A8F323;A8F078;Q8K9E7	P49588;P49588-2	961	AARS	Alanine--tRNA ligase, cytoplasmic	Homo sapiens OX=9606
adherens junction organization;anatomical structure development;anatomical structure morphogenesis;apoptosis;cardiac muscle tissue morphogenesis;cell death;cell differentiation;cell junction organization;cell-cell junction organization;cellular component disassembly;cellular component disassembly at cellular level;cellular component disassembly involved in apoptosis;cellular component organizatio…	binding;binding, bridging;enzyme binding;kinase binding;protein binding;protein binding, bridging;protein kinase binding;protein kinase C binding;scaffold protein binding;structural constituent of cytoskeleton;structural molecule activity	adherens junction;anchoring junction;basolateral plasma membrane;cell junction;cell part;cell-cell adherens junction;cell-cell contact zone;cell-cell junction;cornified envelope;cytoplasmic part;cytoskeletal part;cytoskeleton;desmosome;extracellular membrane-bounded organelle;extracellular organelle;extracellular region part;extracellular vesicular exosome;fascia adherens;intercalated disc;interm…	Arrhythmogenic right ventricular cardiomyopathy (ARVC)	P15924;P15924-3;P15924-2	P15924;P15924-3;P15924-2	599	DSP	Desmoplakin	Homo sapiens OX=9606
biological regulation;biosynthetic process;cellular biosynthetic process;cellular component assembly;cellular component assembly at cellular level;cellular component organization;cellular component organization at cellular level;cellular component organization or biogenesis;cellular component organization or biogenesis at cellular level;cellular macromolecular complex assembly;cellular macromolec…	binding;nucleic acid binding;RNA binding;structural molecule activity;translation factor activity, nucleic acid binding;translation initiation factor activity	cell part;cytoplasm;cytoplasmic part;cytosol;eukaryotic 43S preinitiation complex;eukaryotic 48S preinitiation complex;eukaryotic translation initiation factor 3 complex;eukaryotic translation initiation factor 3 complex, eIF3m;intracellular membrane-bounded organelle;intracellular non-membrane-bounded organelle;intracellular organelle;intracellular organelle part;intracellular part;macromolecula…	RNA transport	Q14152-2;Q14152	Q14152-2;Q14152	1357	EIF3A	Eukaryotic translation initiation factor 3 subunit A	Homo sapiens OX=9606
amine metabolic process;amino acid activation;carboxylic acid metabolic process;cell differentiation;cellular amine metabolic process;cellular amino acid metabolic process;cellular developmental process;cellular ketone metabolic process;cellular macromolecule metabolic process;cellular metabolic process;cellular nitrogen compound metabolic process;cellular process;developmental process;gene expre…	adenyl nucleotide binding;adenyl ribonucleotide binding;aminoacyl-tRNA editing activity;aminoacyl-tRNA ligase activity;ATP binding;binding;carboxylic ester hydrolase activity;catalytic activity;enzyme binding;GTPase binding;hydrolase activity;hydrolase activity, acting on ester bonds;isoleucine-tRNA ligase activity;ligase activity;ligase activity, forming aminoacyl-tRNA and related compounds;liga…	cell part;cytoplasm;cytoplasmic part;cytosol;extracellular membrane-bounded organelle;extracellular organelle;extracellular region part;extracellular vesicular exosome;intracellular organelle part;intracellular part;membrane;membrane-bounded organelle;membrane-bounded vesicle;nuclear part;nucleoplasm;organelle;organelle part;vesicle	Aminoacyl-tRNA biosynthesis;Valine, leucine and isoleucine biosynthesis	P41252	P41252	898	IARS	Isoleucine--tRNA ligase, cytoplasmic	Homo sapiens OX=9606
aging;antigen processing and presentation;antigen processing and presentation of exogenous antigen;antigen processing and presentation of exogenous peptide antigen;antigen processing and presentation of exogenous peptide antigen via MHC class II;antigen processing and presentation of peptide antigen;antigen processing and presentation of peptide antigen via MHC class I;antigen processing and pres…	binding;calcium ion binding;carbohydrate binding;cation binding;ion binding;metal ion binding	axon;cell body;cell part;cell projection;cell projection cytoplasm;cell projection part;cytoplasmic membrane-bounded vesicle;cytoplasmic part;cytoplasmic vesicle;dendrite cytoplasm;dendritic spine;endoplasmic reticulum;endoplasmic reticulum lumen;endoplasmic reticulum membrane;endoplasmic reticulum part;ER-mitochondrion membrane contact site;extracellular membrane-bounded organelle;extracellular …	Antigen processing and presentation;Phagosome;Protein processing in endoplasmic reticulum	P27824;P27824-2;P27824-3	P27824;P27824-2;P27824-3	757	CANX	Calnexin	Homo sapiens OX=9606
	binding;calcium ion binding;cation binding;DNA binding;ion binding;metal ion binding;nucleic acid binding	cell part;cytoplasmic part;cytoskeleton;endoplasmic reticulum-Golgi intermediate compartment;extracellular membrane-bounded organelle;extracellular organelle;extracellular region part;extracellular space;extracellular vesicular exosome;Golgi apparatus;intracellular membrane-bounded organelle;intracellular non-membrane-bounded organelle;intracellular organelle;intracellular part;membrane;membrane-…		Q02818	Q02818	1230	NUCB1	Nucleobindin-1	Homo sapiens OX=9606
alcohol biosynthetic process;alcohol catabolic process;alcohol metabolic process;amine metabolic process;anatomical structure development;biological regulation;biosynthetic process;carbohydrate biosynthetic process;carbohydrate catabolic process;carbohydrate metabolic process;carboxylic acid metabolic process;catabolic process;cell maturation;cellular amine metabolic process;cellular amino acid m…	binding;carbohydrate binding;catalytic activity;coenzyme binding;cofactor binding;glucose binding;glucose-6-phosphate dehydrogenase activity;identical protein binding;monosaccharide binding;NADP binding;nucleotide binding;oxidoreductase activity;oxidoreductase activity, acting on CH-OH group of donors;oxidoreductase activity, acting on the CH-OH group of donors, NAD or NADP as acceptor;protein bi…	cell part;centrosome;cytoplasm;cytoplasmic part;cytoskeletal part;cytosol;extracellular membrane-bounded organelle;extracellular organelle;extracellular region part;extracellular vesicular exosome;internal side of plasma membrane;intracellular membrane-bounded organelle;intracellular non-membrane-bounded organelle;intracellular organelle;intracellular organelle part;intracellular part;membrane;me…	Glutathione metabolism;Pentose phosphate pathway	P11413;P11413-2;P11413-3	P11413;P11413-2;P11413-3	528	G6PD	Glucose-6-phosphate 1-dehydrogenase	Homo sapiens OX=9606
activation-induced cell death of T cells;anatomical structure development;anatomical structure morphogenesis;apoptosis;biological regulation;biosynthetic process;carbohydrate homeostasis;catabolic process;cell activation;cell activation involved in immune response;cell cycle checkpoint;cell cycle phase;cell cycle process;cell death;cell development;cell differentiation;cell proliferation;cell sur…	binding;enzyme binding;kinase binding;protein binding;protein kinase binding;structural constituent of ribosome;structural molecule activity	cell body;cell part;cell projection;cytoplasm;cytoplasmic part;cytosol;cytosolic small ribosomal subunit;dendrite;intracellular membrane-bounded organelle;intracellular non-membrane-bounded organelle;intracellular organelle;intracellular organelle part;intracellular part;macromolecular complex;membrane;membrane-bounded organelle;neuron projection;non-membrane-bounded organelle;nuclear part;nucleo…	Insulin signaling pathway;mTOR signaling pathway;Ribosome	P62753	P62753	1134	RPS6	40S ribosomal protein S6	Homo sapiens OX=9606
2-oxoglutarate metabolic process;4-hydroxyproline catabolic process;4-hydroxyproline metabolic process;alcohol biosynthetic process;alcohol metabolic process;amine biosynthetic process;amine catabolic process;amine metabolic process;aspartate biosynthetic process;aspartate catabolic process;aspartate family amino acid biosynthetic process;aspartate family amino acid catabolic process;aspartate fa…	binding;catalytic activity;cofactor binding;kynurenine-oxoglutarate transaminase activity;L-aspartate:2-oxoglutarate aminotransferase activity;L-phenylalanine aminotransferase activity;L-phenylalanine:2-oxoglutarate aminotransferase activity;pyridoxal phosphate binding;transaminase activity;transferase activity;transferase activity, transferring nitrogenous groups;vitamin B6 binding;vitamin bindi…	cell part;cytoplasmic part;extracellular membrane-bounded organelle;extracellular organelle;extracellular region part;extracellular vesicular exosome;intracellular membrane-bounded organelle;intracellular organelle;intracellular organelle lumen;intracellular organelle part;intracellular part;membrane;membrane-bounded organelle;membrane-bounded vesicle;membrane-enclosed lumen;mitochondrial inner m…	Alanine, aspartate and glutamate metabolism;Arginine and proline metabolism;Cysteine and methionine metabolism;Fat digestion and absorption;Phenylalanine metabolism;Phenylalanine, tyrosine and tryptophan biosynthesis;Tyrosine metabolism	P00505-2;P00505	P00505-2;P00505	274	GOT2	Aspartate aminotransferase, mitochondrial	Homo sapiens OX=9606
alcohol biosynthetic process;alcohol catabolic process;alcohol metabolic process;biosynthetic process;carbohydrate biosynthetic process;carbohydrate catabolic process;carbohydrate metabolic process;catabolic process;cellular biosynthetic process;cellular carbohydrate biosynthetic process;cellular carbohydrate catabolic process;cellular carbohydrate metabolic process;cellular metabolic process;cel…	binding;catalytic activity;enzyme binding;intramolecular oxidoreductase activity;intramolecular oxidoreductase activity, interconverting aldoses and ketoses;isomerase activity;protein binding;triose-phosphate isomerase activity;ubiquitin protein ligase binding	cell part;cytoplasmic part;cytosol;extracellular membrane-bounded organelle;extracellular organelle;extracellular region part;extracellular space;extracellular vesicular exosome;intracellular membrane-bounded organelle;intracellular organelle;intracellular part;membrane-bounded organelle;membrane-bounded vesicle;nucleus;organelle;vesicle	Carbon fixation in photosynthetic organisms;Fructose and mannose metabolism;Glycolysis / Gluconeogenesis;Inositol phosphate metabolism	P60174-1;P60174;P60174-4;Q473U5;Q0KCT2;B3R3W5	P60174-1;P60174;P60174-4	1069	TPI1	Triosephosphate isomerase	Homo sapiens OX=9606
biological regulation;biosynthetic process;catabolic process;cellular biosynthetic process;cellular catabolic process;cellular macromolecule metabolic process;cellular metabolic process;cellular nitrogen compound metabolic process;cellular process;cellular response to chemical stimulus;cellular response to hydrogen peroxide;cellular response to oxidative stress;cellular response to reactive oxyge…	antioxidant activity;binding;caspase inhibitor activity;caspase regulator activity;catalytic activity;cysteine-type endopeptidase inhibitor activity;DNA binding;endopeptidase inhibitor activity;endopeptidase regulator activity;enzyme inhibitor activity;enzyme regulator activity;nucleic acid binding;oxidoreductase activity;oxidoreductase activity, acting on paired donors, with incorporation or red…	cell part;cytoplasm;cytoplasmic part;cytoplasmic vesicle;cytosol;extracellular membrane-bounded organelle;extracellular organelle;extracellular region part;extracellular space;extracellular vesicular exosome;intracellular membrane-bounded organelle;intracellular organelle;intracellular organelle lumen;intracellular organelle part;intracellular part;membrane-bounded organelle;membrane-bounded vesi…	Peroxisome	P30044-2;P30044;P30044-3;P30044-4	P30044-2;P30044;P30044-3;P30044-4	779	PRDX5	Peroxiredoxin-5, mitochondrial	Homo sapiens OX=9606
anion transport;biological adhesion;biological regulation;cell adhesion;cell-cell adhesion;cellular chemical homeostasis;cellular homeostasis;cellular ion homeostasis;cellular process;cellular response to stimulus;chemical homeostasis;chloride transport;establishment of localization;homeostatic process;homotypic cell-cell adhesion;inorganic anion transport;ion homeostasis;ion transport;platelet a…	anion channel activity;anion transmembrane transporter activity;channel activity;chloride channel activity;gated channel activity;ion channel activity;ion transmembrane transporter activity;passive transmembrane transporter activity;substrate-specific channel activity;substrate-specific transmembrane transporter activity;substrate-specific transporter activity;transmembrane transporter activity;t…	blood microparticle;brush border;cell part;cell projection;chloride channel complex;cytoplasm;cytoplasmic part;envelope;extracellular membrane-bounded organelle;extracellular organelle;extracellular region part;extracellular space;extracellular vesicular exosome;intracellular membrane-bounded organelle;intracellular organelle;intracellular organelle part;intracellular part;ion channel complex;mac…		O00299	O00299	72	CLIC1	Chloride intracellular channel protein 1	Homo sapiens OX=9606
apoptosis;biological regulation;catabolic process;cell death;cell surface receptor linked signaling pathway;cellular catabolic process;cellular component disassembly;cellular component disassembly at cellular level;cellular component disassembly involved in apoptosis;cellular component organization;cellular component organization at cellular level;cellular component organization or biogenesis;cel…	binding;cation binding;enzyme binding;ion binding;metal ion binding;nuclear localization sequence binding;peptide binding;protein binding;protein domain specific binding;protein transporter activity;signal sequence binding;substrate-specific transporter activity;transition metal ion binding;transporter activity;zinc ion binding	cell part;cytoplasm;cytoplasmic part;cytosol;endoplasmic reticulum part;endoplasmic reticulum tubular network;envelope;extracellular membrane-bounded organelle;extracellular organelle;extracellular region part;extracellular vesicular exosome;intracellular organelle part;intracellular part;macromolecular complex;membrane;membrane part;membrane-bounded organelle;membrane-bounded vesicle;nuclear env…	RNA transport	Q14974;Q14974-2	Q14974;Q14974-2	1387	KPNB1	Importin subunit beta-1	Homo sapiens OX=9606
biological regulation;cell proliferation;cellular process;cellular response to stimulus;regulation of biological process;regulation of cellular process;response to stimulus;signal transduction				Q13442	Q13442	1324	PDAP1	28 kDa heat- and acid-stable phosphoprotein	Homo sapiens OX=9606
biosynthetic process;catabolic process;cellular biosynthetic process;cellular catabolic process;cellular component disassembly;cellular component disassembly at cellular level;cellular component organization;cellular component organization at cellular level;cellular component organization or biogenesis;cellular component organization or biogenesis at cellular level;cellular macromolecular complex…		adherens junction;anchoring junction;cell junction;cell part;cell-substrate adherens junction;cell-substrate junction;cytoplasm;cytoplasmic part;cytosol;cytosolic small ribosomal subunit;extracellular membrane-bounded organelle;extracellular organelle;extracellular region part;extracellular vesicular exosome;focal adhesion;intracellular non-membrane-bounded organelle;intracellular organelle;intra…	Ribosome	P46783;Q9NQ39	P46783	933	RPS10	40S ribosomal protein S10	Homo sapiens OX=9606
anatomical structure development;biological regulation;cell cycle;cell cycle process;cell differentiation;cellular component disassembly;cellular component disassembly at cellular level;cellular component organization;cellular component organization at cellular level;cellular component organization or biogenesis;cellular component organization or biogenesis at cellular level;cellular developmenta…	actin binding;beta-tubulin binding;binding;cytoskeletal protein binding;protein binding;tubulin binding	cell part;cytoplasmic part;cytoskeletal part;endoplasmic reticulum;envelope;integral to membrane;intracellular membrane-bounded organelle;intracellular organelle;intracellular organelle part;intracellular part;intrinsic to membrane;macromolecular complex;membrane;membrane part;membrane-bounded organelle;microtubule;nuclear envelope;nuclear inner membrane;nuclear membrane;nuclear outer membrane;nu…	Arrhythmogenic right ventricular cardiomyopathy (ARVC);Dilated cardiomyopathy;Hypertrophic cardiomyopathy (HCM)	P50402	P50402	980	EMD	Emerin	Homo sapiens OX=9606
binding of sperm to zona pellucida;cell recognition;cell-cell recognition;cellular macromolecule metabolic process;cellular metabolic process;cellular process;cellular process involved in reproduction;cellular protein metabolic process;cellular response to heat;cellular response to stimulus;cellular response to stress;macromolecule metabolic process;metabolic process;primary metabolic process;pro…	adenyl nucleotide binding;adenyl ribonucleotide binding;ATP binding;binding;nucleotide binding;protein binding;purine nucleotide binding;purine ribonucleoside triphosphate binding;purine ribonucleotide binding;ribonucleotide binding;unfolded protein binding	blood microparticle;cell body;cell part;cytoplasmic part;cytosol;extracellular region part;intracellular organelle lumen;intracellular organelle part;intracellular part;membrane-enclosed lumen;mitochondrial matrix;mitochondrial part;nuclear part;nucleoplasm;organelle lumen;organelle part	Antigen processing and presentation;Endocytosis;MAPK signaling pathway;Measles;Protein processing in endoplasmic reticulum;Spliceosome;Toxoplasmosis	P0DMV9;P0DMV8;P0DMV8-2;P34931	P0DMV9;P0DMV8;P0DMV8-2	498	HSPA1B;HSPA1A	Heat shock 70 kDa protein 1B;Heat shock 70 kDa protein 1A	Homo sapiens OX=9606
antigen processing and presentation;antigen processing and presentation of peptide antigen;antigen processing and presentation of peptide antigen via MHC class I;cellular macromolecule metabolic process;cellular metabolic process;cellular process;cellular protein metabolic process;cellular response to chemical stimulus;cellular response to hypoxia;cellular response to oxygen levels;cellular respo…	aminopeptidase activity;binding;catalytic activity;cation binding;exopeptidase activity;hydrolase activity;ion binding;metal ion binding;metallopeptidase activity;peptidase activity;peptidase activity, acting on L-amino acid peptides;transition metal ion binding;zinc ion binding	cell part;cytoplasmic part;cytosol;extracellular membrane-bounded organelle;extracellular organelle;extracellular region part;extracellular vesicular exosome;intracellular membrane-bounded organelle;intracellular organelle;intracellular part;membrane-bounded organelle;membrane-bounded vesicle;nucleus;organelle;vesicle		P55786;P55786-2;A6NEC2;A6NEC2-3;A6NEC2-2	P55786;P55786-2	1057	NPEPPS	Puromycin-sensitive aminopeptidase	Homo sapiens OX=9606
cell cycle;cell division;cellular component assembly;cellular component organization;cellular component organization or biogenesis;cellular process;macromolecular complex assembly;macromolecular complex subunit organization;metabolic process;protein complex assembly;protein complex subunit organization;protein heterooligomerization;protein oligomerization	binding;catalytic activity;GTP binding;GTPase activity;guanyl nucleotide binding;guanyl ribonucleotide binding;hydrolase activity;hydrolase activity, acting on acid anhydrides;hydrolase activity, acting on acid anhydrides, in phosphorus-containing anhydrides;nucleoside-triphosphatase activity;nucleotide binding;purine nucleotide binding;purine ribonucleoside triphosphate binding;purine ribonucleo…	actin cytoskeleton;actin filament bundle;actomyosin;cell part;cytoplasm;cytoplasmic part;cytoskeletal part;cytoskeleton;intracellular non-membrane-bounded organelle;intracellular organelle;intracellular organelle part;intracellular part;macromolecular complex;microtubule;non-membrane-bounded organelle;organelle;organelle part;perinuclear region of cytoplasm;protein complex;stress fiber		Q9UHD8;Q9UHD8-7;Q9UHD8-2;Q9UHD8-3;Q9UHD8-4;Q9UHD8-9;Q9UHD8-8	Q9UHD8;Q9UHD8-7;Q9UHD8-2;Q9UHD8-3	1946	SEPTIN-9	Septin-9	Homo sapiens OX=9606
4-hydroxyproline metabolic process;amine metabolic process;biological regulation;carboxylic acid metabolic process;cell redox homeostasis;cellular amine metabolic process;cellular amino acid metabolic process;cellular component organization;cellular component organization at cellular level;cellular component organization or biogenesis;cellular component organization or biogenesis at cellular leve…	catalytic activity;endopeptidase activity;hydrolase activity;intramolecular oxidoreductase activity;intramolecular oxidoreductase activity, interconverting keto- and enol-groups;intramolecular oxidoreductase activity, transposing S-S bonds;isomerase activity;oxidoreductase activity;oxidoreductase activity, acting on paired donors, with incorporation or reduction of molecular oxygen;oxidoreductase…	adherens junction;anchoring junction;cell junction;cell part;cell-substrate adherens junction;cell-substrate junction;cytoplasmic membrane-bounded vesicle;cytoplasmic part;cytoplasmic vesicle;endoplasmic reticulum;endoplasmic reticulum lumen;endoplasmic reticulum part;endoplasmic reticulum-Golgi intermediate compartment;extracellular membrane-bounded organelle;extracellular organelle;extracellula…	Protein processing in endoplasmic reticulum	P07237	P07237	416	P4HB	Protein disulfide-isomerase	Homo sapiens OX=9606
amine transport;apoptosis;biological regulation;biosynthetic process;blood coagulation;cell activation;cell death;cellular biosynthetic process;cellular component assembly;cellular component assembly at cellular level;cellular component organization;cellular component organization at cellular level;cellular component organization or biogenesis;cellular component organization or biogenesis at cell…	binding;enzyme binding;identical protein binding;kinase binding;protein binding;protein kinase binding;transcription factor binding;ubiquitin protein ligase binding	adherens junction;anchoring junction;blood microparticle;cell junction;cell leading edge;cell part;cell-substrate adherens junction;cell-substrate junction;cytoplasm;cytoplasmic membrane-bounded vesicle;cytoplasmic part;cytoplasmic vesicle;cytoplasmic vesicle membrane;cytoplasmic vesicle part;cytoskeletal part;cytosol;extracellular membrane-bounded organelle;extracellular organelle;extracellular …	Cell cycle;Neurotrophin signaling pathway;Oocyte meiosis	P63104;P63104-2	P63104;P63104-2	1156	YWHAZ	14-3-3 protein zeta/delta	Homo sapiens OX=9606
		cell part;cytoplasmic part;endoplasmic reticulum;endoplasmic reticulum membrane;endoplasmic reticulum part;envelope;integral to membrane;intracellular membrane-bounded organelle;intracellular non-membrane-bounded organelle;intracellular organelle;intracellular organelle part;intracellular part;intrinsic to membrane;membrane;membrane part;membrane-bounded organelle;mitochondrial nucleoid;mitochond…		Q96AG4	Q96AG4	1697	LRRC59	Leucine-rich repeat-containing protein 59	Homo sapiens OX=9606
alcohol catabolic process;alcohol metabolic process;anatomical structure development;carbohydrate catabolic process;carbohydrate metabolic process;carboxylic acid metabolic process;catabolic process;cell communication;cellular carbohydrate catabolic process;cellular carbohydrate metabolic process;cellular ketone metabolic process;cellular metabolic process;cellular process;cellular response to ex…	catalytic activity;lactate dehydrogenase activity;L-lactate dehydrogenase activity;oxidoreductase activity;oxidoreductase activity, acting on CH-OH group of donors;oxidoreductase activity, acting on the CH-OH group of donors, NAD or NADP as acceptor	cell part;cell projection part;cytoplasmic part;cytosol;extracellular membrane-bounded organelle;extracellular organelle;extracellular region part;extracellular vesicular exosome;flagellar fibrous sheath;flagellum part;intracellular membrane-bounded organelle;intracellular organelle;intracellular organelle part;intracellular part;membrane;membrane-bounded organelle;membrane-bounded vesicle;microt…	Cysteine and methionine metabolism;Glycolysis / Gluconeogenesis;Propanoate metabolism;Pyruvate metabolism	P00338;P00338-3;P00338-5;P00338-4;P00338-2	P00338;P00338-3;P00338-5;P00338-4;P00338-2	264	LDHA	L-lactate dehydrogenase A chain	Homo sapiens OX=9606
actin cytoskeleton organization;actin filament-based process;anatomical structure formation involved in morphogenesis;biological regulation;blood coagulation;cell activation;cellular component organization;cellular component organization at cellular level;cellular component organization or biogenesis;cellular component organization or biogenesis at cellular level;cellular process;cellular respons…	actin binding;actin monomer binding;adenyl nucleotide binding;adenyl-nucleotide exchange factor activity;ATPase regulator activity;binding;cytoskeletal protein binding;enzyme regulator activity;lipid binding;nucleoside-triphosphatase regulator activity;nucleotide binding;phosphatidylinositol binding;phosphatidylinositol-4,5-bisphosphate binding;phospholipid binding;proline-rich region binding;pro…	adherens junction;anchoring junction;blood microparticle;cell cortex;cell junction;cell part;cell projection;cell-substrate adherens junction;cell-substrate junction;cytoplasm;cytoplasmic part;cytoskeleton;cytosol;extracellular membrane-bounded organelle;extracellular organelle;extracellular region part;extracellular vesicular exosome;focal adhesion;intracellular membrane-bounded organelle;intrac…	Regulation of actin cytoskeleton;Shigellosis	P07737	P07737	426	PFN1	Profilin-1	Homo sapiens OX=9606
adherens junction organization;anatomical structure development;biological adhesion;biological regulation;biosynthetic process;brain development;cell adhesion;cell junction assembly;cell junction organization;cell surface receptor linked signaling pathway;cell-cell adhesion;cell-cell junction organization;cellular biosynthetic process;cellular component assembly;cellular component assembly at cel…	binding;cadherin binding;cell adhesion molecule binding;protein binding;receptor binding	adherens junction;anchoring junction;cell junction;cell part;cell projection;cell projection part;cell-cell adherens junction;cell-cell junction;cytoplasm;cytoplasmic part;cytosol;dendritic spine;extracellular membrane-bounded organelle;extracellular organelle;extracellular region part;extracellular vesicular exosome;growth cone;intracellular membrane-bounded organelle;intracellular organelle;int…	Adherens junction;Leukocyte transendothelial migration	O60716-21;O60716-19;O60716-18;O60716-17;O60716-13;O60716-11;O60716-10;O60716-9;O60716-5;O60716-3;O60716-2;O60716;O60716-24;O60716-23;O60716-22;O60716-20;O60716-16;O60716-15;O60716-14;O60716-12;O60716-8;O60716-7;O60716-6;O60716-4;O60716-29;O60716-27;O60716-26;O60716-25;O60716-32;O60716-31;O60716-30;O60716-28	O60716-21;O60716-19;O60716-18;O60716-17;O60716-13;O60716-11;O60716-10;O60716-9;O60716-5;O60716-3;O60716-2;O60716;O60716-24;O60716-23;O60716-22;O60716-20;O60716-16;O60716-15;O60716-14;O60716-12;O60716-8;O60716-7;O60716-6;O60716-4;O60716-29;O60716-27;O60716-26;O60716-25;O60716-32;O60716-31;O60716-30;O60716-28	176	CTNND1	Catenin delta-1	Homo sapiens OX=9606
				Q8N1G4	Q8N1G4	1611	LRRC47	Leucine-rich repeat-containing protein 47	Homo sapiens OX=9606
anatomical structure development;apoptosis;biological regulation;biosynthetic process;cell cycle;cell cycle process;cell death;cell migration;cell motility;cell surface receptor linked signaling pathway;cellular biosynthetic process;cellular chemical homeostasis;cellular component movement;cellular component organization;cellular component organization at cellular level;cellular component organiz…	amine binding;amino acid binding;antigen binding;binding;carboxylic acid binding;channel regulator activity;enzyme binding;histone deacetylase binding;ion channel binding;MHC class II protein complex binding;MHC protein complex binding;phosphoprotein binding;phosphoserine binding;potassium channel regulator activity;protein binding;protein dimerization activity;protein heterodimerization activity…	adherens junction;anchoring junction;axon;cell junction;cell part;cell projection;cell-substrate adherens junction;cell-substrate junction;cytoplasmic membrane-bounded vesicle;cytoplasmic part;cytoplasmic vesicle;cytoplasmic vesicle membrane;cytoplasmic vesicle part;cytoskeletal part;cytosol;extracellular membrane-bounded organelle;extracellular organelle;extracellular region part;extracellular v…	Cell cycle;Neurotrophin signaling pathway;Oocyte meiosis	P62258;P62258-2	P62258;P62258-2	1115	YWHAE	14-3-3 protein epsilon	Homo sapiens OX=9606
biological regulation;biosynthetic process;blood coagulation;cell activation;cell migration;cell motility;cellular biosynthetic process;cellular component assembly;cellular component assembly at cellular level;cellular component movement;cellular component organization;cellular component organization at cellular level;cellular component organization or biogenesis;cellular component organization o…	binding;catalytic activity;cis-trans isomerase activity;isomerase activity;peptide binding;peptidyl-prolyl cis-trans isomerase activity;protein binding;unfolded protein binding;virion binding	adherens junction;anchoring junction;cell junction;cell part;cell-substrate adherens junction;cell-substrate junction;cytoplasmic part;cytosol;extracellular membrane-bounded organelle;extracellular organelle;extracellular region;extracellular region part;extracellular space;extracellular vesicular exosome;focal adhesion;intracellular membrane-bounded organelle;intracellular organelle;intracellula…		P62937;P62937-2	P62937;P62937-2	1152	PPIA	Peptidyl-prolyl cis-trans isomerase A	Homo sapiens OX=9606
anatomical structure morphogenesis;biological regulation;cell morphogenesis;cell morphogenesis involved in differentiation;cellular component morphogenesis;cellular component organization;cellular component organization or biogenesis;cellular developmental process;cellular process;developmental process;epithelial to mesenchymal transition;negative regulation of biological process;negative regulat…	binding;mRNA binding;nucleic acid binding;nucleotide binding;RNA binding	cell part;cytoplasm;intracellular membrane-bounded organelle;intracellular organelle;intracellular organelle part;intracellular part;macromolecular complex;membrane-bounded organelle;nuclear part;nucleoplasm;nucleus;organelle;organelle part;ribonucleoprotein complex		Q99729-3;Q99729-2;Q99729-4;Q99729	Q99729-3;Q99729-2;Q99729-4;Q99729	1766	HNRNPAB	Heterogeneous nuclear ribonucleoprotein A/B	Homo sapiens OX=9606
biological regulation;biosynthetic process;cell growth;cellular biosynthetic process;cellular macromolecule biosynthetic process;cellular macromolecule metabolic process;cellular metabolic process;cellular nitrogen compound metabolic process;cellular process;cellular response to stimulus;chordate embryonic development;circadian rhythm;developmental process;embryo development;embryo development en…	adenyl nucleotide binding;adenyl ribonucleotide binding;androgen receptor binding;ATP binding;ATPase activity;ATPase activity, coupled;ATP-dependent helicase activity;ATP-dependent RNA helicase activity;binding;catalytic activity;estrogen receptor binding;helicase activity;hormone receptor binding;hydrolase activity;hydrolase activity, acting on acid anhydrides;hydrolase activity, acting on acid …	catalytic step 2 spliceosome;cell part;cytoplasm;extracellular membrane-bounded organelle;extracellular organelle;extracellular region part;extracellular vesicular exosome;intracellular membrane-bounded organelle;intracellular non-membrane-bounded organelle;intracellular organelle;intracellular organelle part;intracellular part;macromolecular complex;membrane;membrane-bounded organelle;membrane-b…	Spliceosome	P17844-2;P17844	P17844-2;P17844	624	DDX5	Probable ATP-dependent RNA helicase DDX5	Homo sapiens OX=9606
biosynthetic process;cellular aromatic compound metabolic process;cellular biosynthetic process;cellular metabolic process;cellular nitrogen compound biosynthetic process;cellular nitrogen compound metabolic process;cellular process;'de novo' IMP biosynthetic process;heterocycle biosynthetic process;heterocycle metabolic process;IMP biosynthetic process;IMP metabolic process;metabolic process;nit…	acid-amino acid ligase activity;adenyl nucleotide binding;adenyl ribonucleotide binding;ATP binding;binding;carbon-carbon lyase activity;carboxy-lyase activity;catalytic activity;identical protein binding;ligase activity;ligase activity, forming carbon-nitrogen bonds;lyase activity;nucleotide binding;phosphoribosylaminoimidazole carboxylase activity;phosphoribosylaminoimidazolesuccinocarboxamide …	cell part;cytoplasmic part;cytosol;extracellular membrane-bounded organelle;extracellular organelle;extracellular region part;extracellular vesicular exosome;intracellular part;membrane;membrane-bounded organelle;membrane-bounded vesicle;organelle;vesicle	Purine metabolism	P22234;P22234-2	P22234;P22234-2	684	PAICS	Multifunctional protein ADE2	Homo sapiens OX=9606
biological regulation;cellular component organization;cellular component organization at cellular level;cellular component organization or biogenesis;cellular component organization or biogenesis at cellular level;cellular membrane fusion;cellular membrane organization;cellular process;inner mitochondrial membrane organization;membrane fusion;membrane organization;mitochondrial fusion;mitochondri…	binding;enzyme binding;phosphatase binding;protein binding;protein complex scaffold;structural molecule activity	cell part;cytoplasm;cytoplasmic part;extracellular membrane-bounded organelle;extracellular organelle;extracellular region part;extracellular vesicular exosome;intracellular membrane-bounded organelle;intracellular organelle;intracellular organelle part;intracellular part;membrane;membrane-bounded organelle;membrane-bounded vesicle;mitochondrial inner membrane;mitochondrial membrane;mitochondrial…		Q9NX63	Q9NX63	1902	CHCHD3	MICOS complex subunit MIC19	Homo sapiens OX=9606
biological regulation;biosynthetic process;cellular biosynthetic process;cellular macromolecule biosynthetic process;cellular macromolecule metabolic process;cellular metabolic process;cellular nitrogen compound metabolic process;cellular process;macromolecule biosynthetic process;macromolecule metabolic process;metabolic process;mRNA metabolic process;mRNA processing;nitrogen compound metabolic …	binding;nucleotide binding	cell part;cytoplasmic part;cytoskeletal part;cytoskeleton;intracellular non-membrane-bounded organelle;intracellular organelle;intracellular organelle part;intracellular part;microtubule cytoskeleton;microtubule organizing center;non-membrane-bounded organelle;nuclear body;nuclear part;nuclear speck;nucleoplasm;nucleoplasm part;organelle;organelle part		Q14498-3;Q14498-2;Q14498	Q14498-3;Q14498-2;Q14498	1374	RBM39	RNA-binding protein 39	Homo sapiens OX=9606
biological regulation;cellular macromolecule metabolic process;cellular metabolic process;cellular nitrogen compound metabolic process;cellular process;macromolecule metabolic process;metabolic process;mRNA metabolic process;mRNA processing;nitrogen compound metabolic process;nuclear mRNA splicing, via spliceosome;nucleic acid metabolic process;nucleobase-containing compound metabolic process;pos…	binding;mRNA binding;nucleic acid binding;nucleotide binding;RNA binding	cell part;intracellular membrane-bounded organelle;intracellular organelle;intracellular part;membrane-bounded organelle;nucleus;organelle	Spliceosome	P62995-3;P62995	P62995-3;P62995	1154	TRA2B	Transformer-2 protein homolog beta	Homo sapiens OX=9606
biological regulation;biosynthetic process;cellular biosynthetic process;cellular component organization;cellular component organization at cellular level;cellular component organization or biogenesis;cellular component organization or biogenesis at cellular level;cellular macromolecule biosynthetic process;cellular macromolecule metabolic process;cellular metabolic process;cellular nitrogen comp…	binding;chromatin binding;enzyme binding;identical protein binding;protein binding;protein domain specific binding	cell part;centromeric heterochromatin;chromatin;chromocenter;chromosomal part;chromosome, centromeric region;condensed chromosome, centromeric region;cytoskeletal part;envelope;euchromatin;female pronucleus;heterochromatin;intracellular membrane-bounded organelle;intracellular non-membrane-bounded organelle;intracellular organelle;intracellular organelle part;intracellular part;male pronucleus;me…		Q13185;P83916	Q13185	1304	CBX3	Chromobox protein homolog 3	Homo sapiens OX=9606
anatomical structure morphogenesis;biological regulation;biosynthetic process;cell morphogenesis;cell morphogenesis involved in differentiation;cellular biosynthetic process;cellular component assembly;cellular component morphogenesis;cellular component organization;cellular component organization or biogenesis;cellular developmental process;cellular macromolecule metabolic process;cellular metab…	acid-amino acid ligase activity;binding;catalytic activity;cation binding;chromo shadow domain binding;DNA binding;enzyme binding;ion binding;kinase activity;Krueppel-associated box domain binding;ligase activity;ligase activity, forming carbon-nitrogen bonds;metal ion binding;nucleic acid binding;nucleic acid binding transcription factor activity;phosphotransferase activity, alcohol group as acc…	cell part;chromatin;chromosomal part;euchromatin;heterochromatin;intracellular membrane-bounded organelle;intracellular organelle;intracellular organelle part;intracellular part;membrane-bounded organelle;nuclear chromatin;nuclear chromosome part;nuclear euchromatin;nuclear heterochromatin;nuclear part;nucleoplasm;nucleus;organelle;organelle part		Q13263;Q13263-2	Q13263;Q13263-2	1311	TRIM28	Transcription intermediary factor 1-beta	Homo sapiens OX=9606
amine metabolic process;amino acid activation;carboxylic acid metabolic process;cellular amine metabolic process;cellular amino acid metabolic process;cellular ketone metabolic process;cellular macromolecule metabolic process;cellular metabolic process;cellular nitrogen compound metabolic process;cellular process;gene expression;macromolecule metabolic process;metabolic process;ncRNA metabolic pr…	adenyl nucleotide binding;adenyl ribonucleotide binding;aminoacyl-tRNA ligase activity;ATP binding;binding;catalytic activity;ligase activity;ligase activity, forming aminoacyl-tRNA and related compounds;ligase activity, forming carbon-oxygen bonds;nucleic acid binding;nucleotide binding;phenylalanine-tRNA ligase activity;purine nucleotide binding;purine ribonucleoside triphosphate binding;purine…	cell part;cytoplasm;cytoplasmic part;cytosol;intracellular part;macromolecular complex;membrane;phenylalanine-tRNA ligase complex;protein complex	Aminoacyl-tRNA biosynthesis	Q9Y285-2;Q9Y285	Q9Y285-2;Q9Y285	2000	FARSA	Phenylalanine--tRNA ligase alpha subunit	Homo sapiens OX=9606
activation of immune response;activation of innate immune response;activation of MAPK activity;adipose tissue development;alcohol metabolic process;anaphase-promoting complex-dependent proteasomal ubiquitin-dependent protein catabolic process;anatomical structure development;anatomical structure morphogenesis;antigen processing and presentation;antigen processing and presentation of exogenous ant…	binding;cation binding;enzyme binding;ion binding;metal ion binding;protease binding;protein binding;structural constituent of ribosome;structural molecule activity	cell body;cell part;cell projection;cytoplasm;cytoplasmic part;cytoplasmic vesicle membrane;cytoplasmic vesicle part;cytosol;cytosolic large ribosomal subunit;cytosolic small ribosomal subunit;endocytic vesicle membrane;endosomal part;endosome membrane;extracellular membrane-bounded organelle;extracellular organelle;extracellular region part;extracellular vesicular exosome;intracellular membrane-…	Parkinson's disease;PPAR signaling pathway;Ribosome	P62987;P62979;P0CG47;P0CG48	P62987;P62979;P0CG47;P0CG48	496	UBA52;RPS27A;UBB;UBC	Ubiquitin-60S ribosomal protein L40;Ubiquitin-40S ribosomal protein S27a;Polyubiquitin-B;Polyubiquitin-C	Homo sapiens OX=9606
anatomical structure development;anatomical structure morphogenesis;aromatic compound biosynthetic process;biosynthetic process;brainstem development;cellular aromatic compound metabolic process;cellular biosynthetic process;cellular metabolic process;cellular nitrogen compound biosynthetic process;cellular nitrogen compound metabolic process;cellular process;cerebellum development;cerebral corte…	binding;catalytic activity;cyclohydrolase activity;hydrolase activity;hydrolase activity, acting on carbon-nitrogen (but not peptide) bonds;hydrolase activity, acting on carbon-nitrogen (but not peptide) bonds, in cyclic amidines;hydroxymethyl-, formyl- and related transferase activity;identical protein binding;IMP cyclohydrolase activity;phosphoribosylaminoimidazolecarboxamide formyltransferase …	cell part;cytoplasmic part;cytosol;extracellular membrane-bounded organelle;extracellular organelle;extracellular region part;extracellular vesicular exosome;intracellular membrane-bounded organelle;intracellular organelle;intracellular part;membrane;membrane-bounded organelle;membrane-bounded vesicle;mitochondrion;organelle;vesicle	One carbon pool by folate;Purine metabolism	P31939;P31939-2	P31939;P31939-2	806	ATIC	Bifunctional purine biosynthesis protein PURH	Homo sapiens OX=9606
anatomical structure development;anatomical structure homeostasis;biological regulation;biosynthetic process;catabolic process;cell killing;cell proliferation;cellular biosynthetic process;cellular catabolic process;cellular macromolecule metabolic process;cellular metabolic process;cellular nitrogen compound metabolic process;cellular process;cellular response to chemical stimulus;cellular respo…	antioxidant activity;binding;catalytic activity;cation binding;heme binding;ion binding;iron ion binding;metal ion binding;oxidoreductase activity;oxidoreductase activity, acting on paired donors, with incorporation or reduction of molecular oxygen;oxidoreductase activity, acting on peroxide as acceptor;peroxidase activity;peroxiredoxin activity;tetrapyrrole binding;thioredoxin peroxidase activit…	cell part;chromatin;chromosomal part;cytoplasm;cytoplasmic membrane-bounded vesicle;cytoplasmic part;cytoplasmic vesicle;cytosol;euchromatin;extracellular membrane-bounded organelle;extracellular organelle;extracellular region part;extracellular space;extracellular vesicular exosome;intracellular membrane-bounded organelle;intracellular non-membrane-bounded organelle;intracellular organelle;intra…	Peroxisome	Q06830;Q55624	Q06830	1258	PRDX1	Peroxiredoxin-1	Homo sapiens OX=9606
biological regulation;cellular component organization;cellular component organization or biogenesis;cellular localization;cellular macromolecule localization;cellular membrane organization;cellular process;cellular protein localization;localization;macromolecule localization;membrane organization;nuclear membrane organization;positive regulation of ATPase activity;positive regulation of catalytic…	ATPase activator activity;ATPase binding;ATPase regulator activity;binding;cytoskeletal protein binding;enzyme activator activity;enzyme binding;enzyme regulator activity;nucleoside-triphosphatase regulator activity;protein binding	cell part;integral to membrane;intracellular membrane-bounded organelle;intracellular organelle;intracellular organelle part;intracellular part;intrinsic to membrane;membrane;membrane part;membrane-bounded organelle;nuclear inner membrane;nuclear membrane;nuclear part;nucleus;organelle;organelle inner membrane;organelle membrane;organelle part		Q5JTV8	Q5JTV8	1513	TOR1AIP1	Torsin-1A-interacting protein 1	Homo sapiens OX=9606
cellular process;establishment of localization;establishment of localization in cell;establishment of protein localization;Golgi vesicle transport;intracellular transport;post-Golgi vesicle-mediated transport;protein transport;response to chemical stimulus;response to external stimulus;response to extracellular stimulus;response to nutrient;response to nutrient levels;response to retinoic acid;re…	binding;enzyme binding;protein binding;ubiquitin protein ligase binding	cell part;cytoplasmic part;extracellular membrane-bounded organelle;extracellular organelle;extracellular region part;extracellular vesicular exosome;Golgi apparatus part;Golgi membrane;integral to membrane;intracellular organelle part;intracellular part;intrinsic to membrane;membrane;membrane part;membrane-bounded organelle;membrane-bounded vesicle;organelle;organelle membrane;organelle part;ves…		O14828;O14828-2	O14828;O14828-2	104	SCAMP3	Secretory carrier-associated membrane protein 3	Homo sapiens OX=9606
amine metabolic process;amino acid activation;carboxylic acid metabolic process;cellular amine metabolic process;cellular amino acid metabolic process;cellular ketone metabolic process;cellular macromolecule metabolic process;cellular metabolic process;cellular nitrogen compound metabolic process;cellular process;gene expression;macromolecule metabolic process;metabolic process;ncRNA metabolic pr…	adenyl nucleotide binding;adenyl ribonucleotide binding;aminoacyl-tRNA editing activity;aminoacyl-tRNA ligase activity;ATP binding;binding;carboxylic ester hydrolase activity;catalytic activity;hydrolase activity;hydrolase activity, acting on ester bonds;ligase activity;ligase activity, forming aminoacyl-tRNA and related compounds;ligase activity, forming carbon-oxygen bonds;nucleotide binding;pu…	cell part;cytoplasmic part;cytosol;intracellular membrane-bounded organelle;intracellular organelle;intracellular part;membrane-bounded organelle;mitochondrion;organelle	Aminoacyl-tRNA biosynthesis;Valine, leucine and isoleucine biosynthesis	P26640;P26640-2	P26640	743	VARS	Valine--tRNA ligase	Homo sapiens OX=9606
biological regulation;cellular process;cellular response to chemical stimulus;cellular response to endogenous stimulus;cellular response to hormone stimulus;cellular response to organic substance;cellular response to steroid hormone stimulus;cellular response to stimulus;hormone-mediated signaling pathway;regulation of biological process;regulation of cellular process;response to chemical stimulu…	binding;cation binding;heme binding;ion binding;iron ion binding;ligand-dependent nuclear receptor activity;lipid binding;metal ion binding;molecular transducer activity;receptor activity;signal transducer activity;signaling receptor activity;steroid binding;steroid hormone receptor activity;tetrapyrrole binding;transition metal ion binding	cell part;endomembrane system;integral to membrane;intrinsic to membrane;membrane;membrane part		O15173;O15173-2	O15173;O15173-2	121	PGRMC2	Membrane-associated progesterone receptor component 2	Homo sapiens OX=9606
biological regulation;biosynthetic process;cellular biosynthetic process;cellular component organization;cellular component organization at cellular level;cellular component organization or biogenesis;cellular component organization or biogenesis at cellular level;cellular macromolecule biosynthetic process;cellular macromolecule metabolic process;cellular metabolic process;cellular nitrogen comp…	binding;binding, bridging;ligand-dependent nuclear receptor transcription coactivator activity;nucleic acid binding;nucleotide binding;protein binding;protein binding transcription factor activity;protein binding, bridging;RNA binding;RNA polymerase II transcription cofactor activity;RNA polymerase II transcription factor binding transcription factor activity;transcription coactivator activity;tr…	cell part;intracellular non-membrane-bounded organelle;intracellular organelle;intracellular organelle part;intracellular part;macromolecular complex;mediator complex;non-membrane-bounded organelle;nuclear part;nucleolus;nucleoplasm;nucleoplasm part;organelle;organelle part;protein complex;ribonucleoprotein complex;transcription factor complex		Q96PK6;Q96PK6-2;Q96PK6-3;Q96PK6-4	Q96PK6	1739	RBM14	RNA-binding protein 14	Homo sapiens OX=9606
biological regulation;biosynthetic process;cell differentiation;cellular biosynthetic process;cellular component assembly;cellular component assembly at cellular level;cellular component organization;cellular component organization at cellular level;cellular component organization or biogenesis;cellular component organization or biogenesis at cellular level;cellular developmental process;cellular…		cell part;cullin-RING ubiquitin ligase complex;cytoplasm;extracellular membrane-bounded organelle;extracellular organelle;extracellular region part;extracellular vesicular exosome;intracellular;intracellular membrane-bounded organelle;intracellular organelle;intracellular organelle part;intracellular part;macromolecular complex;membrane;membrane-bounded organelle;membrane-bounded vesicle;nuclear …		Q86VP6-2;Q86VP6;Q86VP6-3;O75155-2;O75155	Q86VP6-2;Q86VP6	1584	CAND1	Cullin-associated NEDD8-dissociated protein 1	Homo sapiens OX=9606
biological regulation;biosynthetic process;cellular biosynthetic process;cellular macromolecule biosynthetic process;cellular macromolecule metabolic process;cellular metabolic process;cellular process;cellular protein metabolic process;cellular response to chemical stimulus;cellular response to organic substance;cellular response to stimulus;cellular response to stress;cellular response to topol…	binding;nucleic acid binding;ribonucleoprotein binding;ribosome binding;RNA binding;translation factor activity, nucleic acid binding;translation initiation factor activity	cell part;cytoplasmic part;cytosol;eukaryotic 48S preinitiation complex;eukaryotic translation initiation factor 2 complex;extracellular membrane-bounded organelle;extracellular organelle;extracellular region part;extracellular vesicular exosome;intracellular membrane-bounded organelle;intracellular non-membrane-bounded organelle;intracellular organelle;intracellular part;macromolecular complex;m…	Hepatitis C;Measles;Protein processing in endoplasmic reticulum;RNA transport	P05198	P05198	387	EIF2S1	Eukaryotic translation initiation factor 2 subunit 1	Homo sapiens OX=9606
autophagy;behavior;behavioral interaction between organisms;biological regulation;calcium ion homeostasis;catabolic process;cation homeostasis;cell differentiation;cell proliferation;cell volume homeostasis;cellular calcium ion homeostasis;cellular catabolic process;cellular cation homeostasis;cellular chemical homeostasis;cellular component organization;cellular component organization or biogene…	binding;calcium ion binding;calcium-dependent phospholipid binding;calcium-dependent protein binding;cation binding;integrin binding;ion binding;lipid binding;metal ion binding;phospholipid binding;protein binding;protein complex binding;receptor binding	cell part;cytoplasmic part;cytosol;endoplasmic reticulum membrane;endoplasmic reticulum part;envelope;extracellular membrane-bounded organelle;extracellular organelle;extracellular region part;extracellular vesicular exosome;intracellular membrane-bounded organelle;intracellular organelle;intracellular organelle part;intracellular part;membrane;membrane part;membrane-bounded organelle;membrane-bo…		P20073-2;P20073	P20073-2;P20073	652	ANXA7	Annexin A7	Homo sapiens OX=9606
cellular macromolecule metabolic process;cellular metabolic process;cellular nitrogen compound metabolic process;cellular process;macromolecule metabolic process;metabolic process;mRNA metabolic process;mRNA processing;nitrogen compound metabolic process;nuclear mRNA splicing, via spliceosome;nucleic acid metabolic process;nucleobase-containing compound metabolic process;primary metabolic process…	binding;C2H2 zinc finger domain binding;protein binding;protein domain specific binding;protein N-terminus binding	Cajal body;catalytic step 2 spliceosome;cell part;intracellular organelle part;intracellular part;macromolecular complex;nuclear body;nuclear part;nuclear speck;nucleoplasm;nucleoplasm part;organelle part;ribonucleoprotein complex;spliceosomal complex		Q9UQ35;Q9UQ35-2;Q9UQ35-3	Q9UQ35	1988	SRRM2	Serine/arginine repetitive matrix protein 2	Homo sapiens OX=9606
amine biosynthetic process;amine metabolic process;biosynthetic process;carboxylic acid biosynthetic process;carboxylic acid metabolic process;cellular amine metabolic process;cellular amino acid biosynthetic process;cellular amino acid metabolic process;cellular biosynthetic process;cellular ketone metabolic process;cellular metabolic process;cellular modified amino acid biosynthetic process;cel…	adenyl nucleotide binding;adenyl ribonucleotide binding;ATP binding;binding;catalytic activity;cation binding;ion binding;metal ion binding;methionine adenosyltransferase activity;nucleotide binding;purine nucleotide binding;purine ribonucleoside triphosphate binding;purine ribonucleotide binding;ribonucleotide binding;transferase activity;transferase activity, transferring alkyl or aryl (other t…	cell part;cytoplasmic part;cytosol;intracellular part;macromolecular complex;methionine adenosyltransferase complex;protein complex	Cysteine and methionine metabolism	P31153;P31153-2;Q7VFY5;A6QBY6;A6Q1Z8;Q1WUT4;Q21NJ5;Q2RVX7;Q21A46;Q8DCA3;Q87LK6;Q7MHK6;Q6LMM8;Q5E7R2;C5BTQ4;B6EMV8;B5F9T2;B4F1A5;A1JPS4;Q9KUP3;C3LRY9;A5F9H4;Q9ZMN5;Q1CUW4;Q17YQ7;P56460;B6JPU7;B5Z9W8;Q2RYY4;Q7M7Z2;Q82WL2;Q7WQX8;Q7W200;Q7VUL5;Q47JN4;Q476V0;Q1LS34;Q1H4X2;Q0KF39;Q0AEV7;B6IVL6;A9IH21;A6T2Z1;A4G977;Q5P2V5;Q2VYQ2;Q0ALW2;B4ULF7;B1XSH9;A4T0F0;A1K301;A1B374;Q7NZF9;Q4FNN1;Q3A388;Q39W48;Q2RMS…	P31153;P31153-2	802	MAT2A	S-adenosylmethionine synthase isoform type-2	Homo sapiens OX=9606
biological regulation;cellular component movement;cellular process;cellular response to stimulus;intracellular signal transduction;microtubule-based movement;microtubule-based process;regulation of biological process;regulation of cellular process;response to stimulus;signal transduction;small GTPase mediated signal transduction		cell part;cytoplasmic part;endoplasmic reticulum;endoplasmic reticulum membrane;endoplasmic reticulum part;integral to membrane;integral to plasma membrane;intracellular membrane-bounded organelle;intracellular organelle;intracellular organelle part;intracellular part;intrinsic to membrane;intrinsic to plasma membrane;membrane;membrane part;membrane-bounded organelle;organelle;organelle membrane;…		Q86UP2-2;Q86UP2-3;Q86UP2-4;Q86UP2	Q86UP2-2;Q86UP2-3;Q86UP2-4;Q86UP2	1581	KTN1	Kinectin	Homo sapiens OX=9606
anatomical structure morphogenesis;astral microtubule organization;biological regulation;cation transport;cell cycle process;cell morphogenesis;cell morphogenesis involved in differentiation;cell projection organization;cellular component assembly;cellular component assembly at cellular level;cellular component morphogenesis;cellular component organization;cellular component organization at cellu…	binding;catalytic activity;cytoskeletal protein binding;GDP binding;GTP binding;GTPase activity;guanyl nucleotide binding;guanyl ribonucleotide binding;hydrolase activity;hydrolase activity, acting on acid anhydrides;hydrolase activity, acting on acid anhydrides, in phosphorus-containing anhydrides;microtubule binding;myosin binding;myosin V binding;nucleoside-triphosphatase activity;nucleotide b…	axon;cell division site part;cell junction;cell part;cell projection;cell projection membrane;cell projection part;clathrin coated vesicle membrane;clathrin-coated vesicle;cleavage furrow;coated vesicle;coated vesicle membrane;cytoplasmic membrane-bounded vesicle;cytoplasmic part;cytoplasmic vesicle;cytoplasmic vesicle membrane;cytoplasmic vesicle part;cytoskeletal part;cytosol;endocytic vesicle;…	Endocrine and other factor-regulated calcium reabsorption;Endocytosis;Pancreatic secretion;Vasopressin-regulated water reabsorption	P62491-2;Q15907-2;P62491;Q15907;P57735	P62491-2;Q15907-2;P62491;Q15907	1128	RAB11A;RAB11B	Ras-related protein Rab-11A;Ras-related protein Rab-11B	Homo sapiens OX=9606
biological regulation;biosynthetic process;cellular biosynthetic process;cellular macromolecule biosynthetic process;cellular macromolecule metabolic process;cellular metabolic process;cellular process;cellular protein metabolic process;developmental growth;developmental process;gene expression;growth;macromolecule biosynthetic process;macromolecule metabolic process;metabolic process;posttranscr…	binding;nucleic acid binding;nucleotide binding;RNA binding;translation factor activity, nucleic acid binding;translation initiation factor activity	cell part;cytoplasmic part;cytosol;eukaryotic translation initiation factor 4F complex;intracellular part;macromolecular complex;membrane;perinuclear region of cytoplasm;protein complex		Q15056;Q15056-2	Q15056;Q15056-2	1395	EIF4H	Eukaryotic translation initiation factor 4H	Homo sapiens OX=9606
alcohol catabolic process;alcohol metabolic process;apoptotic mitochondrial changes;biological regulation;body fluid secretion;carbohydrate catabolic process;carbohydrate homeostasis;carbohydrate metabolic process;carbohydrate phosphorylation;carbohydrate transport;catabolic process;cellular carbohydrate catabolic process;cellular carbohydrate metabolic process;cellular chemical homeostasis;cellu…	adenyl nucleotide binding;adenyl ribonucleotide binding;ATP binding;binding;carbohydrate binding;carbohydrate kinase activity;catalytic activity;fructokinase activity;glucokinase activity;glucose binding;hexokinase activity;kinase activity;mannokinase activity;monosaccharide binding;nucleotide binding;phosphotransferase activity, alcohol group as acceptor;purine nucleotide binding;purine ribonucl…	cell part;cytoplasmic part;cytosol;intracellular membrane-bounded organelle;intracellular organelle;intracellular organelle part;intracellular part;membrane;membrane part;membrane raft;membrane-bounded organelle;mitochondrial membrane;mitochondrial outer membrane;mitochondrial part;mitochondrion;organelle;organelle membrane;organelle outer membrane;organelle part;outer membrane	Amino sugar and nucleotide sugar metabolism;Butirosin and neomycin biosynthesis;Carbohydrate digestion and absorption;Fructose and mannose metabolism;Galactose metabolism;Glycolysis / Gluconeogenesis;Insulin signaling pathway;Starch and sucrose metabolism;Streptomycin biosynthesis;Type II diabetes mellitus	P19367-4;P19367-2;P19367;P19367-3;P52789;Q2TB90-3;Q2TB90-2;Q2TB90	P19367-4;P19367-2;P19367;P19367-3	640	HK1	Hexokinase-1	Homo sapiens OX=9606
biological regulation;biosynthetic process;cell differentiation;cellular biosynthetic process;cellular developmental process;cellular macromolecule biosynthetic process;cellular macromolecule metabolic process;cellular metabolic process;cellular nitrogen compound metabolic process;cellular process;developmental process;gene silencing;gene silencing by RNA;macromolecule biosynthetic process;macrom…	catalytic activity;hydrolase activity;hydrolase activity, acting on ester bonds;nuclease activity;protein binding transcription factor activity;transcription cofactor activity;transcription factor binding transcription factor activity	cell part;cytoplasm;cytoplasmic membrane-bounded vesicle;cytoplasmic part;cytoplasmic vesicle;extracellular membrane-bounded organelle;extracellular organelle;extracellular region part;extracellular vesicular exosome;intracellular membrane-bounded organelle;intracellular organelle;intracellular part;macromolecular complex;melanosome;membrane;membrane-bounded organelle;membrane-bounded vesicle;mit…		Q7KZF4	Q7KZF4	1561	SND1	Staphylococcal nuclease domain-containing protein 1	Homo sapiens OX=9606
biosynthetic process;catabolic process;cellular biosynthetic process;cellular catabolic process;cellular component disassembly;cellular component disassembly at cellular level;cellular component organization;cellular component organization at cellular level;cellular component organization or biogenesis;cellular component organization or biogenesis at cellular level;cellular macromolecular complex…	binding;nucleic acid binding;RNA binding;structural constituent of ribosome;structural molecule activity	adherens junction;anchoring junction;cell junction;cell part;cell-substrate adherens junction;cell-substrate junction;cytoplasm;cytoplasmic part;cytosol;cytosolic large ribosomal subunit;focal adhesion;intracellular non-membrane-bounded organelle;intracellular organelle;intracellular organelle part;intracellular part;large ribosomal subunit;macromolecular complex;membrane;non-membrane-bounded org…	Ribosome	P84098	P84098	1197	RPL19	60S ribosomal protein L19	Homo sapiens OX=9606
biological regulation;cell differentiation;cellular developmental process;cellular macromolecule metabolic process;cellular metabolic process;cellular nitrogen compound metabolic process;cellular process;cellular response to chemical stimulus;cellular response to cytokine stimulus;cellular response to interferon-gamma;cellular response to organic substance;cellular response to stimulus;CRD-mediat…	binding;mRNA binding;nucleic acid binding;nucleotide binding;poly(A) RNA binding;poly-purine tract binding;RNA binding;single-stranded RNA binding	catalytic step 2 spliceosome;cell part;CRD-mediated mRNA stability complex;cytoplasmic part;endoplasmic reticulum;histone pre-mRNA 3'end processing complex;intracellular membrane-bounded organelle;intracellular organelle;intracellular organelle part;intracellular part;macromolecular complex;membrane;membrane-bounded organelle;nuclear part;nucleoplasm;nucleus;organelle;organelle part;protein compl…		O60506-4;O60506-3;O60506-2;O60506;O60506-5	O60506-4;O60506-3;O60506-2;O60506;O60506-5	170	SYNCRIP	Heterogeneous nuclear ribonucleoprotein Q	Homo sapiens OX=9606
actin cytoskeleton organization;actin filament-based process;anatomical structure development;androgen receptor signaling pathway;biological regulation;cell cycle phase;cell cycle process;cell development;cell division;cellular component organization;cellular component organization at cellular level;cellular component organization or biogenesis;cellular component organization or biogenesis at cel…	androgen receptor binding;binding;catalytic activity;chromatin binding;GDP binding;GTP binding;GTPase activity;guanyl nucleotide binding;guanyl ribonucleotide binding;hormone receptor binding;hydrolase activity;hydrolase activity, acting on acid anhydrides;hydrolase activity, acting on acid anhydrides, in phosphorus-containing anhydrides;nuclear hormone receptor binding;nucleoside-triphosphatase …	cell part;centriole;cytoplasm;cytoplasmic membrane-bounded vesicle;cytoplasmic part;cytoplasmic vesicle;cytoskeletal part;cytosol;endosome;extracellular membrane-bounded organelle;extracellular organelle;extracellular region part;extracellular vesicular exosome;intracellular membrane-bounded organelle;intracellular non-membrane-bounded organelle;intracellular organelle;intracellular organelle par…	Ribosome biogenesis in eukaryotes;RNA transport	P62826	P62826	1137	RAN	GTP-binding nuclear protein Ran	Homo sapiens OX=9606
ATP hydrolysis coupled proton transport;ATP metabolic process;biological regulation;cation homeostasis;cation transport;cell surface receptor linked signaling pathway;cellular cation homeostasis;cellular chemical homeostasis;cellular component organization;cellular component organization at cellular level;cellular component organization or biogenesis;cellular component organization or biogenesis …	active transmembrane transporter activity;adenyl nucleotide binding;adenyl ribonucleotide binding;ATP binding;ATPase activity;ATPase activity, coupled;ATPase activity, coupled to movement of substances;ATPase activity, coupled to transmembrane movement of ions;ATPase activity, coupled to transmembrane movement of substances;binding;catalytic activity;cation transmembrane transporter activity;cati…	cell part;cell projection;cytoplasmic membrane-bounded vesicle;cytoplasmic part;cytoplasmic vesicle;cytosol;endomembrane system;extracellular membrane-bounded organelle;extracellular organelle;extracellular region part;extracellular vesicular exosome;integral to membrane;intracellular membrane-bounded organelle;intracellular organelle;intracellular organelle part;intracellular part;intrinsic to m…	Collecting duct acid secretion;Epithelial cell signaling in Helicobacter pylori infection;Oxidative phosphorylation;Phagosome;Rheumatoid arthritis;Vibrio cholerae infection	P21281	P21281	668	ATP6V1B2	V-type proton ATPase subunit B, brain isoform	Homo sapiens OX=9606
biological regulation;catabolic process;cellular catabolic process;cellular macromolecule catabolic process;cellular macromolecule metabolic process;cellular metabolic process;cellular process;cellular protein metabolic process;macromolecule catabolic process;macromolecule metabolic process;macromolecule modification;metabolic process;modification-dependent macromolecule catabolic process;modific…	binding;catalytic activity;cation binding;cysteine-type endopeptidase activity;cysteine-type peptidase activity;endopeptidase activity;exopeptidase activity;hydrolase activity;ion binding;metal ion binding;omega peptidase activity;peptidase activity;peptidase activity, acting on L-amino acid peptides;small conjugating protein-specific protease activity;transition metal ion binding;ubiquitin-speci…	cell part;cytoplasmic part;intracellular membrane-bounded organelle;intracellular organelle;intracellular part;lysosome;lytic vacuole;membrane-bounded organelle;organelle;vacuole		P45974-2;P45974	P45974-2;P45974	922	USP5	Ubiquitin carboxyl-terminal hydrolase 5	Homo sapiens OX=9606
biological regulation;biosynthetic process;cell cycle phase;cell cycle process;cell motility;cellular biosynthetic process;cellular component assembly;cellular component assembly at cellular level;cellular component movement;cellular component organization;cellular component organization at cellular level;cellular component organization or biogenesis;cellular component organization or biogenesis …	adenyl nucleotide binding;adenyl ribonucleotide binding;ATP binding;ATPase activity;ATPase activity, coupled;ATP-dependent DNA helicase activity;ATP-dependent helicase activity;ATP-dependent RNA helicase activity;binding;catalytic activity;CTPase activity;DNA binding;DNA helicase activity;DNA-dependent ATPase activity;eukaryotic initiation factor 4E binding;GTPase activity;helicase activity;hydro…	cell part;chromatoid body;cytoplasm;cytoplasmic part;extracellular membrane-bounded organelle;extracellular organelle;extracellular region part;extracellular vesicular exosome;intracellular membrane-bounded organelle;intracellular non-membrane-bounded organelle;intracellular organelle;intracellular organelle part;intracellular part;macromolecular complex;membrane;membrane-bounded organelle;membra…	RIG-I-like receptor signaling pathway	O00571;O00571-2;O15523-2;O15523;O15523-3;Q9NQI0-3;Q9NQI0-2;Q9NQI0-4;Q9NQI0	O00571;O00571-2;O15523-2;O15523	86	DDX3X;DDX3Y	ATP-dependent RNA helicase DDX3X;ATP-dependent RNA helicase DDX3Y	Homo sapiens OX=9606
biological regulation;biosynthetic process;cellular biosynthetic process;cellular component assembly;cellular component assembly at cellular level;cellular component organization;cellular component organization at cellular level;cellular component organization or biogenesis;cellular component organization or biogenesis at cellular level;cellular macromolecular complex assembly;cellular macromolec…	binding;nucleic acid binding;RNA binding;translation factor activity, nucleic acid binding;translation initiation factor activity	cell part;cytoplasmic part;cytosol;eukaryotic 43S preinitiation complex;eukaryotic 48S preinitiation complex;eukaryotic translation initiation factor 3 complex;intracellular part;macromolecular complex;protein complex;ribonucleoprotein complex;translation preinitiation complex	RNA transport	Q99613-2;Q99613;B5ME19	Q99613-2;Q99613;B5ME19	22	EIF3C;EIF3CL	Eukaryotic translation initiation factor 3 subunit C;Eukaryotic translation initiation factor 3 subunit C-like protein	Homo sapiens OX=9606
[truncated: 99 more rows]

## Sheet: TNBC
Protein IDs	Majority protein IDs	Protein names	Gene names	id	Species	Student's T-test p-value Triple negative_Luminal	FOLD CHANGE	Student's T-test Difference Triple negative_Luminal	Student's T-test Test statistic Triple negative_Luminal	GOBP name	GOMF name	GOCC name	KEGG name
[truncated: 47 more rows]

## Sheet: Luminal
Protein IDs	Majority protein IDs	Protein names	Gene names	id	Species	Student's T-test p-value Triple negative_Luminal	FOLD CHANGE	Student's T-test Difference Triple negative_Luminal	Student's T-test Test statistic Triple negative_Luminal	GOBP name	GOMF name	GOCC name	KEGG name
[truncated: 80 more rows]
