# Supplementary material for: Unraveling the protein kinase C/NDRG1 signaling network in breast cancer
Source: Cell Biosci. 2024 Dec 30;14:156. doi: 10.1186/s13578-024-01336-z (PMC11686873; doi:10.1186/s13578-024-01336-z)
Supplement: Supplementary file 3 — Additional file 3. [file 13578_2024_1336_MOESM3_ESM.xlsx]

## Sheet: Volcano_plot_MCF7vsMDA-MB-231
Significance	-Log(p-value)	Difference	Protein name	Gene name
+	2.71978	-9.2208	Epiplakin	EPPK1				up mcf7
+	6.49443	-7.72873	Elongation factor 1-alpha 2	EEF1A2				down mcf7
+	6.84331	-6.9154	Fructose-1,6-bisphosphatase 1	FBP1
+	3.31028	-5.67597	NAD(P)H dehydrogenase [quinone] 1	NQO1
+	2.03858	-5.34474	Myosin-14	MYH14
+	4.69238	-5.31119	Chloride intracellular channel protein 3	CLIC3
+	3.28923	-5.03313	Hydroxymethylglutaryl-CoA synthase, cytoplasmic	HMGCS1
+	3.74404	-4.67719	Selenium-binding protein 1	SELENBP1
+	5.68605	-4.66736	Isocitrate dehydrogenase [NADP], mitochondrial	IDH2
+	3.66236	-4.61954	HEAT repeat-containing protein 6	HEATR6
+	5.18375	-4.27129	L-2-hydroxyglutarate dehydrogenase, mitochondrial	L2HGDH
+	6.42008	-4.03763	Keratin, type I cytoskeletal 18	KRT18
+	2.64907	-4.01018	Na(+)/H(+) exchange regulatory cofactor NHE-RF1	SLC9A3R1
+	2.84808	-3.7331	D-3-phosphoglycerate dehydrogenase	PHGDH
+	3.48354	-3.71834	Type II inositol 3,4-bisphosphate 4-phosphatase	INPP4B
+	3.05603	-3.63252	Redox-regulatory protein FAM213A	FAM213A
+	4.88282	-3.62638	7-dehydrocholesterol reductase	DHCR7
+	5.78152	-3.53767	Protein THEM6	THEM6
+	6.77226	-3.48986	UDP-glucose 6-dehydrogenase	UGDH
+	5.6414	-3.4793	Grancalcin	GCA
+	5.59689	-3.41195	Protein NipSnap homolog 1	NIPSNAP1
+	4.57227	-3.36542	Periplakin	PPL
+	4.09545	-3.32918	Choline transporter-like protein 2	SLC44A2
+	2.37967	-3.2748	Delta-1-pyrroline-5-carboxylate dehydrogenase, mitochondrial	ALDH4A1
+	4.54151	-3.14712	L-xylulose reductase	DCXR
+	4.59933	-3.09112	ES1 protein homolog, mitochondrial	C21orf33
+	5.63355	-3.06452	Heat shock protein beta-1	HSPB1
+	4.23999	-3.05493	dCTP pyrophosphatase 1	DCTPP1
+	2.1107	-3.01322	Diphosphomevalonate decarboxylase	MVD
+	3.13849	-3.00725	Dehydrogenase/reductase SDR family member 7	DHRS7
+	6.0317	-2.95952	Isochorismatase domain-containing protein 1	ISOC1
+	2.67117	-2.94869	3-ketoacyl-CoA thiolase, mitochondrial	ACAA2
+	4.02456	-2.91972	Protein-glutamate O-methyltransferase	ARMT1
+	1.32049	-2.86146	Oxidoreductase HTATIP2	HTATIP2
+	7.58921	-2.8501	Fatty acid synthase;[Acyl-carrier-protein] S-acetyltransferase;[Acyl-carrier-protein] S-malonyltransferase;3-oxoacyl-[acyl-carrier-protein] synthase;3-oxoacyl-[acyl-carrier-protein] reductase;3-hydroxyacyl-[acyl-carrier-protein] dehydratase;Enoyl-[acyl-carrier-protein] reductase;Oleoyl-[acyl-carrier-protein] hydrolase	FASN
+	4.71879	-2.77697	Beta-hexosaminidase subunit alpha	HEXA
+	2.66374	-2.76915	Solute carrier family 12 member 2	SLC12A2
+	4.83412	-2.74952	E3 ubiquitin-protein ligase TRIM33	TRIM33
+	4.91358	-2.69829	Neurolysin, mitochondrial	NLN
+	3.19086	-2.67779	ATPase family AAA domain-containing protein 2	ATAD2
+	3.82723	-2.67163	Isovaleryl-CoA dehydrogenase, mitochondrial	IVD
+	3.76706	-2.66387	Unconventional myosin-Ib	MYO1B
+	5.47047	-2.66188	NADP-dependent malic enzyme	ME1
+	4.98045	-2.6396	Catechol O-methyltransferase	COMT
+	4.22448	-2.61753	Mitochondrial fission 1 protein	FIS1
+	4.53015	-2.60399	60S ribosomal export protein NMD3	NMD3
+	3.88435	-2.58669	Methylcrotonoyl-CoA carboxylase beta chain, mitochondrial	MCCC2
+	4.36206	-2.58189	Bifunctional 3-phosphoadenosine 5-phosphosulfate synthase 2;Sulfate adenylyltransferase;Adenylyl-sulfate kinase	PAPSS2
+	1.53563	-2.56285	Amine oxidase [flavin-containing] A	MAOA
+	5.34641	-2.55725	Enoyl-CoA delta isomerase 1, mitochondrial	ECI1
+	3.70832	-2.52702	Squalene synthase	FDFT1
+	6.69477	-2.52572	Glucose-6-phosphate 1-dehydrogenase	G6PD
+	3.17738	-2.47721	Bromodomain adjacent to zinc finger domain protein 1A	BAZ1A
+	3.34309	-2.45139	WD repeat-containing protein 61;WD repeat-containing protein 61, N-terminally processed	WDR61
+	4.50673	-2.44611	Palmitoyl-protein thioesterase 1	PPT1
+	3.27524	-2.43666	Paired amphipathic helix protein Sin3a	SIN3A
+	2.14097	-2.43388	Thyroid receptor-interacting protein 6	TRIP6
+	2.12928	-2.43148	Receptor-type tyrosine-protein phosphatase F	PTPRF
+	6.82817	-2.41687	Junction plakoglobin	JUP
+	4.02337	-2.41615	Carnitine O-palmitoyltransferase 2, mitochondrial	CPT2
+	5.6713	-2.3884	Serum paraoxonase/arylesterase 2	PON2
+	1.68546	-2.37112	CCA tRNA nucleotidyltransferase 1, mitochondrial	TRNT1
+	4.93501	-2.35493	Mitochondrial ribonuclease P protein 3	KIAA0391
+	3.03214	-2.35203	Histone H3.2	HIST2H3A
+	3.74985	-2.33202	Microsomal glutathione S-transferase 1	MGST1
+	1.62057	-2.32226	E3 ubiquitin-protein ligase CHIP	STUB1
+	2.46905	-2.32199	Tumor protein D52	TPD52
+	3.52223	-2.26538	Threonine synthase-like 1	THNSL1
+	3.29275	-2.26204	Transmembrane and TPR repeat-containing protein 3	TMTC3
+	1.32282	-2.25825	GSK3-beta interaction protein	GSKIP
+	0.871902	-2.25394	AP-1 complex subunit mu-2	AP1M2
+	4.51892	-2.25082	Protein syndesmos	NUDT16L1
+	1.58384	-2.23786	WASH complex subunit strumpellin	KIAA0196
+	2.06098	-2.236	1,2-dihydroxy-3-keto-5-methylthiopentene dioxygenase	ADI1
+	3.74279	-2.2325	Isopentenyl-diphosphate Delta-isomerase 1	IDI1
+	5.10068	-2.23241	Adenine phosphoribosyltransferase	APRT
+	5.98388	-2.23149	Electron transfer flavoprotein subunit alpha, mitochondrial	ETFA
+	4.48905	-2.21452	Glutathione S-transferase Mu 3	GSTM3
+	1.66958	-2.1893	Importin subunit alpha-5;Importin subunit alpha-5, N-terminally processed	KPNA1
+	1.96571	-2.15431	Shootin-1	KIAA1598
+	3.0983	-2.13684	tRNA (guanine-N(7)-)-methyltransferase	METTL1
+	4.78789	-2.12635	Alpha/beta hydrolase domain-containing protein 11	ABHD11
+	3.35548	-2.12145	Secernin-3	SCRN3
+	5.6867	-2.1191	Delta(3,5)-Delta(2,4)-dienoyl-CoA isomerase, mitochondrial	ECH1
+	3.19959	-2.11887	Phosphatidate cytidylyltransferase, mitochondrial	TAMM41
+	1.15014	-2.11694	Large neutral amino acids transporter small subunit 1	SLC7A5
+	4.28266	-2.10934	Methylthioribose-1-phosphate isomerase	MRI1
+	6.30074	-2.09954	Carnitine O-palmitoyltransferase 1, liver isoform	CPT1A
+	3.50032	-2.09115	Acylpyruvase FAHD1, mitochondrial	FAHD1
+	1.63953	-2.07413	Zinc finger protein 638	ZNF638
+	4.00088	-2.0728	Tubulin beta-3 chain	TUBB3
+	3.33062	-2.06612	Guanine nucleotide-binding protein G(k) subunit alpha	GNAI3
+	3.72788	-2.04602	Endoplasmic reticulum-Golgi intermediate compartment protein 1	ERGIC1
+	4.05287	-2.0422	Cohesin subunit SA-1	STAG1
+	2.32134	-2.0248	Protein regulator of cytokinesis 1	PRC1
+	2.93452	-2.01807	Ubiquitin carboxyl-terminal hydrolase 8	USP8
+	1.9914	-2.01142	Acyl-protein thioesterase 1	LYPLA1
+	4.10411	-2.00424	Glycerol-3-phosphate dehydrogenase 1-like protein	GPD1L
+	4.83206	-1.99934	Protein kinase C delta type;Protein kinase C delta type regulatory subunit;Protein kinase C delta type catalytic subunit	PRKCD
+	4.9019	-1.97863	Trifunctional enzyme subunit beta, mitochondrial;3-ketoacyl-CoA thiolase	HADHB
+	4.48726	-1.96294	Polypyrimidine tract-binding protein 3	PTBP3
+	4.42273	-1.94636	Lupus La protein	SSB
+	0.66287	-1.94127	Cytosolic Fe-S cluster assembly factor NUBP2	NUBP2
+	3.27266	-1.93282	Putative deoxyribonuclease TATDN1	TATDN1
+	3.39321	-1.92556	2-deoxynucleoside 5-phosphate N-hydrolase 1	DNPH1
+	3.1705	-1.91746	RNA-binding protein 4;RNA-binding protein 4B	RBM4;RBM4B
+	5.48706	-1.91283	Trifunctional enzyme subunit alpha, mitochondrial;Long-chain enoyl-CoA hydratase;Long chain 3-hydroxyacyl-CoA dehydrogenase	HADHA
+	2.13198	-1.903	A-kinase anchor protein 1, mitochondrial	AKAP1
+	1.04445	-1.89656	Thiosulfate sulfurtransferase	TST
+	2.56787	-1.89321	Probable histidine--tRNA ligase, mitochondrial	HARS2
+	1.31018	-1.87558	HCLS1-associated protein X-1	HAX1
+	3.33794	-1.86251	Cold-inducible RNA-binding protein	CIRBP
+	4.38958	-1.85685	RAC-alpha serine/threonine-protein kinase	AKT1
+	4.9392	-1.84366	Histone deacetylase complex subunit SAP18	SAP18
+	4.87213	-1.8369	Electron transfer flavoprotein subunit beta	ETFB
+	2.83145	-1.83183	Isoamyl acetate-hydrolyzing esterase 1 homolog	IAH1
+	3.0247	-1.82822	Interferon-inducible double-stranded RNA-dependent protein kinase activator A	PRKRA
+	5.57639	-1.82563	Peroxiredoxin-2	PRDX2
+	4.08926	-1.82066	ADP-ribosylation factor 5	ARF5
+	4.54013	-1.80801	Protein S100-A11;Protein S100-A11, N-terminally processed	S100A11
+	3.13526	-1.78889	Transcription factor 25	TCF25
+	4.91682	-1.78652	4F2 cell-surface antigen heavy chain	SLC3A2
+	3.15751	-1.77698	Isochorismatase domain-containing protein 2, mitochondrial	ISOC2
+	4.23133	-1.77474	Pre-mRNA-splicing factor SPF27	BCAS2
+	3.67703	-1.76559	Derlin-1	DERL1
+	5.35485	-1.76184	Isocitrate dehydrogenase [NADP] cytoplasmic	IDH1
+	3.2662	-1.75635	Leucine carboxyl methyltransferase 1	LCMT1
+	2.19072	-1.7502	Polypeptide N-acetylgalactosaminyltransferase 3	GALNT3
+	3.12476	-1.74974	tRNA pseudouridine synthase A, mitochondrial	PUS1
+	0.809446	-1.74454	Mannose-P-dolichol utilization defect 1 protein	MPDU1
+	1.26728	-1.72406	Protein dpy-30 homolog	DPY30
+	3.73862	-1.723	Ras-related protein Rab-27B	RAB27B
+	1.41487	-1.71682	Plasma alpha-L-fucosidase	FUCA2
+	3.00041	-1.70238	NADH dehydrogenase [ubiquinone] 1 beta subcomplex subunit 9	NDUFB9
+	2.086	-1.70052	Lysine-specific demethylase 3B	KDM3B
+	3.32245	-1.6916	Cytochrome c oxidase subunit 5A, mitochondrial	COX5A
+	4.02048	-1.69049	Protein MEMO1	MEMO1
+	2.33986	-1.68769	GTP-binding protein SAR1b	SAR1B
+	1.10811	-1.6675	Translational activator of cytochrome c oxidase 1	TACO1
+	4.66274	-1.66626	Transcription intermediary factor 1-beta	TRIM28
+	4.48669	-1.66246	Lanosterol synthase	LSS
+	3.87058	-1.65683	Kinesin-like protein KIF22	KIF22
+	1.11915	-1.65225	Tropomyosin alpha-1 chain	TPM1
+	4.68912	-1.6483	Retinoic acid-induced protein 3	GPRC5A
+	3.59007	-1.64556	Mitochondrial-processing peptidase subunit alpha	PMPCA
+	3.32914	-1.64477	Septin-8	SEPT8
+	4.02745	-1.64214	Armadillo repeat-containing protein 10	ARMC10
+	3.24683	-1.64115	GTPase NRas	NRAS
+	1.06256	-1.64027	Ubiquilin-4	UBQLN4
+	3.41681	-1.63909	Adenylate kinase 2, mitochondrial;Adenylate kinase 2, mitochondrial, N-terminally processed	AK2
+	5.76547	-1.63745	Heat shock protein 75 kDa, mitochondrial	TRAP1
+	5.48744	-1.63743	ATP-dependent 6-phosphofructokinase, liver type	PFKL
+	4.31426	-1.62957	U3 small nucleolar ribonucleoprotein protein MPP10	MPHOSPH10
+	4.60624	-1.62434	Sorting nexin-5	SNX5
+	2.75222	-1.62342	Serine/threonine-protein phosphatase PGAM5, mitochondrial	PGAM5
+	3.53411	-1.62215	BH3-interacting domain death agonist;BH3-interacting domain death agonist p15;BH3-interacting domain death agonist p13;BH3-interacting domain death agonist p11	BID
+	3.77439	-1.61819	Sepiapterin reductase	SPR
+	5.01967	-1.6178	DNA replication licensing factor MCM6	MCM6
+	2.98848	-1.61188	Elongation factor G, mitochondrial	GFM1
+	1.52121	-1.61151	Putative methyltransferase C9orf114	C9orf114
+	6.63406	-1.61134	Very-long-chain (3R)-3-hydroxyacyl-CoA dehydratase 3	HACD3
+	3.99615	-1.60853	Basic leucine zipper and W2 domain-containing protein 2	BZW2
+	4.82193	-1.60837	Tyrosine-protein kinase CSK	CSK
+	4.95103	-1.60493	Aspartyl aminopeptidase	DNPEP
+	3.77799	-1.60342	Mitochondrial Rho GTPase 2	RHOT2
+	3.22565	-1.6012	Nucleolar protein 3	NOL3
+	3.21231	-1.58798	Cytosolic purine 5-nucleotidase	NT5C2
+	4.14238	-1.58215	Vesicle-associated membrane protein-associated protein B/C	VAPB
+	2.83688	-1.57823	Serine/threonine-protein kinase 26	STK26
+	4.08177	-1.57583	CTP synthase 2	CTPS2
+	2.23616	-1.57327	Radixin	RDX
+	4.44779	-1.56388	Vacuolar protein sorting-associated protein 45	VPS45
+	4.21992	-1.56119	Vesicle-trafficking protein SEC22b	SEC22B
+	3.95002	-1.55855	U3 small nucleolar ribonucleoprotein protein IMP4	IMP4
+	5.2247	-1.55484	Dipeptidyl peptidase 3	DPP3
+	2.62861	-1.54746	Integrator complex subunit 3	INTS3
+	5.83769	-1.54401	60 kDa heat shock protein, mitochondrial	HSPD1
+	3.02827	-1.53997	Probable 28S rRNA (cytosine-C(5))-methyltransferase	NSUN5
+	1.0275	-1.53789	Coiled-coil domain-containing protein 6	CCDC6
+	5.13565	-1.53464	Glutathione reductase, mitochondrial	GSR
+	4.1854	-1.52199	Peroxiredoxin-5, mitochondrial	PRDX5
+	3.85523	-1.51863	Desmoplakin	DSP
+	2.71167	-1.5166	ATP-dependent RNA helicase DHX36	DHX36
+	4.76279	-1.51471	E3 UFM1-protein ligase 1	UFL1
+	2.3789	-1.51424	THUMP domain-containing protein 3	THUMPD3
+	1.32097	-1.51406	Superoxide dismutase [Cu-Zn]	SOD1
+	2.87642	-1.51198	Tricarboxylate transport protein, mitochondrial	SLC25A1
+	2.83777	-1.50863	Galectin-3	LGALS3
+	1.72102	-1.50172	Telomere-associated protein RIF1	RIF1
+	2.6162	-1.49437	ATP-dependent RNA helicase DDX19A;ATP-dependent RNA helicase DDX19B	DDX19A;DDX19B
+	3.98908	-1.4923	D-beta-hydroxybutyrate dehydrogenase, mitochondrial	BDH1
+	3.70582	-1.48565	Ovarian cancer-associated gene 2 protein	OVCA2
+	0.8168	-1.4808	U3 small nucleolar RNA-associated protein 15 homolog	UTP15
+	5.7099	-1.48031	DNA replication licensing factor MCM4	MCM4
+	4.09514	-1.479	Pyridoxal kinase	PDXK
+	2.66567	-1.47845	Mortality factor 4-like protein 1	MORF4L1
+	1.74928	-1.47178	Protein canopy homolog 2	CNPY2
+	3.57347	-1.4686	ATPase ASNA1	ASNA1
+	6.14509	-1.46594	DNA replication licensing factor MCM7	MCM7
+	5.05699	-1.46542	Cytochrome b5 type B	CYB5B
+	3.55467	-1.46352	tRNA-splicing endonuclease subunit Sen34	TSEN34
+	0.797078	-1.46239	Lanosterol 14-alpha demethylase	CYP51A1
+	5.39047	-1.46221	DNA replication licensing factor MCM2	MCM2
+	4.70786	-1.4585	pre-rRNA processing protein FTSJ3	FTSJ3
+	2.42896	-1.45147	CD9 antigen	CD9
+	3.46391	-1.45095	5-nucleotidase domain-containing protein 1	NT5DC1
+	3.71264	-1.44953	NADPH--cytochrome P450 reductase	POR
+	5.50233	-1.42897	Guanine nucleotide-binding protein G(I)/G(S)/G(T) subunit beta-2	GNB2
+	5.45248	-1.41951	Pyridoxal-dependent decarboxylase domain-containing protein 1	PDXDC1
+	2.73677	-1.41902	Coilin	COIL
+	3.97358	-1.41775	Lysophosphatidylcholine acyltransferase 1	LPCAT1
+	2.80038	-1.41731	Guanine nucleotide exchange factor VAV2	VAV2
+	2.67443	-1.41633	Ubiquitin-like modifier-activating enzyme 5	UBA5
+	2.85594	-1.41368	HD domain-containing protein 2	HDDC2
+	3.91826	-1.41208	Beta-hexosaminidase subunit beta;Beta-hexosaminidase subunit beta chain B;Beta-hexosaminidase subunit beta chain A	HEXB
+	6.23942	-1.40964	Protein unc-45 homolog A	UNC45A
+	5.46591	-1.40673	Apoptosis-inducing factor 1, mitochondrial	AIFM1
+	4.61795	-1.40564	Cytochrome c oxidase subunit 2	MT-CO2
+	3.94952	-1.40397	Annexin A4	ANXA4
+	2.72872	-1.40159	Gamma-glutamyl hydrolase	GGH
+	4.08757	-1.39864	Coiled-coil domain-containing protein 47	CCDC47
+	3.95442	-1.39729	Ras-related protein Rab-1A	RAB1A
+	4.41628	-1.395	Branched-chain-amino-acid aminotransferase, mitochondrial	BCAT2
+	4.69899	-1.39294	Growth factor receptor-bound protein 2	GRB2
+	3.19142	-1.38936	General transcription factor 3C polypeptide 5	GTF3C5
+	0.884206	-1.38479	Histone chaperone ASF1B	ASF1B
+	3.516	-1.38216	Phosphofurin acidic cluster sorting protein 1	PACS1
+	3.26978	-1.38139	Zinc finger CCCH domain-containing protein 15	ZC3H15
+	3.74831	-1.38125	Enoyl-CoA hydratase, mitochondrial	ECHS1
+	5.02551	-1.37911	Guanine nucleotide-binding protein G(s) subunit alpha isoforms short;Guanine nucleotide-binding protein G(s) subunit alpha isoforms XLas	GNAS
+	1.16597	-1.37869	Activating signal cointegrator 1 complex subunit 3	ASCC3
+	5.50326	-1.37478	Dihydrolipoyl dehydrogenase, mitochondrial	DLD
+	2.2137	-1.3723	UDP-N-acetylhexosamine pyrophosphorylase-like protein 1	UAP1L1
+	5.76423	-1.36905	Far upstream element-binding protein 1	FUBP1
+	4.4705	-1.36715	Syntaxin-binding protein 3	STXBP3
+	3.51171	-1.36243	Catenin beta-1	CTNNB1
+	3.99942	-1.35977	Aspartate--tRNA ligase, mitochondrial	DARS2
+	3.10439	-1.3588	Translin	TSN
+	3.16971	-1.35604	Transformation/transcription domain-associated protein	TRRAP
+	0.792407	-1.34964	Bifunctional lysine-specific demethylase and histidyl-hydroxylase NO66	NO66
+	4.7445	-1.34713	Golgi reassembly-stacking protein 2	GORASP2
+	1.49254	-1.3427	UPF0598 protein C8orf82	C8orf82
+	5.03735	-1.33683	Sphingosine-1-phosphate lyase 1	SGPL1
+	5.40137	-1.33343	Peroxisomal multifunctional enzyme type 2;(3R)-hydroxyacyl-CoA dehydrogenase;Enoyl-CoA hydratase 2	HSD17B4
+	3.03914	-1.33316	Sjoegren syndrome/scleroderma autoantigen 1	SSSCA1
+	5.11075	-1.3319	Glycerol-3-phosphate dehydrogenase, mitochondrial	GPD2
+	5.08596	-1.33074	Alanine--tRNA ligase, cytoplasmic	AARS
+	2.35479	-1.33074	Acyl-CoA synthetase family member 3, mitochondrial	ACSF3
+	2.83889	-1.33011	Aldehyde dehydrogenase X, mitochondrial	ALDH1B1
+	4.21178	-1.32798	ATP synthase subunit f, mitochondrial	ATP5J2
+	1.13033	-1.32698	Choline transporter-like protein 1	SLC44A1
+	2.71841	-1.32501	Lysosomal Pro-X carboxypeptidase	PRCP
+	3.81966	-1.32343	Chromobox protein homolog 5	CBX5
+	2.64016	-1.32324	Integrator complex subunit 5	INTS5
+	4.32577	-1.32201	Ribosomal RNA processing protein 1 homolog A	RRP1
+	0.821818	-1.32051	Tumor suppressor p53-binding protein 1	TP53BP1
+	3.99828	-1.31706	RNA 3-terminal phosphate cyclase-like protein	RCL1
+	5.39359	-1.31681	Catenin alpha-1	CTNNA1
+	1.72021	-1.31468	Adenylyltransferase and sulfurtransferase MOCS3;Molybdopterin-synthase adenylyltransferase;Molybdopterin-synthase sulfurtransferase	MOCS3
+	3.20275	-1.31297	AP-1 complex subunit sigma-1A	AP1S1
+	0.802042	-1.31226	Ferrochelatase, mitochondrial	FECH
+	4.27879	-1.31036	Multifunctional methyltransferase subunit TRM112-like protein	TRMT112
+	4.46895	-1.30778	10 kDa heat shock protein, mitochondrial	HSPE1
+	4.70033	-1.30387	Protein SET	SET
+	5.08231	-1.30381	6-phosphogluconate dehydrogenase, decarboxylating	PGD
+	3.68359	-1.29949	Negative elongation factor C/D	NELFCD
+	2.33994	-1.29942	Mediator of RNA polymerase II transcription subunit 12	MED12
+	3.01254	-1.29903	Pre-mRNA-processing factor 40 homolog A	PRPF40A
+	4.23007	-1.29397	Isocitrate dehydrogenase [NAD] subunit alpha, mitochondrial	IDH3A
+	3.74381	-1.29368	Sister chromatid cohesion protein PDS5 homolog B	PDS5B
+	2.99725	-1.29263	Secretory carrier-associated membrane protein 2	SCAMP2
+	4.28484	-1.29191	Vacuolar protein sorting-associated protein 33B	VPS33B
+	2.88542	-1.29072	Pyrroline-5-carboxylate reductase 1, mitochondrial	PYCR1
+	4.23603	-1.28731	S-formylglutathione hydrolase	ESD
+	3.34482	-1.28654	Peroxisomal acyl-coenzyme A oxidase 1	ACOX1
+	2.43874	-1.28446	Protein S100-A13	S100A13
+	3.58106	-1.27871	Peptidyl-prolyl cis-trans isomerase FKBP4;Peptidyl-prolyl cis-trans isomerase FKBP4, N-terminally processed	FKBP4
+	3.4254	-1.2744	Nucleolar protein 9	NOP9
+	3.12139	-1.27084	GTP:AMP phosphotransferase AK3, mitochondrial	AK3
+	3.74975	-1.26848	Serine hydroxymethyltransferase, cytosolic	SHMT1
+	5.80296	-1.26742	Heat shock 70 kDa protein 1B;Heat shock 70 kDa protein 1A	HSPA1B;HSPA1A
+	2.62102	-1.26536	CDP-diacylglycerol--inositol 3-phosphatidyltransferase	CDIPT
+	4.46609	-1.25797	Citrate synthase, mitochondrial	CS
+	2.87382	-1.25363	Serine beta-lactamase-like protein LACTB, mitochondrial	LACTB
+	4.82425	-1.25351	Bifunctional purine biosynthesis protein PURH;Phosphoribosylaminoimidazolecarboxamide formyltransferase;IMP cyclohydrolase	ATIC
+	2.38098	-1.25303	Golgi phosphoprotein 3	GOLPH3
+	4.57837	-1.2517	Histone-binding protein RBBP4	RBBP4
+	4.04931	-1.25112	Succinyl-CoA:3-ketoacid coenzyme A transferase 1, mitochondrial	OXCT1
+	3.78339	-1.23351	Succinyl-CoA ligase [GDP-forming] subunit beta, mitochondrial	SUCLG2
+	4.76755	-1.23181	Coronin-1B	CORO1B
+	3.5157	-1.23046	DNA ligase 1	LIG1
+	1.29508	-1.22625	Arrestin domain-containing protein 1	ARRDC1
+	3.19011	-1.2201	Cyclin-dependent kinase 4	CDK4
+	0.722015	-1.21704	Nuclear inhibitor of protein phosphatase 1;Activator of RNA decay	PPP1R8
+	1.73501	-1.20943	DNA mismatch repair protein Mlh1	MLH1
+	1.49405	-1.20863	Serine/threonine-protein kinase MARK2	MARK2
+	3.21313	-1.20518	Receptor expression-enhancing protein 5	REEP5
+	4.08094	-1.20325	7SK snRNA methylphosphate capping enzyme	MEPCE
+	4.03278	-1.20203	GDP-L-fucose synthase	TSTA3
+	4.10946	-1.19541	E3 ubiquitin-protein ligase ARIH1	ARIH1
+	0.85118	-1.194	Regulation of nuclear pre-mRNA domain-containing protein 1A	RPRD1A
+	5.2573	-1.18953	Lysine--tRNA ligase	KARS
+	2.41434	-1.18932	ATP-dependent 6-phosphofructokinase, muscle type	PFKM
+	4.37407	-1.18907	Protein kinase C and casein kinase substrate in neurons protein 3	PACSIN3
+	2.76712	-1.18371	Programmed cell death protein 6	PDCD6
+	5.0499	-1.18021	Signal peptidase complex catalytic subunit SEC11A	SEC11A
+	2.89308	-1.17577	NADH dehydrogenase [ubiquinone] 1 beta subcomplex subunit 4	NDUFB4
+	4.08656	-1.17421	Cytochrome b-c1 complex subunit 1, mitochondrial	UQCRC1
+	3.60781	-1.17248	SUMO-activating enzyme subunit 1;SUMO-activating enzyme subunit 1, N-terminally processed	SAE1
+	4.98775	-1.16997	Cytochrome c oxidase subunit 4 isoform 1, mitochondrial	COX4I1
+	5.78825	-1.16868	Splicing factor 3B subunit 3	SF3B3
+	1.68917	-1.16171	Protein SMG8	SMG8
+	3.03844	-1.16136	DnaJ homolog subfamily A member 3, mitochondrial	DNAJA3
+	4.67946	-1.16066	Calcium-binding mitochondrial carrier protein Aralar2	SLC25A13
+	1.35956	-1.15978	Conserved oligomeric Golgi complex subunit 5	COG5
+	3.75567	-1.15598	Cytochrome b-c1 complex subunit 7	UQCRB
+	2.10154	-1.15388	28S ribosomal protein S9, mitochondrial	MRPS9
+	3.19134	-1.15334	Polyribonucleotide nucleotidyltransferase 1, mitochondrial	PNPT1
+	3.2724	-1.15166	NADH dehydrogenase [ubiquinone] iron-sulfur protein 8, mitochondrial	NDUFS8
+	6.60625	-1.14776	Probable ATP-dependent RNA helicase DDX27	DDX27
+	2.71508	-1.14259	Acyl-CoA:lysophosphatidylglycerol acyltransferase 1	LPGAT1
	0.556001	-1.13847	U5 small nuclear ribonucleoprotein 40 kDa protein	SNRNP40
+	3.19501	-1.13663	Inositol-tetrakisphosphate 1-kinase	ITPK1
+	3.68271	-1.13611	Isocitrate dehydrogenase [NAD] subunit beta, mitochondrial	IDH3B
+	2.65454	-1.13425	Thyroid receptor-interacting protein 11	TRIP11
+	3.53821	-1.13303	Protein scribble homolog	SCRIB
+	2.50696	-1.12845	COMM domain-containing protein 3	COMMD3
+	4.69464	-1.12445	Golgi apparatus protein 1	GLG1
+	3.05884	-1.11981	Serine/threonine-protein kinase PAK 4	PAK4
+	2.60362	-1.1197	Mevalonate kinase	MVK
+	1.10646	-1.11388	Probable RNA-binding protein 19	RBM19
+	2.22773	-1.11236	DnaJ homolog subfamily C member 13	DNAJC13
+	2.87275	-1.1087	Golgin subfamily B member 1	GOLGB1
+	5.12991	-1.10337	Protein RRP5 homolog	PDCD11
+	0.7417	-1.09834	Programmed cell death protein 4	PDCD4
+	3.00744	-1.09671	Heterogeneous nuclear ribonucleoprotein A/B	HNRNPAB
+	2.43616	-1.09624	DDRGK domain-containing protein 1	DDRGK1
+	3.82598	-1.09323	Heterogeneous nuclear ribonucleoprotein A3	HNRNPA3
+	2.27937	-1.08836	Phosphoenolpyruvate carboxykinase [GTP], mitochondrial	PCK2
+	5.32198	-1.07932	Chromodomain-helicase-DNA-binding protein 4	CHD4
+	3.38975	-1.07041	28S ribosomal protein S22, mitochondrial	MRPS22
+	3.65708	-1.06292	ATP-dependent RNA helicase DDX18	DDX18
+	1.67452	-1.06232	Methylsterol monooxygenase 1	MSMO1
+	4.6628	-1.055	Transferrin receptor protein 1;Transferrin receptor protein 1, serum form	TFRC
+	3.99323	-1.05337	Delta-aminolevulinic acid dehydratase	ALAD
+	4.80286	-1.05186	Stress-70 protein, mitochondrial	HSPA9
+	3.47989	-1.0514	Ras-related protein Rab-7a	RAB7A
+	2.56138	-1.05076	DNA-3-methyladenine glycosylase	MPG
+	2.72257	-1.04949	Methylcrotonoyl-CoA carboxylase subunit alpha, mitochondrial	MCCC1
+	2.30115	-1.04777	Deoxyuridine 5-triphosphate nucleotidohydrolase, mitochondrial	DUT
+	1.97915	-1.04514	Porphobilinogen deaminase	HMBS
+	1.12446	-1.04119	KH domain-containing, RNA-binding, signal transduction-associated protein 1	KHDRBS1
+	3.57958	-1.03745	DnaJ homolog subfamily C member 10	DNAJC10
+	2.67895	-1.03651	Cat eye syndrome critical region protein 5	CECR5
+	2.4359	-1.03493	Glucosamine 6-phosphate N-acetyltransferase	GNPNAT1
+	1.90798	-1.03374	Protein NipSnap homolog 2	GBAS
+	3.95095	-1.03342	Presequence protease, mitochondrial	PITRM1
+	3.62136	-1.03234	AP-1 complex subunit beta-1	AP1B1
+	2.29426	-1.02982	Ubiquitin-conjugating enzyme E2 Q1	UBE2Q1
+	3.77637	-1.02972	Protein PAXX	C9orf142
+	1.77733	-1.02884	Endoplasmic reticulum mannosyl-oligosaccharide 1,2-alpha-mannosidase	MAN1B1
+	2.15897	-1.0263	Polynucleotide 5-hydroxyl-kinase NOL9	NOL9
+	6.63638	-1.02609	ATP synthase subunit beta, mitochondrial	ATP5B
	0.59239	-1.02561	Glutaryl-CoA dehydrogenase, mitochondrial	GCDH
+	2.60911	-1.02514	Baculoviral IAP repeat-containing protein 6	BIRC6
+	3.27978	-1.01894	Mannosyl-oligosaccharide glucosidase	MOGS
+	2.1764	-1.0184	Tight junction protein ZO-1	TJP1
+	3.54713	-1.0147	Casein kinase I isoform alpha;Casein kinase I isoform alpha-like	CSNK1A1;CSNK1A1L
+	3.14928	-1.01416	SUMO-activating enzyme subunit 2	UBA2
+	2.50485	-1.01369	UV excision repair protein RAD23 homolog B	RAD23B
+	3.37023	-1.01283	Surfeit locus protein 4	SURF4
+	1.47749	-1.01244	Deoxyhypusine synthase	DHPS
+	4.821	-1.01161	Malate dehydrogenase, mitochondrial	MDH2
+	2.88531	-1.00668	STAM-binding protein	STAMBP
+	3.92515	-1.00444	Rab-like protein 6	RABL6
+	2.79336	-1.00215	Epidermal growth factor receptor substrate 15-like 1	EPS15L1
+	3.63404	-1.001	ADP-ribosylation factor-like protein 8B	ARL8B
+	3.19931	-1.00069	Protein kinase C-binding protein 1	ZMYND8
+	1.68867	-0.999449	ATP synthase subunit d, mitochondrial	ATP5H
+	4.46282	-0.998186	Dynamin-like 120 kDa protein, mitochondrial;Dynamin-like 120 kDa protein, form S1	OPA1
+	3.84687	-0.989522	Hexokinase-1	HK1
+	3.77842	-0.988431	Chromobox protein homolog 3	CBX3
+	2.76366	-0.985186	RNA-binding protein 28	RBM28
+	2.19472	-0.98463	Histone H3.3	H3F3A
+	2.34005	-0.98421	TATA-box-binding protein;TATA box-binding protein-like protein 2	TBP;TBPL2
+	3.29777	-0.980223	Heterogeneous nuclear ribonucleoprotein F;Heterogeneous nuclear ribonucleoprotein F, N-terminally processed	HNRNPF
+	3.81787	-0.979982	Calcium-binding mitochondrial carrier protein SCaMC-1	SLC25A24
+	3.15148	-0.979514	Cullin-4A	CUL4A
+	4.09287	-0.979068	Ras-related protein Ral-A	RALA
+	4.02171	-0.9777	Glucose-6-phosphate isomerase	GPI
+	2.49736	-0.976347	Mediator of DNA damage checkpoint protein 1	MDC1
+	3.71585	-0.975087	Thymidine kinase, cytosolic	TK1
+	2.16778	-0.972275	Calcineurin subunit B type 1	PPP3R1
+	1.71469	-0.970337	NADH dehydrogenase [ubiquinone] 1 alpha subcomplex subunit 10, mitochondrial	NDUFA10
+	3.46887	-0.968896	ATP synthase subunit alpha, mitochondrial	ATP5A1
+	3.05732	-0.96873	Ras-related protein Rab-1B;Putative Ras-related protein Rab-1C	RAB1B;RAB1C
+	2.54758	-0.966369	Barrier-to-autointegration factor;Barrier-to-autointegration factor, N-terminally processed	BANF1
+	3.66654	-0.965369	Cytochrome b-c1 complex subunit 2, mitochondrial	UQCRC2
+	2.97031	-0.965345	Periodic tryptophan protein 1 homolog	PWP1
+	2.6285	-0.965088	Developmentally-regulated GTP-binding protein 1	DRG1
+	1.80257	-0.964791	Beta-2-syntrophin	SNTB2
+	1.68097	-0.962994	LanC-like protein 1	LANCL1
+	3.45016	-0.961142	Prostaglandin E synthase 2;Prostaglandin E synthase 2 truncated form	PTGES2
	0.553593	-0.959896	Ubiquitin-like-conjugating enzyme ATG3	ATG3
+	2.79959	-0.959153	Putative helicase MOV-10	MOV10
+	1.05602	-0.958486	Alpha-N-acetylgalactosaminidase	NAGA
+	2.60747	-0.955254	Golgin subfamily A member 2	GOLGA2
+	3.71459	-0.953556	AP-1 complex subunit gamma-like 2	AP1G2
+	3.7592	-0.953084	Lysine-specific histone demethylase 1A	KDM1A
+	3.80022	-0.95307	Pseudouridylate synthase 7 homolog	PUS7
+	3.3891	-0.952953	3-hydroxyacyl-CoA dehydrogenase type-2	HSD17B10
+	2.0215	-0.952082	Pre-mRNA-splicing factor ATP-dependent RNA helicase PRP16	DHX38
+	1.14896	-0.951701	Protein disulfide-isomerase A5	PDIA5
+	4.94836	-0.951216	Protein disulfide-isomerase	P4HB
+	2.98569	-0.95035	60S ribosome subunit biogenesis protein NIP7 homolog	NIP7
+	3.7259	-0.949989	Vesicular integral-membrane protein VIP36	LMAN2
+	2.81618	-0.948983	Lysosome membrane protein 2	SCARB2
	0.442197	-0.948413	Density-regulated protein	DENR
+	2.3907	-0.945047	Activity-dependent neuroprotector homeobox protein	ADNP
+	3.58493	-0.941032	Regulator of chromosome condensation	RCC1
+	3.29113	-0.941001	Eukaryotic translation initiation factor 3 subunit J	EIF3J
+	0.867854	-0.940603	Metastasis-associated protein MTA3	MTA3
+	1.50802	-0.940287	Cyclin-dependent kinase 2	CDK2
+	1.69578	-0.938604	Helicase with zinc finger domain 2	HELZ2
+	2.94718	-0.933836	Cytochrome b-c1 complex subunit 8	UQCRQ
+	2.38709	-0.932186	14-3-3 protein gamma;14-3-3 protein gamma, N-terminally processed	YWHAG
+	3.37963	-0.931811	Prefoldin subunit 4	PFDN4
+	1.23998	-0.929492	Pleckstrin homology domain-containing family F member 2	PLEKHF2
	0.40955	-0.928417	Ribosome biogenesis protein NSA2 homolog	NSA2
+	3.06295	-0.923082	28S ribosomal protein S27, mitochondrial	MRPS27
+	3.50582	-0.9174	Neutral amino acid transporter B(0)	SLC1A5
+	2.76452	-0.917171	Reticulocalbin-2	RCN2
+	1.4136	-0.915605	Zinc finger protein-like 1	ZFPL1
+	3.22802	-0.911935	Phosphomevalonate kinase	PMVK
+	0.873175	-0.910592	NAD kinase 2, mitochondrial	NADK2
+	3.8196	-0.909829	Elongation factor Tu, mitochondrial	TUFM
+	2.39261	-0.909623	BRCA1-associated ATM activator 1	BRAT1
+	3.0379	-0.90572	Acid ceramidase;Acid ceramidase subunit alpha;Acid ceramidase subunit beta	ASAH1
	0.555222	-0.900106	AP-3 complex subunit mu-1	AP3M1
+	1.44817	-0.89877	Calpain-7	CAPN7
+	2.62195	-0.898008	Tyrosine--tRNA ligase, mitochondrial	YARS2
+	4.7834	-0.894796	Synaptogyrin-2	SYNGR2
+	2.33946	-0.89433	Phosducin-like protein 3	PDCL3
+	4.31717	-0.894166	AP-1 complex subunit gamma-1	AP1G1
+	3.48301	-0.893883	Nucleoside diphosphate kinase B;Nucleoside diphosphate kinase A	NME2;NME1
+	3.08794	-0.889642	Bifunctional 3-phosphoadenosine 5-phosphosulfate synthase 1;Sulfate adenylyltransferase;Adenylyl-sulfate kinase	PAPSS1
+	2.89683	-0.8893	UDP-glucose:glycoprotein glucosyltransferase 1	UGGT1
+	1.78926	-0.886861	Poly(A) RNA polymerase, mitochondrial	MTPAP
+	5.17315	-0.88497	Ubiquitin thioesterase OTUB1	OTUB1
+	1.07557	-0.881926	tRNA (uracil-5-)-methyltransferase homolog A	TRMT2A
+	6.28798	-0.881821	V-type proton ATPase subunit d 1	ATP6V0D1
+	2.81747	-0.876946	Signal peptidase complex subunit 2	SPCS2
+	2.85605	-0.874833	Vacuolar protein-sorting-associated protein 25	VPS25
+	1.91094	-0.872853	Prostaglandin reductase 2	PTGR2
+	4.42984	-0.872608	Nck-associated protein 1	NCKAP1
+	3.22252	-0.871618	Protein disulfide-isomerase A6	PDIA6
+	1.43572	-0.870601	Mitochondrial amidoxime reducing component 2	MARC2
	0.310483	-0.870245	Cation-dependent mannose-6-phosphate receptor	M6PR
+	3.40516	-0.869356	General transcription factor II-I	GTF2I
+	5.14803	-0.867343	Cullin-associated NEDD8-dissociated protein 1	CAND1
+	4.34536	-0.866268	NADH-ubiquinone oxidoreductase 75 kDa subunit, mitochondrial	NDUFS1
+	3.35811	-0.865048	Calcium uniporter protein, mitochondrial	MCU
+	5.54945	-0.864436	Calpain-1 catalytic subunit	CAPN1
+	4.12667	-0.8643	Inorganic pyrophosphatase 2, mitochondrial	PPA2
+	2.9808	-0.861024	Manganese-transporting ATPase 13A1	ATP13A1
+	3.78346	-0.86102	SWI/SNF-related matrix-associated actin-dependent regulator of chromatin subfamily A member 5	SMARCA5
+	3.17933	-0.860896	Ras-related protein Rap-1b;Ras-related protein Rap-1b-like protein	RAP1B
+	4.80164	-0.860727	DNA replication licensing factor MCM5	MCM5
+	1.0396	-0.859427	Solute carrier family 25 member 40	SLC25A40
+	4.27177	-0.859247	ATP-dependent RNA helicase DDX39A	DDX39A
+	2.23855	-0.857115	Small nuclear ribonucleoprotein E	SNRPE
+	2.70086	-0.854994	Fructose-2,6-bisphosphatase TIGAR	TIGAR
+	1.89196	-0.853892	Protein kinase C iota type	PRKCI
+	2.96805	-0.851006	Metastasis-associated protein MTA1	MTA1
+	1.48546	-0.850974	Integrin alpha-V;Integrin alpha-V heavy chain;Integrin alpha-V light chain	ITGAV
+	2.09615	-0.850609	ATP synthase F(0) complex subunit B1, mitochondrial	ATP5F1
+	4.17757	-0.850011	Nucleolin	NCL
+	3.04594	-0.849951	Sortilin	SORT1
+	3.94158	-0.849656	Peptidyl-tRNA hydrolase 2, mitochondrial	PTRH2
+	2.91406	-0.849574	Splicing factor U2AF 35 kDa subunit;Splicing factor U2AF 26 kDa subunit	U2AF1;U2AF1L4
+	1.35274	-0.846013	Sulfotransferase family cytosolic 2B member 1	SULT2B1
+	2.3463	-0.845968	28S ribosomal protein S23, mitochondrial	MRPS23
+	1.67225	-0.844386	Methylmalonate-semialdehyde dehydrogenase [acylating], mitochondrial	ALDH6A1
+	5.02421	-0.842983	Pre-mRNA-processing factor 6	PRPF6
+	1.83411	-0.842796	Sorting nexin-27	SNX27
+	0.661024	-0.841329	Renin receptor	ATP6AP2
+	3.57187	-0.838665	CD166 antigen	ALCAM
+	2.21316	-0.838396	Protein DDI1 homolog 2	DDI2
+	2.1935	-0.835452	Conserved oligomeric Golgi complex subunit 2	COG2
+	2.95404	-0.83529	Nucleobindin-2;Nesfatin-1	NUCB2
+	1.67553	-0.831925	Angio-associated migratory cell protein	AAMP
+	2.76738	-0.829738	Probable ATP-dependent RNA helicase DDX23	DDX23
+	4.74471	-0.829035	Activator of 90 kDa heat shock protein ATPase homolog 1	AHSA1
+	4.04285	-0.827758	Mitochondrial import receptor subunit TOM40 homolog	TOMM40
+	3.27123	-0.827661	Transmembrane emp24 domain-containing protein 10	TMED10
+	2.40398	-0.827351	Mitochondrial-processing peptidase subunit beta	PMPCB
+	3.85447	-0.825232	UBX domain-containing protein 7	UBXN7
+	3.11385	-0.82312	Membrane-associated progesterone receptor component 1	PGRMC1
+	4.48675	-0.822635	Luc7-like protein 3	LUC7L3
+	1.04251	-0.822049	WD repeat-containing protein 75	WDR75
+	1.32028	-0.819707	39S ribosomal protein L15, mitochondrial	MRPL15
+	2.34629	-0.81836	Macrophage migration inhibitory factor	MIF
+	2.02187	-0.817439	Guanine nucleotide-binding protein subunit alpha-13	GNA13
+	5.19497	-0.817211	Lamin-B1	LMNB1
	0.285506	-0.815565	ATP synthase subunit g, mitochondrial	ATP5L
+	2.70315	-0.81547	Malectin	MLEC
+	3.44305	-0.814437	NADH dehydrogenase [ubiquinone] flavoprotein 1, mitochondrial	NDUFV1
+	4.64976	-0.814201	DNA replication licensing factor MCM3	MCM3
+	0.939617	-0.812782	Probable cytosolic iron-sulfur protein assembly protein CIAO1	CIAO1
+	2.68689	-0.812539	Fructose-bisphosphate aldolase A	ALDOA
+	1.31521	-0.812032	Ribosome biogenesis protein BMS1 homolog	BMS1
+	1.43323	-0.811785	Isocitrate dehydrogenase [NAD] subunit gamma, mitochondrial	IDH3G
+	3.03126	-0.809813	Methyltransferase-like protein 13	METTL13
+	1.11853	-0.809404	E3 ubiquitin-protein ligase LRSAM1	LRSAM1
	0.418194	-0.809118	Leucine-rich repeat and WD repeat-containing protein 1	LRWD1
	0.528841	-0.809107	ADP-dependent glucokinase	ADPGK
+	2.29089	-0.80765	Cofilin-1	CFL1
+	3.85589	-0.807532	Serine/threonine-protein phosphatase 2A activator	PPP2R4
+	4.48626	-0.803474	Poly(rC)-binding protein 1	PCBP1
+	2.93549	-0.802722	40S ribosomal protein S23	RPS23
+	2.01008	-0.801693	Regulation of nuclear pre-mRNA domain-containing protein 2	RPRD2
+	1.78938	-0.801527	THO complex subunit 4	ALYREF
+	1.62767	-0.800009	Coiled-coil and C2 domain-containing protein 1A	CC2D1A
+	3.58632	-0.799485	14-3-3 protein sigma	SFN
+	2.89993	-0.798768	Single-stranded DNA-binding protein, mitochondrial	SSBP1
+	1.26897	-0.798755	Integrator complex subunit 1	INTS1
	0.184971	-0.79855	Cytochrome c oxidase subunit 7A2, mitochondrial	COX7A2
+	2.72916	-0.791972	Testis-expressed sequence 10 protein	TEX10
+	2.96414	-0.78918	ADP-ribosylation factor GTPase-activating protein 2	ARFGAP2
+	3.16127	-0.788963	Acyl-CoA dehydrogenase family member 9, mitochondrial	ACAD9
+	3.81891	-0.788183	Obg-like ATPase 1	OLA1
+	3.27951	-0.787507	Aldo-keto reductase family 1 member C3	AKR1C3
+	2.47714	-0.787268	Protein PRRC1	PRRC1
+	1.92124	-0.786284	Heterogeneous nuclear ribonucleoprotein L-like	HNRNPLL
+	1.1406	-0.782494	Programmed cell death protein 2-like	PDCD2L
+	3.85253	-0.781891	Transketolase	TKT
+	1.92114	-0.779049	Selenide, water dikinase 1	SEPHS1
	0.425581	-0.77779	Apolipoprotein O	APOO
+	2.87546	-0.776789	Dolichol-phosphate mannosyltransferase subunit 1	DPM1
+	2.25577	-0.770925	Acetoacetyl-CoA synthetase	AACS
+	3.45029	-0.770675	NADH dehydrogenase [ubiquinone] 1 alpha subcomplex subunit 9, mitochondrial	NDUFA9
+	2.78991	-0.768113	Mitochondrial ribonuclease P protein 1	TRMT10C
+	3.44701	-0.767203	Ubiquitin carboxyl-terminal hydrolase 15	USP15
+	1.73414	-0.766437	Anaphase-promoting complex subunit 5	ANAPC5
+	1.63884	-0.764875	Ribonuclease P protein subunit p30	RPP30
+	2.57939	-0.764835	39S ribosomal protein L46, mitochondrial	MRPL46
+	0.638878	-0.764744	Delta(24)-sterol reductase	DHCR24
+	1.60129	-0.763888	REST corepressor 1	RCOR1
+	1.64489	-0.761376	CCAAT/enhancer-binding protein zeta	CEBPZ
+	3.0462	-0.760412	Retinol dehydrogenase 13	RDH13
+	1.75345	-0.760017	WASH complex subunit 7	KIAA1033
+	1.5815	-0.759335	U4/U6 small nuclear ribonucleoprotein Prp3	PRPF3
+	3.39103	-0.756531	U4/U6.U5 tri-snRNP-associated protein 1	SART1
+	2.72597	-0.75549	Transcription activator BRG1	SMARCA4
+	2.34638	-0.754518	TAR DNA-binding protein 43	TARDBP
+	2.76623	-0.752477	Intron-binding protein aquarius	AQR
+	3.08501	-0.750984	Signal recognition particle receptor subunit beta	SRPRB
+	3.73442	-0.749149	Peroxiredoxin-1	PRDX1
+	0.898299	-0.749039	39S ribosomal protein L16, mitochondrial	MRPL16
+	3.43562	-0.747512	Ras-related protein Rab-4A	RAB4A
+	2.0238	-0.747032	Acetyl-CoA carboxylase 1;Biotin carboxylase	ACACA
	0.260396	-0.745083	Sphingomyelin phosphodiesterase 4	SMPD4
+	3.473	-0.744303	THO complex subunit 2	THOC2
+	2.73538	-0.740698	Hsp70-binding protein 1	HSPBP1
+	1.84112	-0.73925	Nucleotide exchange factor SIL1	SIL1
+	3.15615	-0.737167	39S ribosomal protein L45, mitochondrial	MRPL45
+	2.74783	-0.736603	Protein RCC2	RCC2
+	2.93219	-0.734589	Phosphoglycolate phosphatase	PGP
+	1.78626	-0.731117	Disintegrin and metalloproteinase domain-containing protein 10	ADAM10
+	1.9722	-0.730937	SWI/SNF-related matrix-associated actin-dependent regulator of chromatin subfamily D member 2	SMARCD2
+	3.7039	-0.729267	Uridine 5-monophosphate synthase;Orotate phosphoribosyltransferase;Orotidine 5-phosphate decarboxylase	UMPS
+	1.68253	-0.726241	Transmembrane emp24 domain-containing protein 4	TMED4
+	2.79101	-0.724662	Rho GTPase-activating protein 1	ARHGAP1
+	2.21951	-0.72103	28S ribosomal protein S29, mitochondrial	DAP3
+	3.69033	-0.717798	Proliferating cell nuclear antigen	PCNA
+	1.87715	-0.716145	MKI67 FHA domain-interacting nucleolar phosphoprotein	NIFK
+	3.1737	-0.71127	Dynein assembly factor 5, axonemal	DNAAF5
+	2.6011	-0.708923	40S ribosomal protein S27-like	RPS27L
+	1.05902	-0.708334	Kinesin-like protein KIF20B	KIF20B
+	3.66617	-0.707618	Superkiller viralicidic activity 2-like 2	SKIV2L2
+	2.42117	-0.70617	S-phase kinase-associated protein 1	SKP1
+	2.53609	-0.70379	Protein BUD31 homolog	BUD31
+	4.46882	-0.701796	ATP-dependent RNA helicase A	DHX9
+	2.65541	-0.698742	Reticulon-3	RTN3
	0.323909	-0.698254	D-dopachrome decarboxylase;D-dopachrome decarboxylase-like protein	DDT;DDTL
+	1.79379	-0.696241	Probable ATP-dependent RNA helicase DDX20	DDX20
+	3.31594	-0.694012	Heterogeneous nuclear ribonucleoprotein Q	SYNCRIP
+	2.85185	-0.690675	Cullin-3	CUL3
+	3.63931	-0.690298	GMP synthase [glutamine-hydrolyzing]	GMPS
+	2.78503	-0.690212	Glutaredoxin-3	GLRX3
+	2.37349	-0.689753	Rho GTPase-activating protein 35	ARHGAP35
+	3.26678	-0.688847	Beta-adrenergic receptor kinase 1	ADRBK1
+	4.50271	-0.688211	Isoleucine--tRNA ligase, mitochondrial	IARS2
+	5.23419	-0.686906	Ubiquitin carboxyl-terminal hydrolase 7	USP7
+	3.39535	-0.685568	Ribosome biogenesis protein BOP1	BOP1
+	2.61241	-0.68478	Cleavage and polyadenylation specificity factor subunit 1	CPSF1
	0.30117	-0.68383	SAFB-like transcription modulator	SLTM
+	2.11175	-0.683707	Vacuolar protein sorting-associated protein 16 homolog	VPS16
+	1.80185	-0.683223	NADH dehydrogenase [ubiquinone] 1 beta subcomplex subunit 8, mitochondrial	NDUFB8
+	2.34761	-0.682309	Probable ATP-dependent RNA helicase DDX56	DDX56
+	2.44148	-0.681985	Ribonucleoside-diphosphate reductase subunit M2	RRM2
+	1.89978	-0.681349	Kinesin-like protein KIF23	KIF23
+	2.95283	-0.680025	Caseinolytic peptidase B protein homolog	CLPB
+	2.86896	-0.678028	Dolichyl-diphosphooligosaccharide--protein glycosyltransferase subunit 1	RPN1
+	1.91595	-0.675236	40S ribosomal protein S15	RPS15
+	2.66706	-0.674903	Squamous cell carcinoma antigen recognized by T-cells 3	SART3
+	3.55752	-0.674681	Protein sel-1 homolog 1	SEL1L
+	4.85093	-0.670837	Insulin-degrading enzyme	IDE
	0.530802	-0.669928	Peroxisomal membrane protein 4	PXMP4
+	2.48853	-0.66641	Clustered mitochondria protein homolog	CLUH
+	2.93435	-0.665328	Protein phosphatase 1 regulatory subunit 7	PPP1R7
+	2.98069	-0.665021	Cell division control protein 42 homolog	CDC42
+	3.44817	-0.664368	Fatty acid desaturase 2	FADS2
+	1.34233	-0.662311	28S ribosomal protein S25, mitochondrial	MRPS25
+	3.00255	-0.662076	Ubiquitin conjugation factor E4 A	UBE4A
+	3.59153	-0.661932	ATP synthase subunit gamma, mitochondrial	ATP5C1
+	0.760866	-0.658046	Mortality factor 4-like protein 2	MORF4L2
+	2.78185	-0.657846	28S ribosomal protein S34, mitochondrial	MRPS34
+	3.72668	-0.657434	Poly [ADP-ribose] polymerase 1	PARP1
+	3.89031	-0.655814	Leucine-rich PPR motif-containing protein, mitochondrial	LRPPRC
+	2.0523	-0.655668	Omega-amidase NIT2	NIT2
+	1.7277	-0.655142	Nucleolar protein 6	NOL6
+	1.73609	-0.654741	Phosphomannomutase 2	PMM2
+	1.80574	-0.65357	FAD synthase;Molybdenum cofactor biosynthesis protein-like region;FAD synthase region	FLAD1
+	2.29863	-0.653196	Acetolactate synthase-like protein	ILVBL
+	1.85897	-0.652298	CUGBP Elav-like family member 1	CELF1
+	2.38642	-0.651103	Sorbitol dehydrogenase	SORD
+	1.36402	-0.650878	Monoacylglycerol lipase ABHD12	ABHD12
+	1.77098	-0.647092	COMM domain-containing protein 2	COMMD2
+	1.94551	-0.645697	DDB1- and CUL4-associated factor 7	DCAF7
+	2.91479	-0.645674	UPF0568 protein C14orf166	C14orf166
+	1.38584	-0.645413	Pumilio domain-containing protein KIAA0020	KIAA0020
+	1.21241	-0.645306	28S ribosomal protein S7, mitochondrial	MRPS7
+	1.082	-0.643579	Conserved oligomeric Golgi complex subunit 3	COG3
+	1.38191	-0.643056	Polymerase delta-interacting protein 2	POLDIP2
+	3.2222	-0.642851	Tropomyosin alpha-4 chain	TPM4
+	2.67142	-0.641601	Quinone oxidoreductase	CRYZ
+	3.21314	-0.638753	Mitochondrial dicarboxylate carrier	SLC25A10
+	1.91797	-0.638383	Enhancer of mRNA-decapping protein 4	EDC4
+	2.93272	-0.637476	Pentatricopeptide repeat domain-containing protein 3, mitochondrial	PTCD3
+	2.18414	-0.636371	ER membrane protein complex subunit 3	EMC3
+	2.8495	-0.636136	UPF0160 protein MYG1, mitochondrial	C12orf10
+	2.6589	-0.632977	RNA-binding protein 8A	RBM8A
+	2.84314	-0.63233	F-box only protein 21	FBXO21
+	2.821	-0.631081	Sideroflexin-1	SFXN1
	0.569879	-0.630124	U2 small nuclear ribonucleoprotein B	SNRPB2
+	4.77364	-0.628943	Inorganic pyrophosphatase	PPA1
+	2.4627	-0.628468	Phosphoribosyl pyrophosphate synthase-associated protein 2	PRPSAP2
+	3.86274	-0.628167	U5 small nuclear ribonucleoprotein 200 kDa helicase	SNRNP200
+	1.14391	-0.626935	Heme-binding protein 2	HEBP2
+	3.33517	-0.625016	Serpin H1	SERPINH1
+	1.1365	-0.622562	FACT complex subunit SSRP1	SSRP1
+	3.37426	-0.622161	Probable ATP-dependent RNA helicase DDX6	DDX6
+	3.65094	-0.617277	Mitochondrial carrier homolog 2	MTCH2
+	1.51283	-0.616657	Protein transport protein Sec16A	SEC16A
+	2.06858	-0.611366	Serine/threonine-protein phosphatase 4 regulatory subunit 3A	SMEK1
+	2.22977	-0.609859	Nodal modulator 2;Nodal modulator 3;Nodal modulator 1	NOMO2;NOMO3;NOMO1
+	2.58369	-0.609794	Protein phosphatase 1G	PPM1G
+	2.86036	-0.608822	EPM2A-interacting protein 1	EPM2AIP1
+	3.5044	-0.608141	Tubulin-folding cofactor B	TBCB
+	3.34348	-0.607789	Cytochrome c1, heme protein, mitochondrial	CYC1
+	2.9083	-0.607335	Phosphatidylinositol 3,4,5-trisphosphate 5-phosphatase 2	INPPL1
+	0.665513	-0.607218	Histone H2A.V;Histone H2A.Z	H2AFV;H2AFZ
+	0.711153	-0.607107	Interferon regulatory factor 3	IRF3
+	1.34935	-0.6055	Ubiquitin-protein ligase E3A	UBE3A
+	3.82992	-0.605263	C-1-tetrahydrofolate synthase, cytoplasmic;Methylenetetrahydrofolate dehydrogenase;Methenyltetrahydrofolate cyclohydrolase;Formyltetrahydrofolate synthetase;C-1-tetrahydrofolate synthase, cytoplasmic, N-terminally processed	MTHFD1
+	1.08242	-0.60509	Guanine nucleotide-binding protein G(I)/G(S)/G(T) subunit beta-1	GNB1
+	3.13292	-0.604754	Transmembrane protein 97	TMEM97
+	2.41368	-0.604493	Beta-galactosidase	GLB1
+	3.34389	-0.602807	Dynein light chain 1, cytoplasmic	DYNLL1
+	1.83038	-0.601327	Transmembrane protein 205	TMEM205
+	2.1532	-0.601051	Ubiquitin carboxyl-terminal hydrolase isozyme L5	UCHL5
+	3.63476	-0.599654	Aminopeptidase B	RNPEP
+	2.95476	-0.599421	Translationally-controlled tumor protein	TPT1
	0.405558	-0.597728	Oxysterol-binding protein-related protein 9	OSBPL9
+	2.14738	-0.596459	39S ribosomal protein L12, mitochondrial	MRPL12
+	4.08349	-0.595558	Malate dehydrogenase, cytoplasmic	MDH1
+	3.6352	-0.594444	Histone acetyltransferase type B catalytic subunit	HAT1
+	1.09787	-0.594411	Regulator of microtubule dynamics protein 1	RMDN1
+	2.89653	-0.594336	Proteasome subunit beta type-2	PSMB2
+	2.53182	-0.593627	Glutathione S-transferase kappa 1	GSTK1
+	1.09937	-0.593184	Aurora kinase A	AURKA
+	1.80066	-0.592939	Coatomer subunit zeta-1	COPZ1
+	2.20065	-0.589168	Putative E3 ubiquitin-protein ligase UBR7	UBR7
+	1.91482	-0.588435	Protein FAM98A	FAM98A
+	2.59231	-0.588422	Nucleolar protein 10	NOL10
+	3.6007	-0.586653	Epoxide hydrolase 1	EPHX1
+	2.28813	-0.58438	Src substrate cortactin	CTTN
+	1.3642	-0.583096	60S ribosomal protein L11	RPL11
+	1.6226	-0.582567	Up-regulated during skeletal muscle growth protein 5	USMG5
+	3.7626	-0.58149	Nucleolar GTP-binding protein 2	GNL2
+	3.39642	-0.581241	Serine/threonine-protein kinase TAO3	TAOK3
+	1.70502	-0.581048	Fumarylacetoacetase	FAH
+	2.03717	-0.581014	Parafibromin	CDC73
+	2.01684	-0.580981	Cancer-related nucleoside-triphosphatase	NTPCR
+	2.15331	-0.580578	39S ribosomal protein L19, mitochondrial	MRPL19
+	1.68891	-0.57976	Ribonuclease P protein subunit p29	POP4
+	1.53271	-0.579564	NmrA-like family domain-containing protein 1	NMRAL1
+	2.51616	-0.577545	Methionine aminopeptidase 1	METAP1
+	1.22647	-0.57042	Tissue alpha-L-fucosidase	FUCA1
+	2.79487	-0.56937	Serine/threonine-protein kinase PAK 2;PAK-2p27;PAK-2p34	PAK2
+	2.97409	-0.568867	Transcription elongation regulator 1	TCERG1
+	1.74385	-0.568759	Epidermal growth factor receptor substrate 15	EPS15
+	2.62117	-0.567296	Heterogeneous nuclear ribonucleoprotein L	HNRNPL
+	1.7809	-0.566608	Crooked neck-like protein 1	CRNKL1
+	1.04034	-0.565164	WD repeat-containing protein 43	WDR43
+	3.33868	-0.564837	Aminoacyl tRNA synthase complex-interacting multifunctional protein 2	AIMP2
+	2.07661	-0.56428	GPI transamidase component PIG-T	PIGT
+	2.27928	-0.563092	Signal recognition particle 54 kDa protein	SRP54
+	2.61987	-0.558697	Prostaglandin E synthase 3	PTGES3
+	3.12744	-0.555717	Nucleophosmin	NPM1
+	3.49009	-0.553179	Ragulator complex protein LAMTOR1	LAMTOR1
+	1.9381	-0.552287	Mitochondrial import inner membrane translocase subunit TIM50	TIMM50
+	2.47607	-0.551556	Probable 28S rRNA (cytosine(4447)-C(5))-methyltransferase	NOP2
+	1.70246	-0.547955	Beta-glucuronidase	GUSB
+	3.29652	-0.546953	Rac GTPase-activating protein 1	RACGAP1
+	1.60993	-0.544771	Succinyl-CoA ligase [ADP-forming] subunit beta, mitochondrial	SUCLA2
+	1.58485	-0.543286	Huntingtin-interacting protein 1-related protein	HIP1R
+	2.07234	-0.543091	Procollagen-lysine,2-oxoglutarate 5-dioxygenase 3	PLOD3
+	2.02124	-0.541266	Heterogeneous nuclear ribonucleoprotein H2	HNRNPH2
+	3.00369	-0.539406	ATP-dependent Clp protease ATP-binding subunit clpX-like, mitochondrial	CLPX
+	1.58529	-0.539176	N-acylneuraminate cytidylyltransferase	CMAS
+	2.63333	-0.538809	Lariat debranching enzyme	DBR1
+	1.5346	-0.535567	Serine--tRNA ligase, mitochondrial	SARS2
+	3.37405	-0.535503	Poly(U)-binding-splicing factor PUF60	PUF60
+	2.35147	-0.535416	Exportin-T	XPOT
+	3.03171	-0.533396	Glutamine--fructose-6-phosphate aminotransferase [isomerizing] 1	GFPT1
+	0.945031	-0.53336	NADH dehydrogenase [ubiquinone] 1 beta subcomplex subunit 5, mitochondrial	NDUFB5
+	2.14564	-0.531653	Transcriptional repressor CTCF	CTCF
+	2.95635	-0.531101	Transportin-2	TNPO2
	0.293367	-0.529573	UPF0587 protein C1orf123	C1orf123
+	2.24892	-0.529162	N-terminal kinase-like protein	SCYL1
+	1.99974	-0.528971	Ubiquitin carboxyl-terminal hydrolase 10	USP10
+	2.58928	-0.528533	Histone-lysine N-methyltransferase setd3	SETD3
+	1.85344	-0.527768	NAD(P)H-hydrate epimerase	APOA1BP
+	2.42953	-0.525421	Splicing factor U2AF 65 kDa subunit	U2AF2
+	3.13081	-0.525407	Heme oxygenase 2	HMOX2
+	1.39604	-0.525358	Histone deacetylase 2	HDAC2
+	2.14485	-0.525105	C-terminal-binding protein 2	CTBP2
+	2.21561	-0.524825	Aconitate hydratase, mitochondrial	ACO2
+	1.34744	-0.52393	Sialic acid synthase	NANS
+	1.18515	-0.522185	ATP-dependent RNA helicase DDX24	DDX24
+	3.42061	-0.521948	Alpha-soluble NSF attachment protein	NAPA
+	1.25568	-0.521166	Cleavage and polyadenylation specificity factor subunit 6	CPSF6
+	1.79148	-0.520266	Ribosome biogenesis regulatory protein homolog	RRS1
+	2.66078	-0.519693	Prohibitin	PHB
+	1.92448	-0.518637	Galectin-3-binding protein	LGALS3BP
+	2.63218	-0.514903	Large proline-rich protein BAG6	BAG6
+	1.14242	-0.513763	Cleavage and polyadenylation specificity factor subunit 2	CPSF2
+	1.68253	-0.512411	AH receptor-interacting protein	AIP
+	3.86425	-0.512367	Elongation factor 2	EEF2
+	1.80425	-0.511905	Importin subunit alpha-3	KPNA4
+	1.46597	-0.508454	39S ribosomal protein L37, mitochondrial	MRPL37
+	4.17754	-0.508219	Heterogeneous nuclear ribonucleoprotein U-like protein 2	HNRNPUL2
+	1.05861	-0.507067	Nuclear-interacting partner of ALK	ZC3HC1
+	1.90892	-0.506655	39S ribosomal protein L38, mitochondrial	MRPL38
+	2.30419	-0.501743	Ubiquitin-related modifier 1	URM1
+	1.29516	-0.501507	60S ribosomal protein L7-like 1	RPL7L1
+	1.8164	-0.501361	ATP-dependent RNA helicase DDX54	DDX54
+	1.64335	-0.497901	SWI/SNF-related matrix-associated actin-dependent regulator of chromatin subfamily E member 1	SMARCE1
+	2.67224	-0.495857	ATP-dependent RNA helicase DDX42	DDX42
+	1.17749	-0.494527	General transcription factor 3C polypeptide 4	GTF3C4
+	2.04061	-0.493899	Serine/arginine-rich splicing factor 1	SRSF1
+	2.21605	-0.49239	NADH dehydrogenase [ubiquinone] iron-sulfur protein 3, mitochondrial	NDUFS3
+	2.86797	-0.49186	Ras-related protein Rab-5A	RAB5A
	0.396545	-0.491455	TBC1 domain family member 23	TBC1D23
	0.248244	-0.491296	COP9 signalosome complex subunit 6	COPS6
+	1.42256	-0.490678	THO complex subunit 1	THOC1
+	2.13789	-0.490194	Sorting nexin-1	SNX1
+	3.08895	-0.489688	WD40 repeat-containing protein SMU1;WD40 repeat-containing protein SMU1, N-terminally processed	SMU1
	0.546295	-0.488813	Actin, alpha cardiac muscle 1;Actin, alpha skeletal muscle;Actin, gamma-enteric smooth muscle	ACTC1;ACTA1;ACTG2
+	2.44516	-0.487054	RuvB-like 1	RUVBL1
+	1.31224	-0.485107	Adenosine kinase	ADK
+	1.3677	-0.48448	60S acidic ribosomal protein P1	RPLP1
+	2.80932	-0.483336	Serine/threonine-protein phosphatase 2A 56 kDa regulatory subunit epsilon isoform	PPP2R5E
+	1.66666	-0.480658	Acyl-protein thioesterase 2	LYPLA2
+	1.7681	-0.479052	Inositol monophosphatase 3	IMPAD1
+	2.77053	-0.478949	Ras-related protein Rab-21	RAB21
+	1.2844	-0.478902	PH-interacting protein	PHIP
+	2.1735	-0.478266	Periodic tryptophan protein 2 homolog	PWP2
+	1.70979	-0.477775	Telomere length regulation protein TEL2 homolog	TELO2
+	4.90394	-0.476889	Protein arginine N-methyltransferase 1	PRMT1
+	3.43102	-0.476495	40S ribosomal protein S4, X isoform	RPS4X
+	3.44611	-0.475873	Splicing factor 3B subunit 1	SF3B1
	0.611642	-0.475808	Pyridoxine-5-phosphate oxidase	PNPO
+	3.61749	-0.475051	RuvB-like 2	RUVBL2
+	2.70658	-0.475007	Pre-mRNA-processing factor 19	PRPF19
+	2.39925	-0.47401	Nucleolar GTP-binding protein 1	GTPBP4
+	1.70115	-0.473544	Cirhin	CIRH1A
+	1.86986	-0.470327	ADP/ATP translocase 2;ADP/ATP translocase 2, N-terminally processed	SLC25A5
+	1.54534	-0.469606	ATP-dependent RNA helicase DDX50	DDX50
+	2.4364	-0.468844	Aldehyde dehydrogenase family 16 member A1	ALDH16A1
+	1.95698	-0.468646	28S ribosomal protein S2, mitochondrial	MRPS2
+	2.24655	-0.468471	Ras-related protein Rab-11B;Ras-related protein Rab-11A	RAB11B;RAB11A
+	4.35717	-0.46638	Heterogeneous nuclear ribonucleoprotein U	HNRNPU
+	1.52993	-0.465125	Vacuolar protein sorting-associated protein 33A	VPS33A
	0.361924	-0.463407	Integrator complex subunit 4	INTS4
+	2.12406	-0.462719	Fatty aldehyde dehydrogenase	ALDH3A2
+	0.88646	-0.462367	Nesprin-2	SYNE2
+	1.02214	-0.456987	39S ribosomal protein L44, mitochondrial	MRPL44
+	2.83994	-0.455471	Importin-4	IPO4
+	0.791151	-0.454345	Choline-phosphate cytidylyltransferase A	PCYT1A
+	1.8238	-0.453897	Carboxymethylenebutenolidase homolog	CMBL
+	3.09238	-0.45365	RNA polymerase II-associated protein 3	RPAP3
+	2.36293	-0.449489	ER membrane protein complex subunit 1	EMC1
+	1.82598	-0.4488	Nuclear receptor-binding protein	NRBP1
	0.615558	-0.448232	ATP-dependent DNA helicase Q1	RECQL
+	1.35112	-0.447693	Cohesin subunit SA-2	STAG2
+	2.79351	-0.446339	Sulfide:quinone oxidoreductase, mitochondrial	SQRDL
+	1.0841	-0.446069	Transmembrane protein 214	TMEM214
+	1.07495	-0.445407	Small subunit processome component 20 homolog	UTP20
+	2.69649	-0.444684	FAS-associated factor 2	FAF2
+	2.52161	-0.443736	Heterogeneous nuclear ribonucleoproteins C1/C2	HNRNPC
+	2.51385	-0.443074	Sorting nexin-6;Sorting nexin-6, N-terminally processed	SNX6
+	1.2119	-0.440196	Craniofacial development protein 1	CFDP1
+	2.09272	-0.439801	Nucleolar protein 14	NOP14
+	2.27215	-0.43944	Ubiquitin carboxyl-terminal hydrolase 5	USP5
+	2.19897	-0.439224	Enhancer of rudimentary homolog	ERH
+	1.66671	-0.438622	Succinyl-CoA ligase [ADP/GDP-forming] subunit alpha, mitochondrial	SUCLG1
+	0.892005	-0.438176	Negative elongation factor B	NELFB
+	1.83356	-0.437483	Enhancer of mRNA-decapping protein 3	EDC3
+	1.96271	-0.436668	Metaxin-2	MTX2
+	2.64901	-0.435359	Cathepsin D;Cathepsin D light chain;Cathepsin D heavy chain	CTSD
+	2.3363	-0.433844	Inverted formin-2	INF2
+	1.67028	-0.433478	Elongation factor Tu GTP-binding domain-containing protein 1	EFTUD1
+	1.2551	-0.432331	Nuclear RNA export factor 1	NXF1
+	2.25524	-0.431875	Peptidyl-prolyl cis-trans isomerase B	PPIB
+	2.22019	-0.431018	Tripartite motif-containing protein 47	TRIM47
+	4.25697	-0.429879	Translational activator GCN1	GCN1L1
+	1.75233	-0.429487	39S ribosomal protein L28, mitochondrial	MRPL28
+	1.82369	-0.427229	DnaJ homolog subfamily C member 11	DNAJC11
+	2.2075	-0.426151	Stress-induced-phosphoprotein 1	STIP1
+	1.22501	-0.422718	NADH dehydrogenase [ubiquinone] 1 alpha subcomplex subunit 12	NDUFA12
+	1.20134	-0.421428	Nuclear export mediator factor NEMF	NEMF
+	1.26264	-0.421325	Ras-related protein Rab-13	RAB13
+	0.994522	-0.419438	Phosphatidylinositol 5-phosphate 4-kinase type-2 alpha	PIP4K2A
+	3.32982	-0.419142	GTP-binding nuclear protein Ran	RAN
+	3.03041	-0.418992	DNA topoisomerase 2-beta	TOP2B
+	1.64489	-0.418756	3-hydroxyisobutyryl-CoA hydrolase, mitochondrial	HIBCH
+	1.87536	-0.418465	Protein tyrosine phosphatase type IVA 2;Protein tyrosine phosphatase type IVA 1	PTP4A2;PTP4A1
	0.400894	-0.417742	Origin recognition complex subunit 5	ORC5
+	2.00141	-0.416229	Transmembrane 9 superfamily member 1	TM9SF1
+	1.9051	-0.415805	Sterol-4-alpha-carboxylate 3-dehydrogenase, decarboxylating	NSDHL
+	1.43586	-0.414415	N-terminal Xaa-Pro-Lys N-methyltransferase 1;N-terminal Xaa-Pro-Lys N-methyltransferase 1, N-terminally processed	NTMT1
+	1.92157	-0.41395	HEAT repeat-containing protein 1;HEAT repeat-containing protein 1, N-terminally processed	HEATR1
+	3.62222	-0.413708	T-complex protein 1 subunit beta	CCT2
+	3.10041	-0.413337	28S ribosomal protein S35, mitochondrial	MRPS35
+	2.36266	-0.413094	Nuclear factor NF-kappa-B p100 subunit;Nuclear factor NF-kappa-B p52 subunit	NFKB2
+	2.88273	-0.409135	Ancient ubiquitous protein 1	AUP1
+	0.916528	-0.408972	Fructose-bisphosphate aldolase C	ALDOC
+	1.98954	-0.407637	Ribosomal L1 domain-containing protein 1	RSL1D1
+	1.39829	-0.407619	Destrin	DSTN
+	2.05918	-0.405386	Nuclear mitotic apparatus protein 1	NUMA1
+	2.81104	-0.404198	Interferon-induced, double-stranded RNA-activated protein kinase	EIF2AK2
+	1.65099	-0.399012	Splicing factor, proline- and glutamine-rich	SFPQ
+	3.3842	-0.397774	MICOS complex subunit MIC60	IMMT
+	1.60507	-0.396565	U2 snRNP-associated SURP motif-containing protein	U2SURP
+	3.34294	-0.396309	Nucleolar protein 56	NOP56
+	2.63144	-0.396172	Proteasome subunit beta type-5	PSMB5
+	2.25399	-0.395393	Eukaryotic peptide chain release factor GTP-binding subunit ERF3A	GSPT1
+	3.45214	-0.395321	ATP-citrate synthase	ACLY
+	1.40919	-0.394143	Negative elongation factor A	NELFA
+	3.9098	-0.393962	Nucleolar RNA helicase 2	DDX21
+	2.29632	-0.393795	S1 RNA-binding domain-containing protein 1	SRBD1
+	1.11266	-0.393139	Diphthamide biosynthesis protein 1	DPH1
+	2.48971	-0.389046	Cytoplasmic FMR1-interacting protein 1	CYFIP1
+	2.1545	-0.388971	Torsin-1A	TOR1A
+	2.08973	-0.388901	Protein MON2 homolog	MON2
+	0.863821	-0.388636	RNA-binding protein 34	RBM34
+	2.58065	-0.387466	ER membrane protein complex subunit 7	EMC7
+	1.15055	-0.386728	Host cell factor 1;HCF N-terminal chain 1;HCF N-terminal chain 2;HCF N-terminal chain 3;HCF N-terminal chain 4;HCF N-terminal chain 5;HCF N-terminal chain 6;HCF C-terminal chain 1;HCF C-terminal chain 2;HCF C-terminal chain 3;HCF C-terminal chain 4;HCF C-terminal chain 5;HCF C-terminal chain 6	HCFC1
+	2.14267	-0.38633	Transcription elongation factor B polypeptide 1	TCEB1
+	2.28634	-0.385876	Glucosylceramidase	GBA
+	1.66074	-0.385606	Splicing factor 45	RBM17
+	1.55701	-0.38434	Sorting nexin-2	SNX2
+	2.8005	-0.383559	Thioredoxin-related transmembrane protein 1	TMX1
	0.696319	-0.383172	E1A-binding protein p400	EP400
+	1.31527	-0.382216	14-3-3 protein beta/alpha;14-3-3 protein beta/alpha, N-terminally processed	YWHAB
+	1.64005	-0.38172	Nuclear pore complex protein Nup160	NUP160
+	1.06298	-0.378586	Protein TBRG4	TBRG4
+	1.29413	-0.37818	Ribosomal RNA processing protein 1 homolog B	RRP1B
+	1.06689	-0.377747	Cleavage and polyadenylation specificity factor subunit 3	CPSF3
+	2.26502	-0.377694	Nuclear transport factor 2	NUTF2
+	0.919311	-0.377129	Pachytene checkpoint protein 2 homolog	TRIP13
	0.619214	-0.376327	Serine/threonine-protein phosphatase 4 regulatory subunit 2	PPP4R2
+	1.48091	-0.375214	Voltage-dependent anion-selective channel protein 2	VDAC2
	0.724173	-0.374828	Superoxide dismutase [Mn], mitochondrial	SOD2
+	2.08401	-0.374442	Alcohol dehydrogenase [NADP(+)]	AKR1A1
+	2.44667	-0.372836	Eukaryotic initiation factor 4A-III;Eukaryotic initiation factor 4A-III, N-terminally processed	EIF4A3
+	2.09335	-0.372728	Ubiquitin-conjugating enzyme E2 variant 1	UBE2V1
+	2.42269	-0.371729	RNA-binding protein 12B	RBM12B
+	1.07329	-0.370821	Suppressor of SWI4 1 homolog	PPAN
	0.786071	-0.370521	Hydroxymethylglutaryl-CoA lyase, mitochondrial	HMGCL
+	1.3475	-0.37039	SUMO-conjugating enzyme UBC9	UBE2I
+	2.4088	-0.370029	Proliferation-associated protein 2G4	PA2G4
+	1.23489	-0.369137	Double-stranded RNA-specific adenosine deaminase	ADAR
+	1.2656	-0.369113	Peptidyl-prolyl cis-trans isomerase D	PPID
+	2.3098	-0.368869	TRPM8 channel-associated factor 1	TCAF1
+	1.14369	-0.368786	Ribonuclease H2 subunit A	RNASEH2A
+	1.0916	-0.368247	Tubulin--tyrosine ligase-like protein 12	TTLL12
+	1.24828	-0.366529	DnaJ homolog subfamily C member 5	DNAJC5
+	1.84341	-0.364784	E3 ubiquitin-protein ligase listerin	LTN1
+	2.07964	-0.364712	Cell cycle and apoptosis regulator protein 2	CCAR2
+	1.19204	-0.362104	Protein SEC13 homolog	SEC13
+	4.06574	-0.362035	U4/U6 small nuclear ribonucleoprotein Prp31	PRPF31
	0.251807	-0.361844	Protein RER1	RER1
+	1.35711	-0.361727	TRMT1-like protein	TRMT1L
	0.781963	-0.360926	Protein transport protein Sec61 subunit alpha isoform 1;Protein transport protein Sec61 subunit alpha isoform 2	SEC61A1;SEC61A2
+	1.9965	-0.360237	Small nuclear ribonucleoprotein Sm D3	SNRPD3
+	1.04044	-0.359474	Ceramide synthase 2	CERS2
+	3.34874	-0.35893	Serine hydroxymethyltransferase, mitochondrial	SHMT2
+	1.96226	-0.357017	Probable ATP-dependent RNA helicase DDX5	DDX5
+	2.27284	-0.35698	mRNA export factor	RAE1
+	2.75208	-0.356566	26S proteasome non-ATPase regulatory subunit 6	PSMD6
+	2.77236	-0.356464	Sorting and assembly machinery component 50 homolog	SAMM50
+	3.21277	-0.356047	Heat shock protein 105 kDa	HSPH1
+	1.24289	-0.355967	ER membrane protein complex subunit 2	EMC2
+	1.71559	-0.35589	Eukaryotic translation initiation factor 3 subunit I	EIF3I
	0.199099	-0.35545	Transmembrane and coiled-coil domain-containing protein 1	TMCO1
+	0.931948	-0.354047	Methyl-CpG-binding domain protein 3	MBD3
	0.739741	-0.353668	40S ribosomal protein S24	RPS24
+	2.35038	-0.353497	Ribosome biogenesis protein WDR12	WDR12
+	1.92812	-0.351231	Lymphoid-specific helicase	HELLS
+	1.96996	-0.350245	Small nuclear ribonucleoprotein-associated proteins B and B;Small nuclear ribonucleoprotein-associated protein N	SNRPB;SNRPN
+	1.53724	-0.350224	DNA-directed RNA polymerase I subunit RPA1	POLR1A
+	3.19989	-0.350134	Importin subunit alpha-1	KPNA2
+	2.14971	-0.345423	Lysosomal alpha-mannosidase;Lysosomal alpha-mannosidase A peptide;Lysosomal alpha-mannosidase B peptide;Lysosomal alpha-mannosidase C peptide;Lysosomal alpha-mannosidase D peptide;Lysosomal alpha-mannosidase E peptide	MAN2B1
+	1.67649	-0.344508	Prohibitin-2	PHB2
+	1.67197	-0.343651	Tyrosine-protein phosphatase non-receptor type 2	PTPN2
+	0.977813	-0.343363	Sideroflexin-3	SFXN3
+	0.953971	-0.341543	Galactosylgalactosylxylosylprotein 3-beta-glucuronosyltransferase 3	B3GAT3
+	0.894452	-0.339675	3-hydroxyisobutyrate dehydrogenase, mitochondrial	HIBADH
+	1.68569	-0.339386	Histone H4	HIST1H4A
+	1.29641	-0.337854	40S ribosomal protein S7	RPS7
+	2.64861	-0.337667	Protein transport protein Sec24C	SEC24C
+	4.36289	-0.337488	Transmembrane emp24 domain-containing protein 9	TMED9
	0.44807	-0.336639	Activating signal cointegrator 1 complex subunit 2	ASCC2
+	1.724	-0.336638	Cold shock domain-containing protein E1	CSDE1
	0.792436	-0.336166	2-5-oligoadenylate synthase 3	OAS3
+	1.20586	-0.336129	39S ribosomal protein L4, mitochondrial	MRPL4
+	1.10933	-0.335952	Acylamino-acid-releasing enzyme	APEH
+	2.09488	-0.334961	Vitamin K epoxide reductase complex subunit 1-like protein 1	VKORC1L1
+	1.72165	-0.334833	Collagen type IV alpha-3-binding protein	COL4A3BP
	0.656385	-0.334482	DNA-directed RNA polymerases I, II, and III subunit RPABC1	POLR2E
	0.107317	-0.333995	Lipase maturation factor 2	LMF2
+	1.57771	-0.333321	ATP synthase subunit O, mitochondrial	ATP5O
	0.584075	-0.332369	Protein HGH1 homolog	HGH1
+	1.09438	-0.3317	Probable ATP-dependent RNA helicase DDX31	DDX31
+	1.31483	-0.330151	Transcription elongation factor A protein 1	TCEA1
+	0.968738	-0.329927	Double-strand-break repair protein rad21 homolog	RAD21
+	2.74632	-0.328634	Long-chain fatty acid transport protein 4	SLC27A4
+	1.43916	-0.325773	Bifunctional polynucleotide phosphatase/kinase;Polynucleotide 3-phosphatase;Polynucleotide 5-hydroxyl-kinase	PNKP
+	2.15504	-0.32555	Prolactin regulatory element-binding protein	PREB
+	3.25973	-0.325473	UBX domain-containing protein 4	UBXN4
+	1.93223	-0.324492	Prenylcysteine oxidase 1	PCYOX1
+	2.59385	-0.322833	Ras-related protein Rab-6A;Ras-related protein Rab-6B	RAB6A;RAB6B
	0.543326	-0.321202	Apoptosis regulator BAX	BAX
	0.635748	-0.321199	Methylmalonyl-CoA mutase, mitochondrial	MUT
	0.247582	-0.320939	Uncharacterized protein C2orf47, mitochondrial	C2orf47
	0.859457	-0.318534	Pyruvate dehydrogenase phosphatase regulatory subunit, mitochondrial	PDPR
+	1.29773	-0.315592	Actin-like protein 6A	ACTL6A
+	1.97298	-0.313876	Heat shock protein HSP 90-alpha	HSP90AA1
+	1.24975	-0.313618	Regulator of nonsense transcripts 2	UPF2
	0.753381	-0.312461	Ribonucleases P/MRP protein subunit POP1	POP1
+	1.13804	-0.311815	Histone deacetylase 1	HDAC1
+	1.76571	-0.310549	N-acetyltransferase 10	NAT10
+	1.5243	-0.309632	Heat shock 70 kDa protein 14	HSPA14
+	0.898776	-0.309553	Ribosomal biogenesis protein LAS1L	LAS1L
+	1.05595	-0.308409	Proline-, glutamic acid- and leucine-rich protein 1	PELP1
+	2.48398	-0.308057	Pre-mRNA-processing-splicing factor 8	PRPF8
+	2.44147	-0.308006	Gem-associated protein 5	GEMIN5
+	0.995132	-0.305095	Synapse-associated protein 1	SYAP1
	0.412676	-0.304227	Nibrin	NBN
+	2.82561	-0.3016	Copine-3	CPNE3
	0.878824	-0.301065	28S ribosomal protein S31, mitochondrial	MRPS31
	0.592351	-0.300804	WD repeat-containing protein 46	WDR46
	0.892463	-0.300474	Activated RNA polymerase II transcriptional coactivator p15	SUB1
+	1.37357	-0.30027	Farnesyl pyrophosphate synthase	FDPS
+	1.36316	-0.300046	ADP-ribosylation factor 1;ADP-ribosylation factor 3	ARF1;ARF3
	0.393421	-0.296934	Activating signal cointegrator 1	TRIP4
	0.534908	-0.295707	Ribosomal RNA small subunit methyltransferase NEP1	EMG1
+	2.07659	-0.295033	U2 small nuclear ribonucleoprotein A	SNRPA1
+	1.26737	-0.293863	Nucleolar protein 58	NOP58
+	1.83029	-0.293254	Myotrophin	MTPN
+	1.7321	-0.293019	40S ribosomal protein S2	RPS2
	0.74075	-0.291307	WD repeat-containing protein 3	WDR3
+	1.12648	-0.29077	DNA-directed RNA polymerase II subunit RPB1	POLR2A
+	1.263	-0.289941	Exocyst complex component 4	EXOC4
	0.106468	-0.289582	Catenin alpha-2	CTNNA2
	0.726282	-0.287863	Diablo homolog, mitochondrial	DIABLO
	0.832786	-0.287409	3-ketoacyl-CoA thiolase, peroxisomal	ACAA1
+	2.81097	-0.28708	116 kDa U5 small nuclear ribonucleoprotein component	EFTUD2
+	2.77452	-0.285751	Pre-mRNA-splicing factor ATP-dependent RNA helicase DHX15	DHX15
+	2.94009	-0.284701	26S proteasome non-ATPase regulatory subunit 7	PSMD7
+	2.65313	-0.284082	tRNA (cytosine(34)-C(5))-methyltransferase	NSUN2
	0.775397	-0.284009	V-type proton ATPase 116 kDa subunit a isoform 1	ATP6V0A1
+	1.53313	-0.28342	V-type proton ATPase catalytic subunit A	ATP6V1A
+	1.95188	-0.283196	Dolichyl-diphosphooligosaccharide--protein glycosyltransferase subunit STT3A	STT3A
	0.788266	-0.282752	WD repeat-containing protein 5	WDR5
+	2.60101	-0.279353	RNA-binding motif protein, X chromosome;RNA-binding motif protein, X chromosome, N-terminally processed;RNA binding motif protein, X-linked-like-1	RBMX;RBMXL1
+	1.08958	-0.279008	39S ribosomal protein L13, mitochondrial	MRPL13
+	2.13397	-0.277833	Ras-related protein Rab-2A;Ras-related protein Rab-2B	RAB2A;RAB2B
+	3.84596	-0.276437	RRP12-like protein	RRP12
+	1.51699	-0.275926	ADP-ribosylation factor-like protein 1	ARL1
+	1.66588	-0.272917	Peptidyl-prolyl cis-trans isomerase A;Peptidyl-prolyl cis-trans isomerase A, N-terminally processed	PPIA
+	2.01051	-0.272513	GTP-binding protein SAR1a	SAR1A
+	1.40842	-0.272324	Vesicle-fusing ATPase	NSF
+	1.15775	-0.270753	V-type proton ATPase subunit H	ATP6V1H
	0.758972	-0.270168	Gem-associated protein 4	GEMIN4
+	1.41118	-0.269793	Transmembrane 9 superfamily member 2	TM9SF2
	0.405204	-0.269705	Malonyl-CoA-acyl carrier protein transacylase, mitochondrial	MCAT
+	2.83899	-0.267706	Interleukin enhancer-binding factor 3	ILF3
	0.552541	-0.267437	Ras-related protein Rab-10	RAB10
	0.902556	-0.265718	1-phosphatidylinositol 4,5-bisphosphate phosphodiesterase gamma-1	PLCG1
	0.59461	-0.265659	Large subunit GTPase 1 homolog	LSG1
+	2.666	-0.264543	Interleukin enhancer-binding factor 2	ILF2
	0.61	-0.264294	Peflin	PEF1
	0.905028	-0.26223	UPF0600 protein C5orf51	C5orf51
+	1.67428	-0.261293	Pyrroline-5-carboxylate reductase 3	PYCRL
+	1.02022	-0.259823	SWI/SNF complex subunit SMARCC2	SMARCC2
	0.752703	-0.259249	Liprin-alpha-1	PPFIA1
+	1.48533	-0.259203	Vacuolar protein sorting-associated protein VTA1 homolog	VTA1
+	1.36531	-0.259188	DnaJ homolog subfamily B member 11	DNAJB11
+	1.25996	-0.258399	ATP-dependent zinc metalloprotease YME1L1	YME1L1
+	1.11085	-0.258392	DCN1-like protein 1	DCUN1D1
	0.586041	-0.257205	Trafficking protein particle complex subunit 4	TRAPPC4
	0.700518	-0.257105	B-cell receptor-associated protein 31	BCAP31
+	1.73032	-0.252632	Heterogeneous nuclear ribonucleoprotein K	HNRNPK
	0.486603	-0.25029	Splicing factor 3B subunit 6	SF3B6
	0.971267	-0.248802	Lipopolysaccharide-responsive and beige-like anchor protein	LRBA
+	2.23312	-0.248351	RNA-binding protein 10	RBM10
+	1.75858	-0.248117	Serine/threonine-protein phosphatase 6 regulatory subunit 3	PPP6R3
+	2.02276	-0.248068	Programmed cell death protein 10	PDCD10
	0.600171	-0.246855	MICOS complex subunit MIC19	CHCHD3
+	1.76319	-0.246222	Proteasome subunit beta type-7	PSMB7
	0.577969	-0.244558	Zinc finger CCCH-type with G patch domain-containing protein	ZGPAT
	0.680231	-0.244377	39S ribosomal protein L23, mitochondrial	MRPL23
	0.68685	-0.243498	Serine/arginine-rich splicing factor 9	SRSF9
	0.510341	-0.243369	Mitochondrial import receptor subunit TOM22 homolog	TOMM22
+	2.89132	-0.242844	N-acetyl-D-glucosamine kinase	NAGK
+	1.47732	-0.242121	Glucosidase 2 subunit beta	PRKCSH
+	1.94952	-0.240572	Haloacid dehalogenase-like hydrolase domain-containing protein 2	HDHD2
+	1.60445	-0.240382	Hydroxyacyl-coenzyme A dehydrogenase, mitochondrial	HADH
+	1.34338	-0.238082	Polyadenylate-binding protein-interacting protein 1	PAIP1
	0.810879	-0.237777	Beta-catenin-like protein 1	CTNNBL1
	0.883987	-0.2347	Cleft lip and palate transmembrane protein 1-like protein	CLPTM1L
	0.453389	-0.232936	Histone acetyltransferase KAT7	KAT7
	0.491016	-0.232541	Ral GTPase-activating protein subunit beta	RALGAPB
	0.400021	-0.232477	40S ribosomal protein S19	RPS19
	0.865502	-0.23226	U4/U6 small nuclear ribonucleoprotein Prp4	PRPF4
	0.408731	-0.232094	Putative RNA-binding protein 15	RBM15
+	1.16434	-0.228265	Splicing factor 3A subunit 1	SF3A1
+	1.82246	-0.22813	Annexin A7	ANXA7
+	2.03103	-0.227737	CAD protein;Glutamine-dependent carbamoyl-phosphate synthase;Aspartate carbamoyltransferase;Dihydroorotase	CAD
+	1.29765	-0.226095	Tubulin-specific chaperone E	TBCE
	1.13252	-0.225827	60S ribosomal protein L10	RPL10
	0.255842	-0.225655	28S ribosomal protein S11, mitochondrial	MRPS11
	0.937287	-0.225236	Protein deglycase DJ-1	PARK7
+	1.43012	-0.22298	Desmoglein-2	DSG2
+	2.99578	-0.222879	Splicing factor 3A subunit 3	SF3A3
+	2.34616	-0.219292	Protein disulfide-isomerase A3	PDIA3
	0.578766	-0.218406	UPF0553 protein C9orf64	C9orf64
	0.926263	-0.217824	26S protease regulatory subunit 6A	PSMC3
	0.604354	-0.217405	Lysocardiolipin acyltransferase 1	LCLAT1
	0.144487	-0.216193	Kinesin-like protein KIF13B	KIF13B
	0.88505	-0.215642	rRNA 2-O-methyltransferase fibrillarin	FBL
	0.972187	-0.214726	Histone H2B type 3-B;Histone H2B type 2-E;Histone H2B type 1-B;Histone H2B type 1-O;Histone H2B type 1-J;Putative histone H2B type 2-D;Putative histone H2B type 2-C	HIST3H2BB;HIST2H2BE;HIST1H2BB;HIST1H2BO;HIST1H2BJ;HIST2H2BD;HIST2H2BC
	1.22034	-0.21444	Serine/threonine-protein phosphatase 2A 56 kDa regulatory subunit gamma isoform	PPP2R5C
	0.976807	-0.213175	DNA mismatch repair protein Msh6	MSH6
	0.288599	-0.211803	RISC-loading complex subunit TARBP2	TARBP2
	0.995477	-0.211686	Structural maintenance of chromosomes protein 1A	SMC1A
	0.744855	-0.210809	Ethanolamine-phosphate cytidylyltransferase	PCYT2
	0.660327	-0.209519	Pre-mRNA-splicing factor RBM22	RBM22
	0.867282	-0.206739	Transducin beta-like protein 3	TBL3
	0.600171	-0.205117	Lysosome-associated membrane glycoprotein 2	LAMP2
	0.986107	-0.20436	Fragile X mental retardation protein 1	FMR1
	0.493349	-0.204283	PCI domain-containing protein 2	PCID2
+	1.71847	-0.203931	Heterogeneous nuclear ribonucleoproteins A2/B1	HNRNPA2B1
+	1.57071	-0.203485	Drebrin	DBN1
	0.805226	-0.203061	V-type proton ATPase subunit S1	ATP6AP1
	1.08096	-0.200763	AFG3-like protein 2	AFG3L2
	0.825852	-0.199656	RNA-binding protein 39	RBM39
	0.947693	-0.199066	Leucine-rich repeat-containing protein 59	LRRC59
+	2.86099	-0.198758	Clathrin heavy chain 1	CLTC
	0.623183	-0.196412	Serine/threonine-protein phosphatase 1 regulatory subunit 10	PPP1R10
+	2.14176	-0.195997	Supervillin	SVIL
	0.389971	-0.194815	Heterogeneous nuclear ribonucleoprotein K	HNRNPK
	1.30678	-0.194415	Aspartate aminotransferase, mitochondrial	GOT2
	1.0894	-0.194192	Polyadenylate-binding protein 2	PABPN1
+	2.17846	-0.194003	Paraspeckle component 1	PSPC1
	1.11551	-0.191425	Bifunctional glutamate/proline--tRNA ligase;Glutamate--tRNA ligase;Proline--tRNA ligase	EPRS
	0.943621	-0.191025	Serrate RNA effector molecule homolog	SRRT
	0.585557	-0.190916	Complement component 1 Q subcomponent-binding protein, mitochondrial	C1QBP
	0.452127	-0.190165	Protein-L-isoaspartate(D-aspartate) O-methyltransferase	PCMT1
	0.700335	-0.18904	Cysteine and glycine-rich protein 1	CSRP1
	1.12175	-0.188222	DnaJ homolog subfamily C member 9	DNAJC9
	0.200953	-0.185692	Uncharacterized protein KIAA2013	KIAA2013
+	1.55606	-0.185038	Ubiquitin-conjugating enzyme E2 Z	UBE2Z
+	1.63552	-0.184903	Thyroid adenoma-associated protein	THADA
	0.729069	-0.184401	Pre-mRNA-splicing factor SYF1	XAB2
	1.37214	-0.183632	Dihydrolipoyllysine-residue succinyltransferase component of 2-oxoglutarate dehydrogenase complex, mitochondrial	DLST
	0.763024	-0.183507	Glyoxylate reductase/hydroxypyruvate reductase	GRHPR
	1.25047	-0.183369	Phosphatidylethanolamine-binding protein 1;Hippocampal cholinergic neurostimulating peptide	PEBP1
+	2.59665	-0.177714	Death-inducer obliterator 1	DIDO1
	0.821441	-0.175294	60 kDa SS-A/Ro ribonucleoprotein	TROVE2
	0.315163	-0.174225	Probable dimethyladenosine transferase	DIMT1
	0.874179	-0.173374	Acyl-coenzyme A thioesterase 1;Acyl-coenzyme A thioesterase 2, mitochondrial	ACOT1;ACOT2
	0.647803	-0.172866	Nuclear autoantigenic sperm protein	NASP
	0.455111	-0.169832	Sn1-specific diacylglycerol lipase beta	DAGLB
	0.928889	-0.167197	cAMP-dependent protein kinase catalytic subunit alpha;cAMP-dependent protein kinase catalytic subunit beta	PRKACA;PRKACB
	0.189585	-0.166201	Proteasome assembly chaperone 4	PSMG4
+	2.31995	-0.165638	Hypoxanthine-guanine phosphoribosyltransferase	HPRT1
+	2.18802	-0.164703	Hypoxia up-regulated protein 1	HYOU1
	0.614079	-0.164551	SCY1-like protein 2	SCYL2
	0.259101	-0.162598	Aladin	AAAS
	0.140098	-0.162539	Nuclease-sensitive element-binding protein 1	YBX1
	0.404804	-0.162254	Alpha-1,3-mannosyl-glycoprotein 2-beta-N-acetylglucosaminyltransferase	MGAT1
	0.185097	-0.156739	Volume-regulated anion channel subunit LRRC8E	LRRC8E
	0.834209	-0.154783	Abl interactor 1	ABI1
+	2.70201	-0.154554	Putative RNA-binding protein Luc7-like 2	LUC7L2
	1.3316	-0.153926	Syntaxin-18	STX18
	1.12123	-0.153912	5-3 exoribonuclease 2	XRN2
	0.767876	-0.15369	40S ribosomal protein S6	RPS6
	0.625308	-0.153058	Replication factor C subunit 3	RFC3
	0.346791	-0.150778	CDGSH iron-sulfur domain-containing protein 1	CISD1
	0.382212	-0.150723	Cleavage stimulation factor subunit 2	CSTF2
	0.481804	-0.150109	Rho GTPase-activating protein 17	ARHGAP17
	0.845333	-0.149053	Proteasome subunit alpha type-6	PSMA6
+	3.31323	-0.147654	Rab GDP dissociation inhibitor beta	GDI2
	0.549825	-0.147368	Phenylalanine--tRNA ligase alpha subunit	FARSA
	0.366085	-0.146849	AP-3 complex subunit delta-1	AP3D1
	0.923393	-0.146699	Protein FAM91A1	FAM91A1
	0.8717	-0.146683	Regulator of microtubule dynamics protein 3	RMDN3
	0.791423	-0.146133	Ribonucleoside-diphosphate reductase large subunit	RRM1
	0.8393	-0.1458	Flotillin-2	FLOT2
	0.618732	-0.145064	Endoplasmic reticulum resident protein 44	ERP44
	1.52841	-0.144047	Annexin A11	ANXA11
	0.381879	-0.142016	DNA mismatch repair protein Msh2	MSH2
	0.417735	-0.139529	UV excision repair protein RAD23 homolog A	RAD23A
	0.628482	-0.13851	Dual specificity protein phosphatase 23	DUSP23
	1.63364	-0.138468	Protein disulfide-isomerase A4	PDIA4
	1.8413	-0.13811	Coiled-coil domain-containing protein 22	CCDC22
	1.16701	-0.136812	Ribonucleoprotein PTB-binding 1	RAVER1
	0.720576	-0.13574	Protein argonaute-2	AGO2
	1.09334	-0.135343	Cell division cycle and apoptosis regulator protein 1	CCAR1
	0.370546	-0.132727	Serine palmitoyltransferase 1	SPTLC1
	0.31999	-0.129316	F-box only protein 7	FBXO7
	0.947121	-0.128504	UTP--glucose-1-phosphate uridylyltransferase	UGP2
	0.856238	-0.128146	La-related protein 1	LARP1
	0.242564	-0.127213	MOB kinase activator 1A;MOB kinase activator 1B	MOB1A;MOB1B
	0.712192	-0.127205	Actin, cytoplasmic 2;Actin, cytoplasmic 2, N-terminally processed	ACTG1
	1.13868	-0.127056	Guanine nucleotide-binding protein-like 1	GNL1
	0.431081	-0.126925	U3 small nucleolar RNA-associated protein 18 homolog	UTP18
	1.10244	-0.125943	Nuclear cap-binding protein subunit 1	NCBP1
	0.532182	-0.125923	Succinate dehydrogenase [ubiquinone] flavoprotein subunit, mitochondrial	SDHA
	0.642717	-0.122467	Thioredoxin-like protein 1	TXNL1
	0.342365	-0.121896	E3 ubiquitin-protein ligase RNF213	RNF213
	0.412909	-0.121121	Tropomodulin-3	TMOD3
	0.374265	-0.120485	U3 small nucleolar RNA-associated protein 6 homolog	UTP6
	0.772109	-0.120302	Catenin delta-1	CTNND1
	0.958061	-0.119738	Guanine nucleotide-binding protein-like 3	GNL3
	0.330447	-0.11853	Dolichyl-phosphate beta-glucosyltransferase	ALG5
	0.462405	-0.118085	Exocyst complex component 7	EXOC7
	0.443625	-0.117043	Symplekin	SYMPK
	0.394611	-0.116613	Proteasome activator complex subunit 2	PSME2
	0.764915	-0.115152	Pescadillo homolog	PES1
	0.276007	-0.112406	Inositol polyphosphate 5-phosphatase OCRL-1	OCRL
	0.261311	-0.112137	Tubulin-specific chaperone A	TBCA
	0.544118	-0.11199	RelA-associated inhibitor	PPP1R13L
	0.865133	-0.110833	Ribosome biogenesis protein BRX1 homolog	BRIX1
	0.248953	-0.110685	Lysosomal protective protein;Lysosomal protective protein 32 kDa chain;Lysosomal protective protein 20 kDa chain	CTSA
	0.238121	-0.109467	RNA-binding protein 14	RBM14
	1.25106	-0.108578
	0.652934	-0.107936	Matrin-3	MATR3
	0.887397	-0.107551	Alpha-aminoadipic semialdehyde dehydrogenase	ALDH7A1
	2.25213	-0.107419	Serine/threonine-protein phosphatase 2B catalytic subunit alpha isoform	PPP3CA
	0.317812	-0.107005	DDB1- and CUL4-associated factor 13	DCAF13
	0.15888	-0.106457	U6 snRNA-associated Sm-like protein LSm2	LSM2
	0.358367	-0.106291	Transmembrane emp24 domain-containing protein 1	TMED1
	0.352771	-0.106263	Peptidyl-prolyl cis-trans isomerase FKBP3	FKBP3
	0.809734	-0.105948
	1.22028	-0.10576	Delta-1-pyrroline-5-carboxylate synthase;Glutamate 5-kinase;Gamma-glutamyl phosphate reductase	ALDH18A1
	0.375322	-0.103864	Ribosomal protein S6 kinase alpha-1	RPS6KA1
	0.685978	-0.103365	DNA topoisomerase 1	TOP1
	0.188168	-0.10198	Kinesin-like protein KIF20A	KIF20A
	0.179676	-0.101492	Probable E3 ubiquitin-protein ligase HERC4	HERC4
	0.449305	-0.101029	UDP-glucose 4-epimerase	GALE
	0.739173	-0.100879	Mitochondrial 2-oxoglutarate/malate carrier protein	SLC25A11
	0.263768	-0.100248	Bis(5-nucleosyl)-tetraphosphatase [asymmetrical]	NUDT2
	0.199093	-0.0995286	Cysteine desulfurase, mitochondrial	NFS1
	0.507878	-0.0993417	60S ribosomal protein L7	RPL7
	0.247077	-0.0991262	Proteasomal ubiquitin receptor ADRM1	ADRM1
	0.372616	-0.0980364	Cytosolic 5-nucleotidase 3A	NT5C3A
	0.260583	-0.0977256	U1 small nuclear ribonucleoprotein A	SNRPA
	1.58551	-0.0974261	Peroxiredoxin-6	PRDX6
	0.440012	-0.0969652	DNA primase large subunit	PRIM2
	1.72492	-0.0960795	Splicing factor 3B subunit 2	SF3B2
	0.37473	-0.0949567	UPF0609 protein C4orf27	C4orf27
	0.617552	-0.0915572	Aminoacyl tRNA synthase complex-interacting multifunctional protein 1;Endothelial monocyte-activating polypeptide 2	AIMP1
	0.391005	-0.0902545	Trifunctional purine biosynthetic protein adenosine-3;Phosphoribosylamine--glycine ligase;Phosphoribosylformylglycinamidine cyclo-ligase;Phosphoribosylglycinamide formyltransferase	GART
	0.492831	-0.0889371	Twinfilin-1	TWF1
	0.851972	-0.0886091	Transcriptional repressor p66-alpha	GATAD2A
	0.289042	-0.0878302	Proteasome subunit beta type-3	PSMB3
	0.141087	-0.0874201	Zinc finger CCCH domain-containing protein 14	ZC3H14
	1.33331	-0.0849291	Exportin-1	XPO1
	0.618744	-0.082229	U4/U6.U5 tri-snRNP-associated protein 2	USP39
	0.398504	-0.0805378	40S ribosomal protein S8	RPS8
	0.562821	-0.0795549	Mediator of RNA polymerase II transcription subunit 27	MED27
	0.532912	-0.0781898	Sequestosome-1	SQSTM1
	0.411308	-0.0769075	Proteasome subunit alpha type-5	PSMA5
	0.106864	-0.0766519	Anamorsin	CIAPIN1
	0.478592	-0.0761731	Ubiquitin-conjugating enzyme E2 R2	UBE2R2
	0.176262	-0.0754178	Probable ATP-dependent RNA helicase DDX47	DDX47
	0.245644	-0.0751794	Ubiquitin fusion degradation protein 1 homolog	UFD1L
	0.0295549	-0.0748647	Ras-related protein Rab-22A	RAB22A
	0.190406	-0.0745735	Proteasome subunit beta type-4	PSMB4
	0.130743	-0.0723451	TBC1 domain family member 9B	TBC1D9B
	0.214728	-0.0713965	Methylosome subunit pICln	CLNS1A
	0.0886207	-0.0697238	Ubiquitin-fold modifier-conjugating enzyme 1	UFC1
	0.153847	-0.0695356	Coronin-7	CORO7
	1.01615	-0.0693671	Kanadaptin	SLC4A1AP
	0.665211	-0.0683918	Spermidine synthase	SRM
	0.283037	-0.0669219	Alpha/beta hydrolase domain-containing protein 14B	ABHD14B
	1.79239	-0.0624097	Coatomer subunit gamma-1	COPG1
	0.88486	-0.0600662	Signal transducer and activator of transcription 1-alpha/beta	STAT1
	0.27353	-0.0590553	Protein FAM98B	FAM98B
	0.251736	-0.0589358	Anaphase-promoting complex subunit 4	ANAPC4
	0.135692	-0.0584361	Plakophilin-2	PKP2
	0.23103	-0.0577157	BRO1 domain-containing protein BROX	BROX
	0.449358	-0.056776	Tryptophan--tRNA ligase, cytoplasmic;T1-TrpRS;T2-TrpRS	WARS
	0.261297	-0.0566279	40S ribosomal protein S14	RPS14
	0.172563	-0.0564836	WD repeat-containing protein 36	WDR36
	0.278548	-0.055144	Cytosolic non-specific dipeptidase	CNDP2
	0.24058	-0.0515111	Tropomyosin alpha-3 chain	TPM3
	0.28466	-0.0509084	Protein mago nashi homolog	MAGOH
	0.178149	-0.0501391	Heterogeneous nuclear ribonucleoprotein A0	HNRNPA0
	0.13569	-0.0499414	NADH dehydrogenase [ubiquinone] 1 beta subcomplex subunit 1	NDUFB1
	0.191476	-0.0493749	NFU1 iron-sulfur cluster scaffold homolog, mitochondrial	NFU1
	0.10006	-0.0490201	ATPase WRNIP1	WRNIP1
	0.067343	-0.048919	Kelch-like ECH-associated protein 1	KEAP1
	0.0309472	-0.0483418	Ubiquilin-2	UBQLN2
	0.28632	-0.0454769	N-acetylglucosamine-6-sulfatase	GNS
	0.138021	-0.0441488	Kunitz-type protease inhibitor 2	SPINT2
	0.183309	-0.0436014	PDZ domain-containing protein GIPC1	GIPC1
	0.105263	-0.0420564	Putative RNA-binding protein Luc7-like 1	LUC7L
	0.197276	-0.0418193	40S ribosomal protein S15a	RPS15A
	0.131408	-0.0411682	RNA-binding protein 26	RBM26
	0.259109	-0.0406984	Metastasis-associated protein MTA2	MTA2
	0.0876885	-0.0403283	Thioredoxin	TXN
	0.167852	-0.0402355	Stomatin-like protein 2, mitochondrial	STOML2
	0.186951	-0.0394491	Glycogen debranching enzyme;4-alpha-glucanotransferase;Amylo-alpha-1,6-glucosidase	AGL
	0.100618	-0.0393327	Cullin-1	CUL1
	0.0194793	-0.0389665	Integrin-linked kinase-associated serine/threonine phosphatase 2C	ILKAP
	0.985745	-0.0389303	Ras GTPase-activating-like protein IQGAP1	IQGAP1
	0.298067	-0.0367006	Arginine--tRNA ligase, cytoplasmic	RARS
	0.0618575	-0.036075	39S ribosomal protein L3, mitochondrial	MRPL3
	0.093344	-0.0349566	Signal transducing adapter molecule 2	STAM2
	0.0500871	-0.0340805	Arfaptin-2	ARFIP2
	0.224006	-0.0323448	mRNA turnover protein 4 homolog	MRTO4
	0.21823	-0.0320161	Puromycin-sensitive aminopeptidase	NPEPPS
	0.0740137	-0.0291659	Alpha-mannosidase 2	MAN2A1
	0.0323374	-0.0286617	60S ribosomal protein L35a	RPL35A
	0.109237	-0.0276839	ATP-dependent RNA helicase DDX1	DDX1
	0.163753	-0.0271594	Dolichyl-diphosphooligosaccharide--protein glycosyltransferase 48 kDa subunit	DDOST
	0.0318607	-0.0270653	Armadillo repeat-containing X-linked protein 3	ARMCX3
	0.241277	-0.0256761	Transmembrane protein 43	TMEM43
	0.0737735	-0.0227725	Sorcin	SRI
	0.223799	-0.0224082	Platelet-activating factor acetylhydrolase IB subunit gamma	PAFAH1B3
	0.0876428	-0.0209446	SWI/SNF complex subunit SMARCC1	SMARCC1
	0.187371	-0.0198765	Pre-mRNA-splicing factor 38B	PRPF38B
	0.0287771	-0.0178515	Signal transducer and activator of transcription 3	STAT3
	0.035967	-0.0168279	Peptidyl-prolyl cis-trans isomerase FKBP5;Peptidyl-prolyl cis-trans isomerase FKBP5, N-terminally processed	FKBP5
	0.23244	-0.0162175	Serine/threonine-protein phosphatase PP1-alpha catalytic subunit	PPP1CA
	0.113628	-0.0161082	Cytosol aminopeptidase	LAP3
	0.104686	-0.0160071	Flap endonuclease 1	FEN1
	0.0464958	-0.0156778	Acetyl-CoA acetyltransferase, cytosolic	ACAT2
	0.0338675	-0.0153122	39S ribosomal protein L9, mitochondrial	MRPL9
	0.0282021	-0.0147584	ATP-dependent Clp protease proteolytic subunit, mitochondrial	CLPP
	0.0563186	-0.0123927	Proteasome subunit alpha type-2	PSMA2
	0.0967584	-0.0118319	CCR4-NOT transcription complex subunit 1	CNOT1
	0.0392378	-0.0108528	Endophilin-B2	SH3GLB2
	0.105635	-0.0103957	Transcription elongation factor SPT5	SUPT5H
	0.0228539	-0.0103213	Nuclear pore complex protein Nup107	NUP107
	0.0393021	-0.00950178	28S ribosomal protein S17, mitochondrial	MRPS17
	0.007025	-0.00880241	tRNA (adenine(58)-N(1))-methyltransferase catalytic subunit TRMT61A	TRMT61A
	0.0328941	-0.00781059	26S protease regulatory subunit 8	PSMC5
	0.0685477	-0.0068264	Eukaryotic peptide chain release factor subunit 1	ETF1
	0.0250053	-0.0058562	Long-chain-fatty-acid--CoA ligase 1	ACSL1
	0.00875258	-0.00555674	ATP-binding cassette sub-family F member 3	ABCF3
	0.0216533	-0.00415293	Polyadenylate-binding protein 1	PABPC1
	0.00228202	-0.00379117	3-5 exoribonuclease 1	ERI1
	0.0182738	-0.00323041	Zinc finger RNA-binding protein	ZFR
	0.000838858	-0.000455856	Importin subunit alpha-4	KPNA3
	0.000152366	7.56582e-05	ADP-sugar pyrophosphatase	NUDT5
	0.0125457	0.00282033	Plasma membrane calcium-transporting ATPase 1	ATP2B1
	0.0195362	0.00332324	tRNA-splicing ligase RtcB homolog	RTCB
	0.0565036	0.00361824	DNA damage-binding protein 1	DDB1
	0.0174045	0.00393931	Transmembrane emp24 domain-containing protein 7	TMED7
	0.0109805	0.00413386	DNA fragmentation factor subunit alpha	DFFA
	0.0236959	0.00644811	Probable ATP-dependent RNA helicase DDX41	DDX41
	0.0339571	0.00647926	Exportin-5	XPO5
	0.0208342	0.00739543	Acidic leucine-rich nuclear phosphoprotein 32 family member A	ANP32A
	0.0261862	0.00756709	60S ribosomal protein L6	RPL6
	0.0505405	0.00760714	E3 ubiquitin/ISG15 ligase TRIM25	TRIM25
	0.00320027	0.00972176	Migration and invasion enhancer 1	MIEN1
	0.0185678	0.0118364	Eukaryotic translation initiation factor 5B	EIF5B
	0.029498	0.0124798	Protein zwilch homolog	ZWILCH
	0.157551	0.0124868	60S acidic ribosomal protein P0;60S acidic ribosomal protein P0-like	RPLP0;RPLP0P6
	0.0551317	0.0135517	Acidic leucine-rich nuclear phosphoprotein 32 family member B	ANP32B
	0.103717	0.0144844	60S ribosomal protein L8	RPL8
	0.10461	0.0157649	Zinc phosphodiesterase ELAC protein 2	ELAC2
	0.0227596	0.0157706	Breast cancer anti-estrogen resistance protein 1	BCAR1
	0.138384	0.0168012	Regulator of nonsense transcripts 1	UPF1
	0.0752629	0.0171992	DNA-directed RNA polymerase II subunit RPB2	POLR2B
	0.0282817	0.0180855	NIF3-like protein 1	NIF3L1
	0.0598091	0.0189883	Ras-related protein Rab-35	RAB35
	0.0762755	0.0193424	26S proteasome non-ATPase regulatory subunit 14	PSMD14
	0.132257	0.0199343	X-ray repair cross-complementing protein 5	XRCC5
	0.0605259	0.0204951	Non-POU domain-containing octamer-binding protein	NONO
	0.0673907	0.02215	Protein transport protein Sec23B	SEC23B
	0.0860296	0.0232309	Fascin	FSCN1
	0.187587	0.0233332	60S ribosomal protein L4	RPL4
	0.0339902	0.0263964	Histone-arginine methyltransferase CARM1	CARM1
	0.0701587	0.0266889	Clathrin interactor 1	CLINT1
	0.0174058	0.0268574	RAC-beta serine/threonine-protein kinase	AKT2
	0.0587193	0.0269197	Serine/arginine-rich splicing factor 11	SRSF11
	0.159536	0.0269483	NADH-cytochrome b5 reductase 1	CYB5R1
	0.0693424	0.0269502	14-3-3 protein theta	YWHAQ
	0.068571	0.0275714	Monofunctional C1-tetrahydrofolate synthase, mitochondrial	MTHFD1L
	0.0150261	0.0288404	COMM domain-containing protein 9	COMMD9
	0.114947	0.0298494	Protein transport protein Sec23A	SEC23A
	0.0861238	0.0331376	Ubiquitin-conjugating enzyme E2 K	UBE2K
	0.223908	0.0353305	AP-2 complex subunit alpha-1	AP2A1
	0.106737	0.0369066	Methylosome protein 50	WDR77
	0.299513	0.0374934	Unconventional myosin-Ic	MYO1C
	0.176121	0.0378482	Vacuolar protein sorting-associated protein 4A	VPS4A
	0.0701642	0.0382271	Glutamine-rich protein 1	QRICH1
	0.137883	0.0386175	Prolyl endopeptidase	PREP
	0.187924	0.0386295	Nascent polypeptide-associated complex subunit alpha;Nascent polypeptide-associated complex subunit alpha, muscle-specific form	NACA
	0.164842	0.0390326	40S ribosomal protein S5;40S ribosomal protein S5, N-terminally processed	RPS5
	0.517634	0.0401751	NAD-dependent malic enzyme, mitochondrial	ME2
	0.193023	0.0412776	Myb-binding protein 1A	MYBBP1A
	0.0988141	0.0414804	NADH dehydrogenase [ubiquinone] iron-sulfur protein 2, mitochondrial	NDUFS2
	0.0185316	0.0415535	Transcription factor BTF3	BTF3
	0.120502	0.0424919	Voltage-dependent anion-selective channel protein 1	VDAC1
	0.176344	0.0437304	Protein transport protein Sec24A	SEC24A
	0.692984	0.0455653	Heat shock cognate 71 kDa protein	HSPA8
	0.214207	0.0466925	Pogo transposable element with ZNF domain	POGZ
	0.299064	0.0469532	Constitutive coactivator of PPAR-gamma-like protein 1	FAM120A
	0.358313	0.0485153	T-complex protein 1 subunit epsilon	CCT5
	0.155894	0.0501353	Nucleoporin NUP53	NUP35
	0.222604	0.0503972	Polypeptide N-acetylgalactosaminyltransferase 2;Polypeptide N-acetylgalactosaminyltransferase 2 soluble form	GALNT2
	1.12621	0.0507234	Neutral alpha-glucosidase AB	GANAB
	0.177886	0.0508836	Peptidyl-prolyl cis-trans isomerase FKBP8	FKBP8
	0.315258	0.0517998	Glyceraldehyde-3-phosphate dehydrogenase	GAPDH
	0.274645	0.0521723	Coatomer subunit epsilon	COPE
	0.289079	0.0525049	Ras-related protein Rab-5B	RAB5B
	0.126174	0.0539977	2-oxoglutarate dehydrogenase, mitochondrial	OGDH
	0.252602	0.0551898	Gamma-soluble NSF attachment protein	NAPG
	0.193718	0.0559565	Heterogeneous nuclear ribonucleoprotein H;Heterogeneous nuclear ribonucleoprotein H, N-terminally processed	HNRNPH1
	0.0245284	0.056256	Retinoblastoma-binding protein 5	RBBP5
	0.114391	0.0568282	Ribonuclease P protein subunit p40	RPP40
	0.683788	0.0569636	Mitotic checkpoint protein BUB3	BUB3
	0.244169	0.0571823	Histone H2A type 2-C;Histone H2A type 2-A	HIST2H2AC;HIST2H2AA3
	0.29038	0.0578156	Exocyst complex component 5	EXOC5
	0.306508	0.0582581	Replication factor C subunit 1	RFC1
	0.224361	0.0595385	GPI transamidase component PIG-S	PIGS
	0.190221	0.0601088	Suppressor of G2 allele of SKP1 homolog	SUGT1
	0.255281	0.060173	DNA ligase 3	LIG3
	0.307216	0.0610263	40S ribosomal protein S17	RPS17
	0.042201	0.0616678	CCR4-NOT transcription complex subunit 3	CNOT3
	0.354565	0.0618782	F-actin-capping protein subunit alpha-2	CAPZA2
	0.216973	0.0619202	Transcription elongation factor SPT6	SUPT6H
	0.529387	0.0619577	ADP-ribosylation factor GTPase-activating protein 1	ARFGAP1
	0.241468	0.063104	Proteasome subunit alpha type-3	PSMA3
	0.344852	0.0640392	40S ribosomal protein SA	RPSA
	1.16572	0.064057	Protein lunapark	LNP
	1.14088	0.0643044	Heat shock 70 kDa protein 4	HSPA4
	0.584347	0.0646578	Calnexin	CANX
	0.551045	0.064675	Dynamin-2	DNM2
	0.314687	0.0654462	Alpha-1,6-mannosyl-glycoprotein 2-beta-N-acetylglucosaminyltransferase	MGAT2
	0.724848	0.0664666	Tyrosine-protein kinase BAZ1B	BAZ1B
	0.40701	0.0665735	Cell division cycle 5-like protein	CDC5L
	0.0195522	0.0672423	Cytochrome c oxidase subunit NDUFA4	NDUFA4
	0.348864	0.0712204	Triosephosphate isomerase	TPI1
	0.390393	0.0714607	Tubulin alpha-1B chain	TUBA1B
	0.403897	0.0735162	Ran-specific GTPase-activating protein	RANBP1
	0.107543	0.0738322	39S ribosomal protein L11, mitochondrial	MRPL11
	1.74307	0.0748151	Staphylococcal nuclease domain-containing protein 1	SND1
	0.102097	0.075187	Serine/threonine-protein kinase mTOR	MTOR
	1.092	0.075524	Membrane-associated progesterone receptor component 2	PGRMC2
	0.177085	0.0759354	Actin-related protein 2/3 complex subunit 3	ARPC3
	0.26238	0.0764999	26S protease regulatory subunit 10B	PSMC6
	0.304165	0.0768967	60S ribosomal protein L9	RPL9
	0.248398	0.0769024	UPF0687 protein C20orf27	C20orf27
	0.618333	0.0769151	Unconventional myosin-VI	MYO6
	0.293492	0.0771058	Secernin-1	SCRN1
	0.0291705	0.0773176	Deoxycytidylate deaminase	DCTD
	0.460924	0.0810006	Cleavage and polyadenylation specificity factor subunit 5	NUDT21
	0.300169	0.0810916	F-actin-capping protein subunit beta	CAPZB
	0.204763	0.0813204	Zinc finger protein 622	ZNF622
	0.377454	0.0817827	Exosome complex component RRP46	EXOSC5
	0.473976	0.0818233	60S ribosomal protein L13	RPL13
	0.36604	0.0825481	Transmembrane 9 superfamily member 4	TM9SF4
	0.139008	0.0837599	Bifunctional arginine demethylase and lysyl-hydroxylase JMJD6	JMJD6
	0.526543	0.0838006	Histone-binding protein RBBP7	RBBP7
	0.205815	0.0847365	DnaJ homolog subfamily B member 1	DNAJB1
	0.457225	0.0848846	60S ribosomal protein L15	RPL15
	0.236396	0.08623	40S ribosomal protein S25	RPS25
	0.326372	0.0871798	Polypyrimidine tract-binding protein 1	PTBP1
	0.602025	0.0873655	E3 ubiquitin-protein ligase UHRF1	UHRF1
	0.209394	0.0900726	Nuclear factor NF-kappa-B p105 subunit;Nuclear factor NF-kappa-B p50 subunit	NFKB1
	0.290529	0.0933278	Double-stranded RNA-binding protein Staufen homolog 1	STAU1
	0.393425	0.0934321	Phospholipid scramblase 1	PLSCR1
	0.232459	0.0960229	Glutaminase kidney isoform, mitochondrial	GLS
	0.570025	0.0960433	Leucine-rich repeat flightless-interacting protein 1	LRRFIP1
	0.413664	0.0962092	Heterogeneous nuclear ribonucleoprotein M	HNRNPM
	0.598969	0.0963809	Structural maintenance of chromosomes protein 3	SMC3
	0.812979	0.0965716	T-complex protein 1 subunit eta	CCT7
	0.270337	0.0966422	Phosphoglucomutase-2	PGM2
	0.424459	0.0983912	Casein kinase II subunit alpha	CSNK2A2
	0.647314	0.101388	Proteasome subunit alpha type-4	PSMA4
	0.2577	0.101927	Secretory carrier-associated membrane protein 3	SCAMP3
	0.882523	0.103673	Sister chromatid cohesion protein PDS5 homolog A	PDS5A
	1.28702	0.103715	Endoplasmic reticulum resident protein 29	ERP29
	1.27609	0.104069	Caprin-1	CAPRIN1
	0.824729	0.104232	ADP/ATP translocase 3;ADP/ATP translocase 3, N-terminally processed	SLC25A6
	0.447925	0.104738	Core histone macro-H2A.1	H2AFY
	0.411157	0.104935	Syntaxin-12	STX12
	0.35298	0.105348	Dolichyl-diphosphooligosaccharide--protein glycosyltransferase subunit 2	RPN2
	0.90317	0.106674	LETM1 and EF-hand domain-containing protein 1, mitochondrial	LETM1
	0.679203	0.107635	WD repeat and HMG-box DNA-binding protein 1	WDHD1
	0.717052	0.108528	Apoptosis inhibitor 5	API5
	0.205098	0.110093	Nucleoplasmin-3	NPM3
	0.248637	0.110206	COP9 signalosome complex subunit 3	COPS3
	0.833377	0.11049	40S ribosomal protein S3	RPS3
	0.150159	0.110608	FAS-associated factor 1	FAF1
	0.33449	0.113074	60S ribosomal protein L32	RPL32
	0.626591	0.113526	Heterogeneous nuclear ribonucleoprotein U-like protein 1	HNRNPUL1
	1.55208	0.113778	T-complex protein 1 subunit delta	CCT4
	0.85615	0.115271	40S ribosomal protein S3a	RPS3A
	1.03774	0.117489	Casein kinase II subunit alpha;Casein kinase II subunit alpha 3	CSNK2A1;CSNK2A3
	1.00564	0.118467	DNA (cytosine-5)-methyltransferase 1	DNMT1
	0.330697	0.119042	Succinate dehydrogenase cytochrome b560 subunit, mitochondrial	SDHC
	0.331624	0.119078	Pre-mRNA 3-end-processing factor FIP1	FIP1L1
	0.0826468	0.119338	FAD-dependent oxidoreductase domain-containing protein 1	FOXRED1
	1.31038	0.119835	E2/E3 hybrid ubiquitin-protein ligase UBE2O	UBE2O
	0.590575	0.120166	Protein phosphatase 1A	PPM1A
	0.805807	0.120207	Basic leucine zipper and W2 domain-containing protein 1	BZW1
	0.61885	0.121401	Hsc70-interacting protein;Putative protein FAM10A4;Putative protein FAM10A5	ST13;ST13P4;ST13P5
	0.607796	0.121743	26S proteasome non-ATPase regulatory subunit 4	PSMD4
	0.874079	0.122986	Tyrosine-protein phosphatase non-receptor type 1	PTPN1
	0.382775	0.123463	5-AMP-activated protein kinase subunit beta-1	PRKAB1
	0.624629	0.125513	Protein diaphanous homolog 1	DIAPH1
	0.946949	0.125519	26S protease regulatory subunit 6B	PSMC4
	0.529241	0.126328	Transcription elongation factor B polypeptide 2	TCEB2
	1.66716	0.126352	Pyruvate kinase PKM	PKM
	0.764845	0.126448	Cation-independent mannose-6-phosphate receptor	IGF2R
	0.506584	0.126888	Eukaryotic translation initiation factor 2A;Eukaryotic translation initiation factor 2A, N-terminally processed	EIF2A
	0.280367	0.127169	Flotillin-1	FLOT1
	0.595235	0.12768	2,4-dienoyl-CoA reductase, mitochondrial	DECR1
	0.510207	0.127869	G-rich sequence factor 1	GRSF1
	0.844512	0.130262	Coatomer subunit beta	COPB2
	0.713965	0.130877	Heterogeneous nuclear ribonucleoprotein R	HNRNPR
	1.25151	0.131682	60S ribosomal protein L13a;Putative 60S ribosomal protein L13a protein RPL13AP3	RPL13A;RPL13AP3
	0.417562	0.135696	Histone H3.1;Histone H3.1t	HIST1H3A;HIST3H3
	0.114109	0.136017	COP9 signalosome complex subunit 7b	COPS7B
	0.31127	0.137976	5-AMP-activated protein kinase subunit gamma-1	PRKAG1
	1.38564	0.140187	U6 snRNA-associated Sm-like protein LSm3	LSM3
	0.833607	0.140657	Alcohol dehydrogenase class-3	ADH5
	1.34078	0.141054	H/ACA ribonucleoprotein complex subunit 4	DKC1
	0.744863	0.144089	Protein NipSnap homolog 3A	NIPSNAP3A
	0.643309	0.144987	DnaJ homolog subfamily A member 1	DNAJA1
	0.403465	0.145091	Transducin beta-like protein 2	TBL2
	0.948074	0.146952	Eukaryotic translation initiation factor 3 subunit B	EIF3B
	0.533056	0.147301	Protein unc-13 homolog D	UNC13D
	0.23896	0.148955	NADH-ubiquinone oxidoreductase chain 1	MT-ND1
	0.585871	0.149151	Glutathione synthetase	GSS
	0.359845	0.149394	Ankyrin repeat and KH domain-containing protein 1	ANKHD1
	0.523314	0.149569	DNA polymerase delta subunit 3	POLD3
	0.2913	0.150085	Eukaryotic translation initiation factor 4 gamma 3	EIF4G3
	0.23421	0.150274	Cleft lip and palate transmembrane protein 1	CLPTM1
	0.619322	0.151985	Calcium-transporting ATPase type 2C member 1	ATP2C1
	1.0181	0.152451	Golgi resident protein GCP60	ACBD3
	1.88923	0.152489	Coatomer subunit alpha;Xenin;Proxenin	COPA
	0.75323	0.153522	Protein transport protein Sec24B	SEC24B
	1.15409	0.153545	Adenosylhomocysteinase	AHCY
	0.41809	0.154183	40S ribosomal protein S12	RPS12
	0.655902	0.15476	Cell differentiation protein RCD1 homolog	RQCD1
+	2.77242	0.156499	DNA-dependent protein kinase catalytic subunit	PRKDC
	0.4127	0.156593	ARF GTPase-activating protein GIT1	GIT1
	0.379145	0.156937	DNA polymerase delta catalytic subunit	POLD1
	0.447239	0.157582	Tubulin alpha-1A chain;Tubulin alpha-3C/D chain;Tubulin alpha-3E chain	TUBA1A;TUBA3C;TUBA3E
	1.25006	0.157787	Ras-related protein Rab-5C	RAB5C
+	2.8305	0.158562	Ubiquitin-like modifier-activating enzyme 1	UBA1
	1.69163	0.159383	Vigilin	HDLBP
	0.729332	0.160269	Heterogeneous nuclear ribonucleoprotein A1;Heterogeneous nuclear ribonucleoprotein A1, N-terminally processed;Heterogeneous nuclear ribonucleoprotein A1-like 2	HNRNPA1;HNRNPA1L2
+	2.14839	0.160912	Extended synaptotagmin-1	ESYT1
	0.999485	0.162405	Disks large homolog 1	DLG1
	0.065936	0.162854	Striatin	STRN
	1.13466	0.16363	Tetratricopeptide repeat protein 4	TTC4
	0.354715	0.166855	Hydroxyacylglutathione hydrolase, mitochondrial	HAGH
	1.13183	0.167081	COP9 signalosome complex subunit 2	COPS2
	0.611261	0.168114	Protein transport protein Sec31A	SEC31A
	0.511872	0.168539	Oxysterol-binding protein-related protein 8	OSBPL8
	0.48655	0.170198	Sec1 family domain-containing protein 2	SCFD2
	0.406822	0.171342	Translocation protein SEC63 homolog	SEC63
	0.309846	0.172429	Ubiquitin-conjugating enzyme E2 E2;Ubiquitin-conjugating enzyme E2 E3	UBE2E2;UBE2E3
	0.603915	0.173569	DNA-directed RNA polymerases I and III subunit RPAC1	POLR1C
+	1.65984	0.174147	Ubiquitin-conjugating enzyme E2 N	UBE2N
	1.53038	0.174229	NEDD8-conjugating enzyme Ubc12	UBE2M
	1.32717	0.175262	F-actin-capping protein subunit alpha-1	CAPZA1
	0.301084	0.175298	Ubiquitin carboxyl-terminal hydrolase 11	USP11
	1.57495	0.176324	Very long-chain specific acyl-CoA dehydrogenase, mitochondrial	ACADVL
+	2.82478	0.176336	RUN and FYVE domain-containing protein 1	RUFY1
	0.317237	0.177489	Drebrin-like protein	DBNL
	0.379926	0.178013	Neurochondrin	NCDN
	1.06936	0.178375	Ras-related protein Rab-9A	RAB9A
	0.753638	0.178846	TBC1 domain family member 15	TBC1D15
	0.755746	0.17912	Wings apart-like protein homolog	WAPAL
	0.243654	0.179785	Trophoblast glycoprotein	TPBG
	0.307859	0.180058	Nitric oxide synthase-interacting protein	NOSIP
	0.452235	0.181527	Kinetochore protein Spc24	SPC24
	0.33335	0.182067	YTH domain-containing family protein 3	YTHDF3
+	2.13223	0.182142	Protein TFG	TFG
	1.0918	0.184097	Lysophospholipid acyltransferase 7	MBOAT7
	1.284	0.184128	A-kinase anchor protein 8-like	AKAP8L
	0.683476	0.185374	VIP36-like protein	LMAN2L
	0.742093	0.186797	Transmembrane emp24 domain-containing protein 2	TMED2
	0.720143	0.187881	Amidophosphoribosyltransferase	PPAT
	0.40543	0.188969	Plexin-B2	PLXNB2
	0.972912	0.189541	Transcriptional activator protein Pur-alpha	PURA
	1.17142	0.191042	X-ray repair cross-complementing protein 6	XRCC6
+	1.56375	0.191346	Annexin A3	ANXA3
	0.53923	0.193589	Short/branched chain specific acyl-CoA dehydrogenase, mitochondrial	ACADSB
	0.557321	0.193701	Serine/threonine-protein kinase N1	PKN1
	0.605484	0.197167	Proteasome assembly chaperone 1	PSMG1
	0.617604	0.198109	14-3-3 protein eta	YWHAH
	0.813353	0.199385	Nucleolar complex protein 2 homolog	NOC2L
+	2.58458	0.200436	Vacuolar protein sorting-associated protein 35	VPS35
	0.072049	0.200641	Adenosine 3-phospho 5-phosphosulfate transporter 1	SLC35B2
	0.930549	0.201035	40S ribosomal protein S11	RPS11
	0.446221	0.201118	Protein SDA1 homolog	SDAD1
	0.842097	0.203285	Nuclear pore complex protein Nup214	NUP214
	1.21967	0.203925	14-3-3 protein epsilon	YWHAE
	1.12546	0.20431	Clathrin light chain A	CLTA
	1.22958	0.205006	26S proteasome non-ATPase regulatory subunit 13	PSMD13
	0.696069	0.205309	Membrane magnesium transporter 1	MMGT1
	0.260374	0.205352	39S ribosomal protein L17, mitochondrial	MRPL17
	0.322794	0.2055	Serine/threonine-protein phosphatase 2A 55 kDa regulatory subunit B alpha isoform	PPP2R2A
+	2.02378	0.206823	Casein kinase I isoform delta	CSNK1D
+	1.55487	0.207195	Eukaryotic translation initiation factor 5	EIF5
	0.538153	0.207638	Ubiquitin-like protein ISG15	ISG15
	0.497216	0.210322	Mitochondrial pyruvate carrier 2	MPC2
+	1.29828	0.210875	Translation initiation factor eIF-2B subunit alpha	EIF2B1
	1.15921	0.211197	C-terminal-binding protein 1	CTBP1
	0.575574	0.211465	N-alpha-acetyltransferase 50	NAA50
	0.946288	0.21191	GTPase-activating protein and VPS9 domain-containing protein 1	GAPVD1
	0.107401	0.213046	Nuclear pore glycoprotein p62	NUP62
	0.160199	0.214049	Exosome complex component RRP45	EXOSC9
+	1.5568	0.214596	Protein KRI1 homolog	KRI1
+	1.5445	0.216264	26S proteasome non-ATPase regulatory subunit 8	PSMD8
+	1.62574	0.216344	Nectin-2	PVRL2
	0.935602	0.216703	Glycogen synthase kinase-3 alpha	GSK3A
	1.15179	0.217573	Lysosomal acid phosphatase	ACP2
+	2.26163	0.21802	Leukotriene A-4 hydrolase	LTA4H
+	1.39163	0.21885	40S ribosomal protein S9	RPS9
+	1.82629	0.219835	N-alpha-acetyltransferase 25, NatB auxiliary subunit	NAA25
+	2.14939	0.220357	Proteasome subunit alpha type-7	PSMA7
	0.849287	0.22165	Protein AAR2 homolog	AAR2
	0.413416	0.222661	Protein Red	IK
+	1.19402	0.222898	DNA repair protein XRCC4	XRCC4
	1.09685	0.223179	Nuclear pore complex protein Nup133	NUP133
+	1.66979	0.224301	Proteasome subunit alpha type-1	PSMA1
	0.872096	0.225675	Protein phosphatase methylesterase 1	PPME1
	1.01647	0.226107	Probable ATP-dependent RNA helicase DDX17	DDX17
	0.3329	0.22677	Nucleolysin TIAR	TIAL1
	0.683947	0.227009	Echinoderm microtubule-associated protein-like 4	EML4
+	1.63887	0.227697	Immunity-related GTPase family Q protein	IRGQ
+	1.41895	0.228079	60S ribosomal protein L5	RPL5
	0.207142	0.229129	ATP-dependent RNA helicase DHX8	DHX8
+	1.96208	0.229314	Minor histocompatibility antigen H13	HM13
+	1.29414	0.230475	Ras-related C3 botulinum toxin substrate 1	RAC1
	1.06622	0.231515	Echinoderm microtubule-associated protein-like 2	EML2
+	2.01559	0.233568	Signal recognition particle subunit SRP68	SRP68
+	1.22948	0.234523	Serine/threonine-protein phosphatase 5	PPP5C
	0.188219	0.235222	Exocyst complex component 2	EXOC2
+	1.72715	0.235755	Regulation of nuclear pre-mRNA domain-containing protein 1B	RPRD1B
+	2.1402	0.23631	Tumor protein D54	TPD52L2
	0.326068	0.236904	Eukaryotic translation initiation factor 1A, X-chromosomal;Eukaryotic translation initiation factor 1A, Y-chromosomal	EIF1AX;EIF1AY
	0.570815	0.239956	Small nuclear ribonucleoprotein F	SNRPF
	0.832597	0.240016	Probable dolichyl pyrophosphate Glc1Man9GlcNAc2 alpha-1,3-glucosyltransferase	ALG8
	0.835564	0.240325	Glycosylphosphatidylinositol anchor attachment 1 protein	GPAA1
+	1.18917	0.240409	Glia maturation factor beta	GMFB
	0.640005	0.240981	Ubiquitin-40S ribosomal protein S27a;Ubiquitin;40S ribosomal protein S27a;Ubiquitin-60S ribosomal protein L40;Ubiquitin;60S ribosomal protein L40;Polyubiquitin-B;Ubiquitin;Polyubiquitin-C;Ubiquitin	RPS27A;UBA52;UBB;UBC
+	2.06853	0.242507	Ras-related protein Rab-18	RAB18
+	1.80557	0.24273	Voltage-dependent anion-selective channel protein 3	VDAC3
+	1.32541	0.244088	Sodium- and chloride-dependent glycine transporter 2	SLC6A5
+	1.36578	0.244253	Afadin	MLLT4
	0.664217	0.244469	Proteasome assembly chaperone 2	PSMG2
+	1.62111	0.245057	40S ribosomal protein S13	RPS13
	0.883238	0.246923	26S proteasome non-ATPase regulatory subunit 10	PSMD10
	0.563244	0.247646	La-related protein 4B	LARP4B
+	1.08834	0.247939	Torsin-1A-interacting protein 1	TOR1AIP1
+	2.18372	0.248311	Cleavage stimulation factor subunit 1	CSTF1
	0.723349	0.249447	Neuropilin-1	NRP1
	0.84274	0.251756	Ubiquitin-associated protein 2-like	UBAP2L
	0.269259	0.25259	Retinol dehydrogenase 14	RDH14
	0.466207	0.254358	Small nuclear ribonucleoprotein Sm D1	SNRPD1
+	3.13592	0.255704	DNA-(apurinic or apyrimidinic site) lyase;DNA-(apurinic or apyrimidinic site) lyase, mitochondrial	APEX1
+	1.63963	0.259598	Succinate dehydrogenase [ubiquinone] iron-sulfur subunit, mitochondrial	SDHB
	0.779145	0.261446	Interferon-induced 35 kDa protein	IFI35
+	3.18341	0.261904	Proteasome activator complex subunit 1	PSME1
+	1.89832	0.262582	Arf-GAP with Rho-GAP domain, ANK repeat and PH domain-containing protein 1	ARAP1
+	1.61185	0.263198	60S ribosomal protein L22	RPL22
	0.278511	0.264593	N-alpha-acetyltransferase 30	NAA30
	0.409573	0.265957	Serine/threonine-protein phosphatase 6 regulatory subunit 1	PPP6R1
+	1.98819	0.266411	Guanine nucleotide-binding protein subunit beta-2-like 1;Guanine nucleotide-binding protein subunit beta-2-like 1, N-terminally processed	GNB2L1
+	1.2077	0.268138	Mannose-1-phosphate guanyltransferase alpha	GMPPA
+	1.67722	0.268933	Glutamate-rich WD repeat-containing protein 1	GRWD1
+	1.34036	0.271203	Adenylate kinase 4, mitochondrial	AK4
+	2.12284	0.272217	m7GpppX diphosphatase	DCPS
+	2.64307	0.273608	Nuclear pore complex protein Nup98-Nup96;Nuclear pore complex protein Nup98;Nuclear pore complex protein Nup96	NUP98
+	2.01607	0.279015	Eukaryotic translation initiation factor 5A-1;Eukaryotic translation initiation factor 5A-1-like	EIF5A;EIF5AL1
+	3.90114	0.27961	Proteasome activator complex subunit 3	PSME3
+	1.25612	0.281619	40S ribosomal protein S16	RPS16
+	1.01753	0.282444	Serine/threonine-protein phosphatase PP1-beta catalytic subunit	PPP1CB
+	1.33641	0.283743	N-alpha-acetyltransferase 35, NatC auxiliary subunit	NAA35
+	2.77212	0.283932	Serine/threonine-protein phosphatase 2A 65 kDa regulatory subunit A alpha isoform	PPP2R1A
+	2.6119	0.284373	Serine/threonine-protein kinase VRK1	VRK1
	0.682913	0.285807	Signal recognition particle receptor subunit alpha	SRPR
+	1.35332	0.286475		SLC35A4
+	2.15007	0.288157	26S proteasome non-ATPase regulatory subunit 12	PSMD12
	0.897905	0.289761	F-box-like/WD repeat-containing protein TBL1XR1	TBL1XR1
+	2.56031	0.289907	Transitional endoplasmic reticulum ATPase	VCP
	0.822391	0.293567	Syntaxin-binding protein 2	STXBP2
	0.576139	0.294072	Lysosome-associated membrane glycoprotein 1	LAMP1
+	1.98649	0.295338	Calcium/calmodulin-dependent protein kinase type II subunit delta	CAMK2D
+	2.11984	0.295532	WD repeat-containing protein 82	WDR82
	0.291863	0.297246	Focal adhesion kinase 1	PTK2
+	2.34072	0.297272	Thioredoxin domain-containing protein 9	TXNDC9
+	1.72072	0.297711	Protein phosphatase 1 regulatory subunit 12A	PPP1R12A
+	1.86053	0.298678	Aflatoxin B1 aldehyde reductase member 2	AKR7A2
	0.692648	0.299947	N6-adenosine-methyltransferase 70 kDa subunit	METTL3
	0.419909	0.300718	Leucine-rich repeat-containing protein 47	LRRC47
+	1.65059	0.301367	UMP-CMP kinase	CMPK1
	0.532411	0.30418	39S ribosomal protein L1, mitochondrial	MRPL1
+	1.90778	0.305398	PC4 and SFRS1-interacting protein	PSIP1
	0.754522	0.308913	Ras-related protein Rab-8A	RAB8A
+	0.938259	0.309108	Serine/threonine-protein phosphatase 6 catalytic subunit;Serine/threonine-protein phosphatase 6 catalytic subunit, N-terminally processed	PPP6C
+	1.48923	0.309153	60S ribosomal protein L3	RPL3
+	2.81122	0.30979	Glycogen phosphorylase, liver form	PYGL
+	4.17533	0.310024	UDP-N-acetylglucosamine--peptide N-acetylglucosaminyltransferase 110 kDa subunit	OGT
+	1.82212	0.312615	Nuclear pore complex protein Nup93	NUP93
+	1.98212	0.314	Nuclear protein localization protein 4 homolog	NPLOC4
+	1.07376	0.314246	Inosine triphosphate pyrophosphatase	ITPA
	0.12943	0.315224	Stromal membrane-associated protein 1	SMAP1
+	2.94156	0.315832	E3 ubiquitin-protein ligase UBR4	UBR4
+	1.0366	0.316544	RNA-binding protein 25	RBM25
	0.821842	0.31715	AP-2 complex subunit sigma	AP2S1
+	2.77447	0.317169	Glutamate dehydrogenase 1, mitochondrial	GLUD1
+	3.45783	0.317542	Exportin-2	CSE1L
	0.505581	0.31872	CDK5 regulatory subunit-associated protein 3	CDK5RAP3
	0.202802	0.320826	Acetyl-coenzyme A synthetase, cytoplasmic	ACSS2
+	3.06292	0.322798	RNA-binding protein Raly	RALY
	0.406202	0.323078	Exosome complex component RRP4	EXOSC2
+	1.1243	0.323294	Zinc finger CCCH-type antiviral protein 1	ZC3HAV1
+	1.77333	0.32606	Adipocyte plasma membrane-associated protein	APMAP
+	2.51548	0.32641	Glutaminyl-peptide cyclotransferase-like protein	QPCTL
+	3.04645	0.32707	26S proteasome non-ATPase regulatory subunit 1	PSMD1
+	1.74184	0.327073	Kinesin-like protein KIF2A	KIF2A
+	1.88289	0.327702	Replication factor C subunit 4	RFC4
+	2.79214	0.328149	40S ribosomal protein S18	RPS18
+	1.29303	0.328438	Poly(ADP-ribose) glycohydrolase ARH3	ADPRHL2
	0.3882	0.328599	Rab GTPase-activating protein 1	RABGAP1
+	1.16981	0.329592	Integrin beta-5	ITGB5
	0.146065	0.330191	NADH dehydrogenase [ubiquinone] 1 alpha subcomplex subunit 6	NDUFA6
+	0.944354	0.330227	Transportin-3	TNPO3
+	2.70935	0.331975	Actin-related protein 2/3 complex subunit 1B	ARPC1B
+	1.13118	0.334162	3(2),5-bisphosphate nucleotidase 1	BPNT1
+	1.66674	0.335529	Peroxiredoxin-4	PRDX4
+	1.63146	0.335966	Xaa-Pro dipeptidase	PEPD
+	1.65093	0.336215	Tubulin beta-4B chain	TUBB4B
+	1.86971	0.336287	Small nuclear ribonucleoprotein Sm D2	SNRPD2
+	1.77978	0.337329	Acidic leucine-rich nuclear phosphoprotein 32 family member E	ANP32E
+	3.31805	0.338974	ATP-dependent RNA helicase DDX3X;ATP-dependent RNA helicase DDX3Y	DDX3X;DDX3Y
+	1.64691	0.340079	Elongator complex protein 3	ELP3
+	1.77613	0.340213	Septin-7	SEPT7
+	1.81374	0.341612	Importin subunit alpha-7	KPNA6
	0.505486	0.34433	DNA repair protein RAD50	RAD50
	0.590326	0.345041	Mitochondrial antiviral-signaling protein	MAVS
+	1.41788	0.346692	Vasodilator-stimulated phosphoprotein	VASP
+	1.68232	0.347542	26S protease regulatory subunit 4	PSMC1
+	1.59891	0.347607	U1 small nuclear ribonucleoprotein 70 kDa	SNRNP70
+	2.15309	0.34808	Lon protease homolog, mitochondrial	LONP1
+	2.59856	0.348086	Ubiquitin-conjugating enzyme E2 C	UBE2C
	0.798873	0.34815	Sulfhydryl oxidase 2	QSOX2
+	1.37048	0.348595	Arfaptin-1	ARFIP1
+	1.06127	0.349082	Phosphopantothenate--cysteine ligase	PPCS
+	0.932375	0.349893	High affinity cationic amino acid transporter 1	SLC7A1
+	1.78868	0.353481	Cell division cycle protein 23 homolog	CDC23
+	1.78918	0.355066	Synaptophysin-like protein 1	SYPL1
+	1.43465	0.357543	Cullin-2	CUL2
+	1.72721	0.358686	DBIRD complex subunit ZNF326	ZNF326
+	0.989435	0.359569	Rabankyrin-5	ANKFY1
+	2.47949	0.360319	Heterogeneous nuclear ribonucleoprotein D0	HNRNPD
+	1.57261	0.361064	Dolichyl pyrophosphate Man9GlcNAc2 alpha-1,3-glucosyltransferase	ALG6
+	3.60944	0.361388	FACT complex subunit SPT16	SUPT16H
+	3.07427	0.363942	Syntaxin-binding protein 1	STXBP1
+	2.61758	0.363965	60S ribosomal protein L18	RPL18
+	1.81831	0.36571	COP9 signalosome complex subunit 4	COPS4
+	1.05869	0.368015	Erlin-2	ERLIN2
	0.665762	0.36816	DAZ-associated protein 1	DAZAP1
+	1.74849	0.36876	Rho-associated protein kinase 2	ROCK2
+	2.09967	0.369073	Atlastin-3	ATL3
+	1.36539	0.369945	RNA-binding protein 42	RBM42
+	1.51368	0.370235	60S ribosomal protein L10a	RPL10A
+	2.04351	0.371076	DnaJ homolog subfamily A member 2	DNAJA2
+	2.49204	0.371177	26S proteasome non-ATPase regulatory subunit 11	PSMD11
+	1.0386	0.371274	Actin-related protein 10	ACTR10
+	1.00124	0.372536	Gamma-tubulin complex component 2	TUBGCP2
+	2.32118	0.373252	Protein S100-A10	S100A10
+	1.08621	0.373465	Protein PBDC1	PBDC1
+	1.10485	0.37354	Cell division cycle protein 16 homolog	CDC16
+	2.15625	0.374492	60S ribosomal protein L18a	RPL18A
+	2.56258	0.374994	Pre-rRNA-processing protein TSR1 homolog	TSR1
+	1.99318	0.375836	Coatomer subunit gamma-2	COPG2
+	1.27954	0.376125	Exportin-7	XPO7
	0.649293	0.377991	Myosin-10	MYH10
+	1.50133	0.378232	Ubiquitin-conjugating enzyme E2 D2;Ubiquitin-conjugating enzyme E2 D3;Ubiquitin-conjugating enzyme E2 D4;Ubiquitin-conjugating enzyme E2 D1	UBE2D2;UBE2D3;UBE2D4;UBE2D1
+	2.00489	0.378527	60S ribosomal protein L7a	RPL7A
+	2.30219	0.378707	Serine-threonine kinase receptor-associated protein	STRAP
+	3.06729	0.378862	Mitochondrial import receptor subunit TOM70	TOMM70A
+	1.20434	0.380026	Synaptobrevin homolog YKT6	YKT6
+	2.11204	0.383426	Deoxyribose-phosphate aldolase	DERA
+	4.09245	0.383692	Tubulin beta-2B chain	TUBB2B
	0.74377	0.383783	DNA polymerase alpha catalytic subunit	POLA1
+	2.18278	0.38387	Nucleolar complex protein 3 homolog	NOC3L
+	1.23016	0.384985	PITH domain-containing protein 1	PITHD1
+	3.58009	0.385029	Dynactin subunit 2	DCTN2
+	1.5234	0.385998	Dihydropteridine reductase	QDPR
+	1.87519	0.38964	Exosome complex component RRP42	EXOSC7
+	1.54246	0.391953	Phosphoribosyl pyrophosphate synthase-associated protein 1	PRPSAP1
+	1.19557	0.394684	Proteasome activator complex subunit 4	PSME4
+	2.28609	0.39526	ELAV-like protein 1	ELAVL1
+	1.43769	0.395856	Vacuolar protein sorting-associated protein 53 homolog	VPS53
+	1.68759	0.396036	Charged multivesicular body protein 7	CHMP7
+	1.52712	0.398176	Casein kinase II subunit beta	CSNK2B
	0.188343	0.399884	Prefoldin subunit 3	VBP1
+	1.74503	0.401646	Tumor susceptibility gene 101 protein	TSG101
+	2.41915	0.401729	Elongation factor 1-delta	EEF1D
+	3.00045	0.402731	Dolichyl-diphosphooligosaccharide--protein glycosyltransferase subunit STT3B	STT3B
+	1.06424	0.405883	Poly(A) polymerase alpha	PAPOLA
+	4.95768	0.406212	Phenylalanine--tRNA ligase beta subunit	FARSB
+	1.11371	0.406715	Aurora kinase B	AURKB
+	1.9634	0.406846	Glyoxalase domain-containing protein 4	GLOD4
+	1.59785	0.408149	Asparagine--tRNA ligase, cytoplasmic	NARS
+	1.82904	0.408731	CAAX prenyl protease 1 homolog	ZMPSTE24
+	4.11072	0.410496	Nardilysin	NRD1
+	3.53681	0.410995	T-complex protein 1 subunit theta	CCT8
+	1.31081	0.412423	Charged multivesicular body protein 5	CHMP5
+	4.15632	0.415305	NSFL1 cofactor p47	NSFL1C
+	2.5286	0.417269	Deoxynucleotidyltransferase terminal-interacting protein 2	DNTTIP2
+	3.53632	0.417437	Ubiquitin carboxyl-terminal hydrolase 14	USP14
+	1.44122	0.417541	Dynactin subunit 4	DCTN4
+	2.71048	0.418309	Methionine aminopeptidase 2	METAP2
+	2.17747	0.4186	EH domain-containing protein 4	EHD4
+	0.780565	0.420123	Coiled-coil domain-containing protein 132	CCDC132
+	1.0051	0.422565	Ras suppressor protein 1	RSU1
+	1.48075	0.423052	Nucleoporin Nup43	NUP43
+	2.82401	0.423288	COP9 signalosome complex subunit 1	GPS1
+	2.16246	0.424196	Ubiquilin-1	UBQLN1
+	2.68359	0.424395	Thioredoxin reductase 1, cytoplasmic	TXNRD1
+	2.012	0.426842	Enolase-phosphatase E1	ENOPH1
+	2.50655	0.428871	E3 SUMO-protein ligase RanBP2	RANBP2
+	1.96677	0.429345	Septin-2	SEPT2
	0.607224	0.431789	Mitotic spindle assembly checkpoint protein MAD2A	MAD2L1
+	4.11708	0.434347	Nicastrin	NCSTN
+	4.68853	0.434886	Endoplasmin	HSP90B1
+	2.00571	0.437644	Transmembrane protein 87A	TMEM87A
+	2.26713	0.443286	Hsp90 co-chaperone Cdc37;Hsp90 co-chaperone Cdc37, N-terminally processed	CDC37
+	1.59118	0.44334	E3 ubiquitin-protein ligase CBL	CBL
+	1.00509	0.444995	Phosphoserine phosphatase	PSPH
+	0.914175	0.446164	60S ribosomal protein L17	RPL17
+	1.57896	0.447791	Dual specificity mitogen-activated protein kinase kinase 1	MAP2K1
+	1.8214	0.448266	Malignant T-cell-amplified sequence 1	MCTS1
+	1.82566	0.449051	Vesicle transport protein GOT1B	GOLT1B
+	1.56267	0.452902	Transforming acidic coiled-coil-containing protein 3	TACC3
+	1.41194	0.453275	Dihydrolipoyllysine-residue acetyltransferase component of pyruvate dehydrogenase complex, mitochondrial	DLAT
+	1.21937	0.454709	Procollagen-lysine,2-oxoglutarate 5-dioxygenase 2	PLOD2
+	4.66385	0.454978	Spliceosome RNA helicase DDX39B	DDX39B
+	2.79423	0.456404	60S ribosomal protein L30	RPL30
+	1.8789	0.457752	Putative adenosylhomocysteinase 2	AHCYL1
+	2.5069	0.458735	Leukocyte elastase inhibitor	SERPINB1
+	2.03477	0.458744	Transaldolase	TALDO1
+	2.00869	0.463362	S-adenosylmethionine synthase isoform type-2	MAT2A
+	1.41893	0.464454	Histidine triad nucleotide-binding protein 1	HINT1
+	1.22382	0.464462	Translocon-associated protein subunit alpha	SSR1
+	2.23347	0.465217	Vacuolar protein sorting-associated protein 28 homolog	VPS28
+	2.11276	0.466139	Scaffold attachment factor B1	SAFB
+	1.83211	0.466452	Fumarate hydratase, mitochondrial	FH
+	2.85518	0.467403	Melanoma-associated antigen D2	MAGED2
+	1.87635	0.46813	Proteasome subunit beta type-1	PSMB1
+	2.52762	0.469056	C-Jun-amino-terminal kinase-interacting protein 4	SPAG9
+	1.64412	0.469914	MMS19 nucleotide excision repair protein homolog	MMS19
+	4.33102	0.470576	Serine/threonine-protein kinase 24;Serine/threonine-protein kinase 24 36 kDa subunit;Serine/threonine-protein kinase 24 12 kDa subunit	STK24
+	2.82354	0.471101	COP9 signalosome complex subunit 5	COPS5
+	2.44082	0.471453	Nucleoprotein TPR	TPR
+	1.88387	0.472438	CDGSH iron-sulfur domain-containing protein 2	CISD2
+	1.66811	0.476288	Protein ELYS	AHCTF1
+	1.1508	0.477983	Heterogeneous nuclear ribonucleoprotein D-like	HNRNPDL
+	1.72133	0.480673	Nuclear pore complex protein Nup205	NUP205
+	2.92644	0.484095	Ezrin	EZR
+	2.73303	0.485807	General transcription factor IIF subunit 2	GTF2F2
+	3.62957	0.487418	Actin-related protein 2	ACTR2
+	4.25908	0.487631	26S proteasome non-ATPase regulatory subunit 3	PSMD3
	0.27245	0.488026	Protein AATF	AATF
	0.23385	0.488183	STE20/SPS1-related proline-alanine-rich protein kinase	STK39
+	1.4235	0.488452	Sorting nexin-9	SNX9
+	2.59995	0.488583	Medium-chain specific acyl-CoA dehydrogenase, mitochondrial	ACADM
+	3.0962	0.489838	Signal recognition particle subunit SRP72	SRP72
+	3.79505	0.492485	Pyruvate dehydrogenase E1 component subunit beta, mitochondrial	PDHB
+	2.83435	0.492675	Serine/threonine-protein phosphatase 2A catalytic subunit alpha isoform	PPP2CA
+	0.834362	0.494512	Dual specificity protein phosphatase 3	DUSP3
+	3.19623	0.495055	Transgelin-2	TAGLN2
+	1.94598	0.496003	Replication factor C subunit 2	RFC2
+	1.00302	0.496053	Ubiquitin-like domain-containing CTD phosphatase 1	UBLCP1
+	2.42468	0.496536	Wolframin	WFS1
	0.390362	0.497399	Unconventional myosin-XVIIIa	MYO18A
+	2.76315	0.498042	Histidine--tRNA ligase, cytoplasmic	HARS
	0.307574	0.500315	Serine/threonine-protein phosphatase CPPED1	CPPED1
+	1.82883	0.500879	G2/mitotic-specific cyclin-B1	CCNB1
+	3.48066	0.501069	Transforming protein RhoA	RHOA
+	2.15844	0.501865	Caspase-6;Caspase-6 subunit p18;Caspase-6 subunit p11	CASP6
+	1.39	0.504597	39S ribosomal protein L48, mitochondrial	MRPL48
+	1.99088	0.506775	Chitobiosyldiphosphodolichol beta-mannosyltransferase	ALG1
+	1.85178	0.509736	AP-2 complex subunit alpha-2	AP2A2
+	4.05404	0.51194	Coatomer subunit beta	COPB1
+	2.33737	0.512667	Calcyclin-binding protein	CACYBP
+	3.1425	0.512891	Isoleucine--tRNA ligase, cytoplasmic	IARS
+	3.86458	0.513763	Prefoldin subunit 2	PFDN2
+	2.48384	0.514762	Abhydrolase domain-containing protein 16A	ABHD16A
+	2.29982	0.514999	Exosome component 10	EXOSC10
+	2.43364	0.516599	Phosphoribosylformylglycinamidine synthase	PFAS
+	4.69112	0.51744	Multifunctional protein ADE2;Phosphoribosylaminoimidazole-succinocarboxamide synthase;Phosphoribosylaminoimidazole carboxylase	PAICS
+	1.37057	0.518464	ERI1 exoribonuclease 3	ERI3
+	1.52981	0.520671	Plastin-1	PLS1
+	1.49112	0.522736	Tyrosine-protein phosphatase non-receptor type 23	PTPN23
+	2.10719	0.52306	Chromosome-associated kinesin KIF4A	KIF4A
+	2.13544	0.523277	Eukaryotic translation initiation factor 3 subunit H	EIF3H
+	1.76026	0.525912	Cleavage stimulation factor subunit 3	CSTF3
+	1.78497	0.525935	Mannose-6-phosphate isomerase	MPI
+	1.03649	0.526188	Geranylgeranyl transferase type-2 subunit alpha	RABGGTA
+	1.28372	0.527962	COP9 signalosome complex subunit 7a	COPS7A
+	1.87475	0.528313	Exosome complex component MTR3	EXOSC6
+	3.89698	0.529712	T-complex protein 1 subunit zeta	CCT6A
+	3.43818	0.529858	Replication protein A 70 kDa DNA-binding subunit;Replication protein A 70 kDa DNA-binding subunit, N-terminally processed	RPA1
+	2.69534	0.530975	Ubiquitin carboxyl-terminal hydrolase 47	USP47
+	2.91598	0.531775	Vesicle-associated membrane protein 3;Vesicle-associated membrane protein 2	VAMP3;VAMP2
+	1.06867	0.531912	Brain-specific angiogenesis inhibitor 1-associated protein 2	BAIAP2
+	1.8572	0.532148	Retinol dehydrogenase 11	RDH11
+	2.65683	0.532743	Thioredoxin domain-containing protein 17	TXNDC17
+	3.91761	0.532873	ERO1-like protein alpha	ERO1L
+	3.04403	0.532965	Phosphatidylinositol transfer protein beta isoform	PITPNB
+	4.51688	0.533967	Elongation factor 1-gamma	EEF1G
+	1.62377	0.535102	40S ribosomal protein S10	RPS10
+	1.46921	0.536333	General vesicular transport factor p115	USO1
+	2.23583	0.537634	Septin-11	SEPT11
+	3.06524	0.537823	Eukaryotic translation initiation factor 4E	EIF4E
+	2.71055	0.538947	60S ribosomal protein L23a	RPL23A
+	3.98736	0.540148	Calreticulin	CALR
+	1.98547	0.540187	Pyrroline-5-carboxylate reductase 2	PYCR2
+	2.72104	0.540745	60S ribosomal protein L27a	RPL27A
	0.266324	0.54132	Secretory carrier-associated membrane protein 1	SCAMP1
+	0.704594	0.54137	Sentrin-specific protease 3	SENP3
+	2.72157	0.541371	Sarcoplasmic/endoplasmic reticulum calcium ATPase 2	ATP2A2
+	1.57199	0.542014	Tubulin beta-6 chain	TUBB6
+	2.53639	0.542096	Antigen KI-67	MKI67
+	2.23392	0.543234	ADP-ribosylation factor-like protein 3	ARL3
+	3.50051	0.544097	T-complex protein 1 subunit gamma	CCT3
+	2.69835	0.544362	Vacuolar protein sorting-associated protein 26A	VPS26A
+	3.25914	0.545403	Ras GTPase-activating protein-binding protein 1	G3BP1
+	1.89473	0.546406	Putative heat shock protein HSP 90-beta 4	HSP90AB4P
+	2.14908	0.546557	Tubulin-specific chaperone D	TBCD
+	2.34875	0.547279	Transcription factor p65	RELA
	0.412285	0.548028	ADP-ribosylation factor-like protein 2	ARL2
+	2.60115	0.54936	AP-2 complex subunit mu	AP2M1
+	3.20807	0.54971	Protein FAM49B	FAM49B
+	2.9497	0.550225	60S acidic ribosomal protein P2	RPLP2
+	2.72377	0.550406	Eukaryotic initiation factor 4A-I	EIF4A1
+	2.33595	0.55146	Vacuolar protein sorting-associated protein 29	VPS29
+	2.95504	0.551668	Ribose-phosphate pyrophosphokinase 2	PRPS2
+	1.75012	0.551746	60S ribosomal protein L12	RPL12
+	1.89863	0.553606	Transmembrane 9 superfamily member 3	TM9SF3
+	2.07284	0.557566	Dynamin-1-like protein	DNM1L
+	1.69922	0.558616	60S ribosomal protein L14	RPL14
+	4.12913	0.562848	Serine--tRNA ligase, cytoplasmic	SARS
+	3.89206	0.563903	Eukaryotic translation initiation factor 4 gamma 1	EIF4G1
+	1.04966	0.565292	DnaJ homolog subfamily C member 7	DNAJC7
+	2.35191	0.567462	Vesicle-associated membrane protein-associated protein A	VAPA
+	1.10071	0.568766	Target of EGR1 protein 1	TOE1
+	1.83593	0.571653	Emerin	EMD
+	2.57831	0.572449	Eukaryotic translation initiation factor 2 subunit 1	EIF2S1
+	2.94598	0.572672	Actin-related protein 2/3 complex subunit 4	ARPC4
+	2.20942	0.573163	Xaa-Pro aminopeptidase 1	XPNPEP1
+	1.78632	0.573746	60S ribosomal protein L27	RPL27
+	0.796635	0.576353	Spermatogenesis-associated protein 5-like protein 1	SPATA5L1
	0.648996	0.577088	Transcriptional repressor p66-beta	GATAD2B
+	2.7053	0.579867	Double-strand break repair protein MRE11A	MRE11A
+	2.29638	0.580583	Rho GDP-dissociation inhibitor 1	ARHGDIA
+	2.84374	0.582029	Nuclear migration protein nudC	NUDC
+	1.94707	0.587467	60S ribosomal protein L38	RPL38
+	2.19438	0.590185	TATA-binding protein-associated factor 172	BTAF1
+	2.0418	0.591092	Catalase	CAT
	0.425321	0.59167	Nuclear factor 1 C-type	NFIC
+	1.68449	0.592428	Serine/threonine-protein phosphatase 4 catalytic subunit	PPP4C
+	1.95146	0.593385	Prefoldin subunit 5	PFDN5
+	2.73822	0.593593	Ras-related protein Rab-14	RAB14
+	1.49713	0.594997	Bifunctional coenzyme A synthase;Phosphopantetheine adenylyltransferase;Dephospho-CoA kinase	COASY
+	3.51639	0.595072	Actin-related protein 3	ACTR3
+	2.115	0.595717	1-phosphatidylinositol 4,5-bisphosphate phosphodiesterase beta-3	PLCB3
+	1.53235	0.596291	14-3-3 protein zeta/delta	YWHAZ
+	2.37654	0.596757	AP-1 complex subunit mu-1	AP1M1
+	2.62678	0.602563	Lamina-associated polypeptide 2, isoform alpha;Thymopoietin;Thymopentin	TMPO
+	0.905721	0.602929	Palladin	PALLD
+	2.77525	0.605277	DNA topoisomerase 2-alpha	TOP2A
+	1.12898	0.605735	Borealin	CDCA8
+	1.95389	0.605848	Nucleoporin p58/p45	NUPL1
+	2.10888	0.606281	Replication factor C subunit 5	RFC5
+	6.74766	0.606703	E3 ubiquitin-protein ligase HUWE1	HUWE1
+	3.15559	0.607559	Tyrosine-protein phosphatase non-receptor type 11	PTPN11
+	1.30163	0.607765	Dynein light chain Tctex-type 1	DYNLT1
+	2.52964	0.608104	Heterogeneous nuclear ribonucleoprotein H3	HNRNPH3
+	1.97043	0.608901	3-mercaptopyruvate sulfurtransferase	MPST
	0.342397	0.61076	Protein LYRIC	MTDH
+	3.32616	0.610956	cAMP-dependent protein kinase type I-alpha regulatory subunit;cAMP-dependent protein kinase type I-alpha regulatory subunit, N-terminally processed	PRKAR1A
+	2.24167	0.611428	RNA-binding protein 3	RBM3
	0.247255	0.611883	Protein LZIC	LZIC
+	1.64034	0.612654	60S ribosomal protein L23	RPL23
+	1.49717	0.612701	ATP-dependent RNA helicase DHX29	DHX29
+	3.36296	0.613403	Leucine-rich repeat-containing protein 40	LRRC40
+	3.35239	0.613524	Sodium/potassium-transporting ATPase subunit beta-3	ATP1B3
+	1.56405	0.615594	Phosphatidylinositol-binding clathrin assembly protein	PICALM
+	3.59687	0.618476	Sodium/potassium-transporting ATPase subunit alpha-1	ATP1A1
+	2.43512	0.621003	V-type proton ATPase subunit C 1	ATP6V1C1
+	3.63313	0.621075	Phosphate carrier protein, mitochondrial	SLC25A3
+	2.68111	0.621618	E3 ubiquitin-protein ligase TRIP12	TRIP12
+	1.72599	0.621916	V-type proton ATPase subunit E 1	ATP6V1E1
+	2.79126	0.627158	Exosome complex component RRP40	EXOSC3
+	3.23003	0.627676	Aspartate aminotransferase, cytoplasmic	GOT1
+	5.9126	0.62877	Eukaryotic translation initiation factor 4 gamma 2	EIF4G2
+	2.29369	0.62965	DNA polymerase delta subunit 2	POLD2
+	3.57901	0.630021	Nicalin	NCLN
+	2.62963	0.631751	Saccharopine dehydrogenase-like oxidoreductase	SCCPDH
+	0.827916	0.632018	Receptor-interacting serine/threonine-protein kinase 1	RIPK1
+	1.09426	0.636338	Mitogen-activated protein kinase 13	MAPK13
+	0.825171	0.636967	Glutamate--cysteine ligase catalytic subunit	GCLC
+	3.91123	0.637626	78 kDa glucose-regulated protein	HSPA5
+	2.56303	0.640184	Mitochondrial glutamate carrier 1;Mitochondrial glutamate carrier 2	SLC25A22;SLC25A18
+	3.44549	0.640504	Ornithine aminotransferase, mitochondrial;Ornithine aminotransferase, hepatic form;Ornithine aminotransferase, renal form	OAT
+	3.07205	0.640704	Tubulin alpha-1C chain	TUBA1C
+	1.96936	0.644801	Syntaxin-7	STX7
+	1.57874	0.647283	Muscleblind-like protein 1;Muscleblind-like protein 2	MBNL1;MBNL2
+	3.03495	0.647466	Cytochrome c-type heme lyase	HCCS
+	2.3754	0.647512	Eukaryotic translation initiation factor 3 subunit G	EIF3G
+	1.85056	0.648202	Cysteine and histidine-rich domain-containing protein 1	CHORDC1
+	2.42189	0.648539	Rab3 GTPase-activating protein non-catalytic subunit	RAB3GAP2
+	2.45371	0.649152	Translation initiation factor eIF-2B subunit beta	EIF2B2
+	2.85863	0.649467	Guanine nucleotide-binding protein G(i) subunit alpha-2	GNAI2
+	4.42664	0.653657	Importin subunit beta-1	KPNB1
+	2.69662	0.653767	ATPase family AAA domain-containing protein 3A	ATAD3A
+	2.58561	0.653778	Septin-9	SEPT9
	0.412446	0.656702	Ubiquitin conjugation factor E4 B	UBE4B
+	3.05509	0.657057	Epidermal growth factor receptor kinase substrate 8-like protein 2	EPS8L2
+	2.82122	0.657888	Protein SGT1	ECD
+	3.13418	0.659943	Phosphoglycerate kinase 1	PGK1
+	1.24834	0.661065	Rho guanine nucleotide exchange factor 1	ARHGEF1
+	3.96426	0.661233	Nucleoporin NUP188 homolog	NUP188
+	2.21493	0.665833	Cilia- and flagella-associated protein 20	CFAP20
+	1.95211	0.666115	Ceramide-1-phosphate transfer protein	CPTP
+	2.49631	0.666686	Phosphoacetylglucosamine mutase	PGM3
+	1.39957	0.668598	Tripartite motif-containing protein 26	TRIM26
+	3.5172	0.67179	CTP synthase 1	CTPS1
+	1.16908	0.672064	Exosome complex component CSL4	EXOSC1
+	3.98651	0.673728	Cytoskeleton-associated protein 5	CKAP5
+	2.41002	0.67377	Hydroxysteroid dehydrogenase-like protein 2	HSDL2
+	1.52416	0.674838	DDB1- and CUL4-associated factor 8	DCAF8
+	3.87378	0.675064	Eukaryotic translation initiation factor 2 subunit 3;Putative eukaryotic translation initiation factor 2 subunit 3-like protein	EIF2S3;EIF2S3L
+	3.53295	0.678099	Methionine--tRNA ligase, cytoplasmic	MARS
+	4.61987	0.680511	T-complex protein 1 subunit alpha	TCP1
+	2.34824	0.681338	Sodium/potassium-transporting ATPase subunit beta-1	ATP1B1
+	2.91753	0.682451	Nuclear pore complex protein Nup155	NUP155
+	1.32448	0.686999	TIP41-like protein	TIPRL
+	3.31344	0.687816	ADP-ribosylation factor 6	ARF6
+	3.65877	0.688993	Heat shock protein HSP 90-beta	HSP90AB1
+	4.40479	0.689729	Biliverdin reductase A	BLVRA
+	2.7677	0.690038	ADP-ribosylation factor 4	ARF4
+	2.8165	0.692664	CLIP-associating protein 1	CLASP1
+	3.78412	0.695015	Dual specificity mitogen-activated protein kinase kinase 2	MAP2K2
[truncated: 479 more rows]

## Sheet: HeatMap_upMCF7
Protein IDs	Majority protein IDs	Protein names	Gene names
P00505;P00505-2	P00505;P00505-2	Aspartate aminotransferase, mitochondrial	GOT2
Q9BZJ0-2;Q9BZJ0-3;Q9BZJ0	Q9BZJ0-2;Q9BZJ0-3;Q9BZJ0	Crooked neck-like protein 1	CRNKL1
Q9BSD7	Q9BSD7	Cancer-related nucleoside-triphosphatase	NTPCR
P63279	P63279	SUMO-conjugating enzyme UBC9	UBE2I
P48047	P48047	ATP synthase subunit O, mitochondrial	ATP5O
P23246-2;P23246	P23246-2;P23246	Splicing factor, proline- and glutamine-rich	SFPQ
P36957;P36957-2	P36957;P36957-2	Dihydrolipoyllysine-residue succinyltransferase component of 2-oxoglutarate dehydrogenase complex, mitochondrial	DLST
Q9NRZ9-6;Q9NRZ9-5;Q9NRZ9-3;Q9NRZ9-2;Q9NRZ9;Q9NRZ9-4;Q9NRZ9-8;Q9NRZ9-7	Q9NRZ9-6;Q9NRZ9-5;Q9NRZ9-3;Q9NRZ9-2;Q9NRZ9;Q9NRZ9-4	Lymphoid-specific helicase	HELLS
Q96IX5	Q96IX5	Up-regulated during skeletal muscle growth protein 5	USMG5
Q02241-2;Q02241;Q02241-3	Q02241-2;Q02241;Q02241-3	Kinesin-like protein KIF23	KIF23
P51648;P51648-2;P48448;P43353-2;P30838;P43353	P51648;P51648-2	Fatty aldehyde dehydrogenase	ALDH3A2
P61978-3	P61978-3	Heterogeneous nuclear ribonucleoprotein K	HNRNPK
Q9Y5P4-2;Q9Y5P4;Q9Y5P4-3	Q9Y5P4-2;Q9Y5P4;Q9Y5P4-3	Collagen type IV alpha-3-binding protein	COL4A3BP
O00754-2;O00754	O00754-2;O00754	Lysosomal alpha-mannosidase;Lysosomal alpha-mannosidase A peptide;Lysosomal alpha-mannosidase B peptide;Lysosomal alpha-mannosidase C peptide;Lysosomal alpha-mannosidase D peptide;Lysosomal alpha-mannosidase E peptide	MAN2B1
O15042-2;O15042;O15042-3	O15042-2;O15042;O15042-3	U2 snRNP-associated SURP motif-containing protein	U2SURP
Q9H0R4-2;Q9H0R4	Q9H0R4-2;Q9H0R4	Haloacid dehalogenase-like hydrolase domain-containing protein 2	HDHD2
Q08209-2;Q08209;Q08209-3;Q08209-5;Q08209-4	Q08209-2;Q08209;Q08209-3;Q08209-5	Serine/threonine-protein phosphatase 2B catalytic subunit alpha isoform	PPP3CA
P46087-2;P46087;P46087-4;P46087-3	P46087-2;P46087;P46087-4;P46087-3	Probable 28S rRNA (cytosine(4447)-C(5))-methyltransferase	NOP2
O00629	O00629	Importin subunit alpha-3	KPNA4
O43592	O43592	Exportin-T	XPOT
Q96I25	Q96I25	Splicing factor 45	RBM17
Q8N0U8;Q8N0U8-2	Q8N0U8;Q8N0U8-2	Vitamin K epoxide reductase complex subunit 1-like protein 1	VKORC1L1
P62318-2;P62318	P62318-2;P62318	Small nuclear ribonucleoprotein Sm D3	SNRPD3
O15305;O15305-2;Q92871	O15305	Phosphomannomutase 2	PMM2
O75534;O75534-4;O75534-2;O75534-3	O75534;O75534-4;O75534-2;O75534-3	Cold shock domain-containing protein E1	CSDE1
Q9P2W9	Q9P2W9	Syntaxin-18	STX18
Q96AX1	Q96AX1	Vacuolar protein sorting-associated protein 33A	VPS33A
Q5H9R7-6;Q5H9R7-2;Q5H9R7;Q5H9R7-5;Q5H9R7-3;Q5H9R7-4	Q5H9R7-6;Q5H9R7-2;Q5H9R7;Q5H9R7-5;Q5H9R7-3;Q5H9R7-4	Serine/threonine-protein phosphatase 6 regulatory subunit 3	PPP6R3
Q14344-2;Q14344	Q14344-2;Q14344	Guanine nucleotide-binding protein subunit alpha-13	GNA13
P20073-2;P20073	P20073-2;P20073	Annexin A7	ANXA7
O60749;O60749-2	O60749;O60749-2	Sorting nexin-2	SNX2
P09661	P09661	U2 small nuclear ribonucleoprotein A	SNRPA1
Q9BUP3;Q9BUP3-3;Q9BUP3-2	Q9BUP3;Q9BUP3-3;Q9BUP3-2	Oxidoreductase HTATIP2	HTATIP2
Q92769-3;Q92769	Q92769-3;Q92769	Histone deacetylase 2	HDAC2
O95396	O95396	Adenylyltransferase and sulfurtransferase MOCS3;Molybdopterin-synthase adenylyltransferase;Molybdopterin-synthase sulfurtransferase	MOCS3
Q5T280	Q5T280	Putative methyltransferase C9orf114	C9orf114
O95159	O95159	Zinc finger protein-like 1	ZFPL1
Q969Z3;Q969Z3-2	Q969Z3;Q969Z3-2	Mitochondrial amidoxime reducing component 2	MARC2
Q9UKL0	Q9UKL0	REST corepressor 1	RCOR1
Q15654	Q15654	Thyroid receptor-interacting protein 6	TRIP6
Q7KZI7-10;Q7KZI7-13;Q7KZI7-7;Q7KZI7-2;Q7KZI7-15;Q7KZI7-5;Q7KZI7-16;Q7KZI7-4;Q7KZI7-9;Q7KZI7-12;Q7KZI7-14;Q7KZI7-3;Q7KZI7-6;Q7KZI7-11;Q7KZI7-8;Q7KZI7;Q9P0L2-2;Q9P0L2-3;Q9P0L2	Q7KZI7-10;Q7KZI7-13;Q7KZI7-7;Q7KZI7-2;Q7KZI7-15;Q7KZI7-5;Q7KZI7-16;Q7KZI7-4;Q7KZI7-9;Q7KZI7-12;Q7KZI7-14;Q7KZI7-3;Q7KZI7-6;Q7KZI7-11;Q7KZI7-8;Q7KZI7	Serine/threonine-protein kinase MARK2	MARK2
Q9P015	Q9P015	39S ribosomal protein L15, mitochondrial	MRPL15
Q9NVV4-2;Q9NVV4	Q9NVV4-2;Q9NVV4	Poly(A) RNA polymerase, mitochondrial	MTPAP
O75608-2;O75608	O75608-2;O75608	Acyl-protein thioesterase 1	LYPLA1
Q8ND04-3;Q8ND04;Q8ND04-2	Q8ND04-3;Q8ND04;Q8ND04-2	Protein SMG8	SMG8
O95707	O95707	Ribonuclease P protein subunit p29	POP4
Q8N3U4;Q8N3U4-2	Q8N3U4;Q8N3U4-2	Cohesin subunit SA-2	STAG2
Q05086-2;Q05086-3;Q05086	Q05086-2;Q05086-3;Q05086	Ubiquitin-protein ligase E3A	UBE3A
P84077;P61204;P61204-2	P84077;P61204	ADP-ribosylation factor 1;ADP-ribosylation factor 3	ARF1;ARF3
P46459;P46459-2	P46459;P46459-2	Vesicle-fusing ATPase	NSF
P40616-2;P40616	P40616-2;P40616	ADP-ribosylation factor-like protein 1	ARL1
P17706-2;P17706-4;P17706;P17706-3	P17706-2;P17706-4;P17706;P17706-3	Tyrosine-protein phosphatase non-receptor type 2	PTPN2
P24941;P24941-2;Q00526	P24941;P24941-2	Cyclin-dependent kinase 2	CDK2
Q9H832;Q9H832-2	Q9H832;Q9H832-2	Ubiquitin-conjugating enzyme E2 Z	UBE2Z
Q7Z2T5;Q7Z2T5-2	Q7Z2T5;Q7Z2T5-2	TRMT1-like protein	TRMT1L
P42566;P42566-2	P42566	Epidermal growth factor receptor substrate 15	EPS15
Q15800;Q15800-2	Q15800;Q15800-2	Methylsterol monooxygenase 1	MSMO1
Q96M27;Q96M27-3;Q96M27-2;Q96M27-4;Q96M27-5	Q96M27;Q96M27-3;Q96M27-2;Q96M27-4;Q96M27-5	Protein PRRC1	PRRC1
Q8WVV9-5;Q8WVV9-4;Q8WVV9;Q8WVV9-3;Q8WVV9-2	Q8WVV9-5;Q8WVV9-4;Q8WVV9	Heterogeneous nuclear ribonucleoprotein L-like	HNRNPLL
P49406	P49406	39S ribosomal protein L19, mitochondrial	MRPL19
P61923;P61923-4;P61923-5;P61923-3;P61923-2	P61923;P61923-4;P61923-5;P61923-3	Coatomer subunit zeta-1	COPZ1
Q0VDF9	Q0VDF9	Heat shock 70 kDa protein 14	HSPA14
P78316;P78316-2	P78316;P78316-2	Nucleolar protein 14	NOP14
O00204-2;O00204	O00204-2;O00204	Sulfotransferase family cytosolic 2B member 1	SULT2B1
O75431;O75431-2	O75431;O75431-2	Metaxin-2	MTX2
Q96T60-2;Q96T60	Q96T60-2;Q96T60	Bifunctional polynucleotide phosphatase/kinase;Polynucleotide 3-phosphatase;Polynucleotide 5-hydroxyl-kinase	PNKP
Q16822;Q16822-3;Q16822-2;P35558;P35558-2	Q16822;Q16822-3;Q16822-2	Phosphoenolpyruvate carboxykinase [GTP], mitochondrial	PCK2
Q7Z3U7-2;Q7Z3U7-6;Q7Z3U7-5;Q7Z3U7;Q7Z3U7-3	Q7Z3U7-2;Q7Z3U7-6;Q7Z3U7-5;Q7Z3U7	Protein MON2 homolog	MON2
Q9Y4R8	Q9Y4R8	Telomere length regulation protein TEL2 homolog	TELO2
Q969X6;Q969X6-2;Q969X6-3	Q969X6;Q969X6-2;Q969X6-3	Cirhin	CIRH1A
Q6IN85-2;Q6IN85;Q6IN85-4;Q6IN85-5	Q6IN85-2;Q6IN85;Q6IN85-4;Q6IN85-5	Serine/threonine-protein phosphatase 4 regulatory subunit 3A	SMEK1
P13667	P13667	Protein disulfide-isomerase A4	PDIA4
Q13596;Q13596-2;Q13596-3	Q13596;Q13596-2;Q13596-3	Sorting nexin-1	SNX1
Q9NVH1;Q9NVH1-3;Q9NVH1-2	Q9NVH1;Q9NVH1-3;Q9NVH1-2	DnaJ homolog subfamily C member 11	DNAJC11
Q9H2W6	Q9H2W6	39S ribosomal protein L46, mitochondrial	MRPL46
Q92604	Q92604	Acyl-CoA:lysophosphatidylglycerol acyltransferase 1	LPGAT1
Q8NFF5-3;Q8NFF5-2;Q8NFF5;Q8NFF5-4;Q8NFF5-5	Q8NFF5-3;Q8NFF5-2;Q8NFF5;Q8NFF5-4;Q8NFF5-5	FAD synthase;Molybdenum cofactor biosynthesis protein-like region;FAD synthase region	FLAD1
O75489;O75489-2	O75489	NADH dehydrogenase [ubiquinone] iron-sulfur protein 3, mitochondrial	NDUFS3
P53992;P53992-2	P53992	Protein transport protein Sec24C	SEC24C
Q9Y2B0;Q9Y2B0-2	Q9Y2B0	Protein canopy homolog 2	CNPY2
Q9UP83-3;Q9UP83;Q9UP83-2	Q9UP83-3;Q9UP83;Q9UP83-2	Conserved oligomeric Golgi complex subunit 5	COG5
Q9P0R6	Q9P0R6	GSK3-beta interaction protein	GSKIP
Q9BTY2;Q9BTY2-2	Q9BTY2;Q9BTY2-2	Plasma alpha-L-fucosidase	FUCA2
Q8TDD1;Q8TDD1-2	Q8TDD1;Q8TDD1-2	ATP-dependent RNA helicase DDX54	DDX54
P00441	P00441	Superoxide dismutase [Cu-Zn]	SOD1
P41743	P41743	Protein kinase C iota type	PRKCI
Q9Y6B6	Q9Y6B6	GTP-binding protein SAR1b	SAR1B
Q86X83-2;Q86X83	Q86X83-2;Q86X83	COMM domain-containing protein 2	COMMD2
O75323;O75323-2	O75323;O75323-2	Protein NipSnap homolog 2	GBAS
P61019;P61019-2;Q8WUD1;Q8WUD1-2	P61019;P61019-2;Q8WUD1	Ras-related protein Rab-2A;Ras-related protein Rab-2B	RAB2A;RAB2B
Q15369;Q15369-2	Q15369;Q15369-2	Transcription elongation factor B polypeptide 1	TCEB1
P62304	P62304	Small nuclear ribonucleoprotein E	SNRPE
P20226-2;P20226;Q6SJ96	P20226-2;P20226;Q6SJ96	TATA-box-binding protein;TATA box-binding protein-like protein 2	TBP;TBPL2
P29372-5;P29372-4;P29372-2;P29372	P29372-5;P29372-4;P29372-2;P29372	DNA-3-methyladenine glycosylase	MPG
Q9UHG3;Q9UHG3-2	Q9UHG3;Q9UHG3-2	Prenylcysteine oxidase 1	PCYOX1
O43813	O43813	LanC-like protein 1	LANCL1
Q9H583	Q9H583	HEAT repeat-containing protein 1;HEAT repeat-containing protein 1, N-terminally processed	HEATR1
O95299;O95299-2	O95299;O95299-2	NADH dehydrogenase [ubiquinone] 1 alpha subcomplex subunit 10, mitochondrial	NDUFA10
P21397;P21397-2	P21397;P21397-2	Amine oxidase [flavin-containing] A	MAOA
Q9BZE1	Q9BZE1	39S ribosomal protein L37, mitochondrial	MRPL37
Q9BQ39	Q9BQ39	ATP-dependent RNA helicase DDX50	DDX50
Q7Z7H5-3;Q7Z7H5;Q7Z7H5-2	Q7Z7H5-3;Q7Z7H5;Q7Z7H5-2	Transmembrane emp24 domain-containing protein 4	TMED4
Q12769;Q12769-3;Q12769-2	Q12769	Nuclear pore complex protein Nup160	NUP160
Q14126	Q14126	Desmoglein-2	DSG2
Q8NCW5-2;Q8NCW5	Q8NCW5-2;Q8NCW5	NAD(P)H-hydrate epimerase	APOA1BP
Q6P2E9;Q6P2E9-2	Q6P2E9;Q6P2E9-2	Enhancer of mRNA-decapping protein 4	EDC4
Q13685	Q13685	Angio-associated migratory cell protein	AAMP
P52294	P52294	Importin subunit alpha-5;Importin subunit alpha-5, N-terminally processed	KPNA1
Q12768	Q12768	WASH complex subunit strumpellin	KIAA0196
Q9Y2S7	Q9Y2S7	Polymerase delta-interacting protein 2	POLDIP2
Q99805	Q99805	Transmembrane 9 superfamily member 2	TM9SF2
Q8NFW8;Q8NFW8-2	Q8NFW8;Q8NFW8-2	N-acylneuraminate cytidylyltransferase	CMAS
Q86V81	Q86V81	THO complex subunit 4	ALYREF
Q6P1N0;Q6P1N0-2	Q6P1N0;Q6P1N0-2	Coiled-coil and C2 domain-containing protein 1A	CC2D1A
Q16643;Q16643-3;Q16643-2	Q16643;Q16643-3;Q16643-2	Drebrin	DBN1
Q16836-2;Q16836;Q16836-3	Q16836-2;Q16836;Q16836-3	Hydroxyacyl-coenzyme A dehydrogenase, mitochondrial	HADH
Q9BYK8;Q9BYK8-2;Q9BYK8-4	Q9BYK8;Q9BYK8-2;Q9BYK8-4	Helicase with zinc finger domain 2	HELZ2
Q96FV9;Q96FV9-2	Q96FV9	THO complex subunit 1	THOC1
P82663-3;P82663-2;P82663	P82663-3;P82663-2;P82663	28S ribosomal protein S25, mitochondrial	MRPS25
O95169-3;O95169-2;O95169	O95169-3;O95169-2;O95169	NADH dehydrogenase [ubiquinone] 1 beta subcomplex subunit 8, mitochondrial	NDUFB8
P06756-3;P06756-2;P06756	P06756-3;P06756-2;P06756	Integrin alpha-V;Integrin alpha-V heavy chain;Integrin alpha-V light chain	ITGAV
Q9UHY1	Q9UHY1	Nuclear receptor-binding protein	NRBP1
Q6YHU6-3;Q6YHU6;Q6YHU6-4;Q6YHU6-2;Q6YHU6-6;Q6YHU6-5	Q6YHU6-3;Q6YHU6;Q6YHU6-4;Q6YHU6-2	Thyroid adenoma-associated protein	THADA
O14980	O14980	Exportin-1	XPO1
Q3ZCQ8;Q3ZCQ8-2;Q3ZCQ8-3	Q3ZCQ8;Q3ZCQ8-2;Q3ZCQ8-3	Mitochondrial import inner membrane translocase subunit TIM50	TIMM50
Q99623;Q99623-2	Q99623;Q99623-2	Prohibitin-2	PHB2
Q96LD4;Q96LD4-2	Q96LD4;Q96LD4-2	Tripartite motif-containing protein 47	TRIM47
P62841	P62841	40S ribosomal protein S15	RPS15
Q5JPE7-2;P69849;Q5JPE7;Q15155;Q5JPE7-3	Q5JPE7-2;P69849;Q5JPE7;Q15155;Q5JPE7-3	Nodal modulator 2;Nodal modulator 3;Nodal modulator 1	NOMO2;NOMO3;NOMO1
Q9UJX4;Q9UJX4-3;Q9UJX4-2	Q9UJX4;Q9UJX4-3	Anaphase-promoting complex subunit 5	ANAPC5
Q13085-3;Q13085-2;Q13085;Q13085-4;O00763-3;O00763-2;O00763	Q13085-3;Q13085-2;Q13085;Q13085-4	Acetyl-CoA carboxylase 1;Biotin carboxylase	ACACA
Q5SY16	Q5SY16	Polynucleotide 5-hydroxyl-kinase NOL9	NOL9
Q7Z7E8;Q7Z7E8-2	Q7Z7E8	Ubiquitin-conjugating enzyme E2 Q1	UBE2Q1
Q07960	Q07960	Rho GTPase-activating protein 1	ARHGAP1
A1L0T0	A1L0T0	Acetolactate synthase-like protein	ILVBL
O75165	O75165	DnaJ homolog subfamily C member 13	DNAJC13
Q9H173	Q9H173	Nucleotide exchange factor SIL1	SIL1
Q9BXW7-2;Q9BXW7	Q9BXW7-2;Q9BXW7	Cat eye syndrome critical region protein 5	CECR5
Q96KG9-3;Q96KG9-4;Q96KG9-2;Q96KG9;Q96KG9-5;Q96KG9-6	Q96KG9-3;Q96KG9-4;Q96KG9-2;Q96KG9;Q96KG9-5;Q96KG9-6	N-terminal kinase-like protein	SCYL1
Q96EK6	Q96EK6	Glucosamine 6-phosphate N-acetyltransferase	GNPNAT1
Q7LBC6;Q7LBC6-2;Q7LBC6-3	Q7LBC6;Q7LBC6-2	Lysine-specific demethylase 3B	KDM3B
Q5VT52-2;Q5VT52-3;Q5VT52;Q5VT52-5;Q5VT52-4	Q5VT52-2;Q5VT52-3;Q5VT52;Q5VT52-5	Regulation of nuclear pre-mRNA domain-containing protein 2	RPRD2
Q08J23;Q08J23-2;Q08J23-3	Q08J23;Q08J23-2;Q08J23-3	tRNA (cytosine(34)-C(5))-methyltransferase	NSUN2
Q03426	Q03426	Mevalonate kinase	MVK
O60256-4;O60256-2;O60256;O60256-3	O60256-4;O60256-2;O60256;O60256-3	Phosphoribosyl pyrophosphate synthase-associated protein 2	PRPSAP2
Q00796;Q00796-2	Q00796	Sorbitol dehydrogenase	SORD
Q9Y678	Q9Y678	Coatomer subunit gamma-1	COPG1
Q9UHI6	Q9UHI6	Probable ATP-dependent RNA helicase DDX20	DDX20
Q9H6R4-4;Q9H6R4;Q9H6R4-2;Q9H6R4-3	Q9H6R4-4;Q9H6R4;Q9H6R4-2	Nucleolar protein 6	NOL6
Q08380	Q08380	Galectin-3-binding protein	LGALS3BP
Q8N163-2;Q8N163	Q8N163-2;Q8N163	Cell cycle and apoptosis regulator protein 2	CCAR2
Q6P1J9	Q6P1J9	Parafibromin	CDC73
Q3KQV9;Q3KQV9-2	Q3KQV9;Q3KQV9-2	UDP-N-acetylhexosamine pyrophosphorylase-like protein 1	UAP1L1
P00492	P00492	Hypoxanthine-guanine phosphoribosyltransferase	HPRT1
Q15020;Q15020-4;Q15020-2;Q15020-3	Q15020;Q15020-4	Squamous cell carcinoma antigen recognized by T-cells 3	SART3
Q9BYG3	Q9BYG3	MKI67 FHA domain-interacting nucleolar phosphoprotein	NIFK
Q13425;Q13425-2	Q13425;Q13425-2	Beta-2-syntrophin	SNTB2
Q7Z406-6;Q7Z406;Q7Z406-2;Q7Z406-4;Q7Z406-5	Q7Z406-6;Q7Z406;Q7Z406-2;Q7Z406-4;Q7Z406-5	Myosin-14	MYH14
Q6P1X6;Q6P1X6-2	Q6P1X6;Q6P1X6-2	UPF0598 protein C8orf82	C8orf82
Q9H3P2;Q9H3P2-7	Q9H3P2	Negative elongation factor A	NELFA
P51553-2;P51553	P51553-2;P51553	Isocitrate dehydrogenase [NAD] subunit gamma, mitochondrial	IDH3G
Q9Y6W3	Q9Y6W3	Calpain-7	CAPN7
Q9NR45	Q9NR45	Sialic acid synthase	NANS
Q9NP79;Q9NP79-2	Q9NP79	Vacuolar protein sorting-associated protein VTA1 homolog	VTA1
O95602	O95602	DNA-directed RNA polymerase I subunit RPA1	POLR1A
Q15397	Q15397	Pumilio domain-containing protein KIAA0020	KIAA0020
Q9H0A0;Q9H0A0-2	Q9H0A0;Q9H0A0-2	N-acetyltransferase 10	NAT10
P49903;P49903-4;P49903-2;P49903-3	P49903;P49903-4;P49903-2;P49903-3	Selenide, water dikinase 1	SEPHS1
P78346;P78346-2	P78346;P78346-2	Ribonuclease P protein subunit p30	RPP30
Q969N2-5;Q969N2;Q969N2-4;Q969N2-6;Q969N2-2;Q969N2-3	Q969N2-5;Q969N2;Q969N2-4;Q969N2-6;Q969N2-2	GPI transamidase component PIG-T	PIGT
Q7L576;Q7L576-2;Q7L576-3;Q96F07-2;Q96F07	Q7L576;Q7L576-2	Cytoplasmic FMR1-interacting protein 1	CYFIP1
P15170-2;P15170-3;P15170;Q8IYD1	P15170-2;P15170-3;P15170	Eukaryotic peptide chain release factor GTP-binding subunit ERF3A	GSPT1
P30837	P30837	Aldehyde dehydrogenase X, mitochondrial	ALDH1B1
Q9NX62	Q9NX62	Inositol monophosphatase 3	IMPAD1
Q9H269-2;Q9H269	Q9H269-2;Q9H269	Vacuolar protein sorting-associated protein 16 homolog	VPS16
Q9BTM9-3;Q9BTM9;Q9BTM9-2	Q9BTM9-3;Q9BTM9;Q9BTM9-2	Ubiquitin-related modifier 1	URM1
Q92620;Q92620-2	Q92620	Pre-mRNA-splicing factor ATP-dependent RNA helicase PRP16	DHX38
Q13347	Q13347	Eukaryotic translation initiation factor 3 subunit I	EIF3I
P82933	P82933	28S ribosomal protein S9, mitochondrial	MRPS9
P45974-2;P45974	P45974-2;P45974	Ubiquitin carboxyl-terminal hydrolase 5	USP5
P63098	P63098	Calcineurin subunit B type 1	PPP3R1
Q9P0I2;Q9P0I2-2	Q9P0I2;Q9P0I2-2	ER membrane protein complex subunit 3	EMC3
Q8N806	Q8N806	Putative E3 ubiquitin-protein ligase UBR7	UBR7
Q14746-2;Q14746	Q14746-2;Q14746	Conserved oligomeric Golgi complex subunit 2	COG2
P61011;P61011-2	P61011;P61011-2	Signal recognition particle 54 kDa protein	SRP54
O75947-2;O75947	O75947-2;O75947	ATP synthase subunit d, mitochondrial	ATP5H
P27708	P27708	CAD protein;Glutamine-dependent carbamoyl-phosphate synthase;Aspartate carbamoyltransferase;Dihydroorotase	CAD
Q4G176	Q4G176	Acyl-CoA synthetase family member 3, mitochondrial	ACSF3
Q15643	Q15643	Thyroid receptor-interacting protein 11	TRIP11
P31350;P31350-2	P31350;P31350-2	Ribonucleoside-diphosphate reductase subunit M2	RRM2
O75531	O75531	Barrier-to-autointegration factor;Barrier-to-autointegration factor, N-terminally processed	BANF1
O76003	O76003	Glutaredoxin-3	GLRX3
Q9UIC8;Q9UIC8-2;Q9UIC8-3	Q9UIC8;Q9UIC8-2;Q9UIC8-3	Leucine carboxyl methyltransferase 1	LCMT1
Q96EY7;Q96EY7-2	Q96EY7	Pentatricopeptide repeat domain-containing protein 3, mitochondrial	PTCD3
Q08379;Q08379-2	Q08379;Q08379-2	Golgin subfamily A member 2	GOLGA2
P80303-2;P80303	P80303-2;P80303	Nucleobindin-2;Nesfatin-1	NUCB2
P51665	P51665	26S proteasome non-ATPase regulatory subunit 7	PSMD7
O60306	O60306	Intron-binding protein aquarius	AQR
P06748-2;P06748;P06748-3	P06748-2;P06748;P06748-3	Nucleophosmin	NPM1
Q9Y4L1;Q9Y4L1-2;Q9BXT5	Q9Y4L1;Q9Y4L1-2	Hypoxia up-regulated protein 1	HYOU1
Q9Y265;Q9Y265-2	Q9Y265;Q9Y265-2	RuvB-like 1	RUVBL1
Q9NRY4	Q9NRY4	Rho GTPase-activating protein 35	ARHGAP35
Q96DV4;Q96DV4-2	Q96DV4	39S ribosomal protein L38, mitochondrial	MRPL38
P61962	P61962	DDB1- and CUL4-associated factor 7	DCAF7
Q5UIP0-2;Q5UIP0	Q5UIP0-2;Q5UIP0	Telomere-associated protein RIF1	RIF1
Q9Y3D9	Q9Y3D9	28S ribosomal protein S23, mitochondrial	MRPS23
Q96HY6;Q96HY6-2	Q96HY6	DDRGK domain-containing protein 1	DDRGK1
Q92879-5;Q92879-2;Q92879-3;Q92879-6;Q92879;Q92879-4;O95319-5;O95319-2;O95319;O95319-4;O95319-3	Q92879-5;Q92879-2;Q92879-3;Q92879-6;Q92879;Q92879-4	CUGBP Elav-like family member 1	CELF1
Q8N766-3;Q8N766-2;Q8N766;Q8N766-4	Q8N766-3;Q8N766-2;Q8N766;Q8N766-4	ER membrane protein complex subunit 1	EMC1
Q8IZ83-3;Q8IZ83;Q8IZ83-2	Q8IZ83-3;Q8IZ83	Aldehyde dehydrogenase family 16 member A1	ALDH16A1
Q2M389;Q2M389-2	Q2M389;Q2M389-2	WASH complex subunit 7	KIAA1033
Q13148;Q13148-4	Q13148	TAR DNA-binding protein 43	TARDBP
P16278-2;P16278-3;P16278	P16278-2;P16278-3;P16278	Beta-galactosidase	GLB1
O95372	O95372	Acyl-protein thioesterase 2	LYPLA2
P04062-4;P04062-2;P04062;P04062-5;P04062-3	P04062-4;P04062-2;P04062;P04062-5;P04062-3	Glucosylceramidase	GBA
Q92667;Q92667-2	Q92667;Q92667-2	A-kinase anchor protein 1, mitochondrial	AKAP1
P51398-2;P51398-3;P51398	P51398-2;P51398-3;P51398	28S ribosomal protein S29, mitochondrial	DAP3
P40692-3;P40692;P40692-2	P40692-3;P40692;P40692-2	DNA mismatch repair protein Mlh1	MLH1
P14678-2;P63162;P14678;P63162-2;P14678-3	P14678-2;P63162;P14678;P63162-2;P14678-3	Small nuclear ribonucleoprotein-associated proteins B and B;Small nuclear ribonucleoprotein-associated protein N	SNRPB;SNRPN
P33316-2;P33316	P33316-2;P33316	Deoxyuridine 5-triphosphate nucleotidohydrolase, mitochondrial	DUT
Q9UK59;Q9UK59-2	Q9UK59	Lariat debranching enzyme	DBR1
Q9UIJ7;Q9UIJ7-2;Q9UIJ7-3	Q9UIJ7;Q9UIJ7-2;Q9UIJ7-3	GTP:AMP phosphotransferase AK3, mitochondrial	AK3
Q8TCS8	Q8TCS8	Polyribonucleotide nucleotidyltransferase 1, mitochondrial	PNPT1
Q5BJF2	Q5BJF2	Transmembrane protein 97	TMEM97
P32322-2;P32322;P32322-3	P32322-2;P32322;P32322-3	Pyrroline-5-carboxylate reductase 1, mitochondrial	PYCR1
P08237-2;P08237;P08237-3	P08237-2;P08237;P08237-3	ATP-dependent 6-phosphofructokinase, muscle type	PFKM
P07910-4;P07910-2	P07910-4;P07910-2	Heterogeneous nuclear ribonucleoproteins C1/C2	HNRNPC
O95168-2;O95168	O95168-2;O95168	NADH dehydrogenase [ubiquinone] 1 beta subcomplex subunit 4	NDUFB4
O60506;O60506-3;O60506-2;O60506-4;O60506-5	O60506;O60506-3;O60506-2;O60506-4;O60506-5	Heterogeneous nuclear ribonucleoprotein Q	SYNCRIP
O75439	O75439	Mitochondrial-processing peptidase subunit beta	PMPCB
Q13084	Q13084	39S ribosomal protein L28, mitochondrial	MRPL28
P31948;P31948-2;P31948-3	P31948;P31948-2;P31948-3	Stress-induced-phosphoprotein 1	STIP1
A0MZ66;A0MZ66-3;A0MZ66-4;A0MZ66-5;A0MZ66-6;A0MZ66-8;A0MZ66-2;A0MZ66-7	A0MZ66;A0MZ66-3;A0MZ66-4;A0MZ66-5;A0MZ66-6;A0MZ66-8;A0MZ66-2	Shootin-1	KIAA1598
O95425-2;O95425-4;O95425-3;O95425	O95425-2;O95425-4;O95425-3;O95425	Supervillin	SVIL
Q9Y383;Q96HJ9-2;Q9Y383-3;Q9Y383-2	Q9Y383;Q96HJ9-2;Q9Y383-3;Q9Y383-2	Putative RNA-binding protein Luc7-like 2	LUC7L2
Q9NZL4;Q9NZL4-3;Q9NZL4-2	Q9NZL4;Q9NZL4-3;Q9NZL4-2	Hsp70-binding protein 1	HSPBP1
Q9H4A6	Q9H4A6	Golgi phosphoprotein 3	GOLPH3
Q5TDH0-2;Q5TDH0;Q5TDH0-3	Q5TDH0-2;Q5TDH0;Q5TDH0-3	Protein DDI1 homolog 2	DDI2
Q93074-3;Q93074;Q93074-2	Q93074-3;Q93074;Q93074-2	Mediator of RNA polymerase II transcription subunit 12	MED12
Q9NQ88	Q9NQ88	Fructose-2,6-bisphosphatase TIGAR	TIGAR
Q9BTC0-1;Q9BTC0;Q9BTC0-2;Q9BTC0-3	Q9BTC0-1;Q9BTC0	Death-inducer obliterator 1	DIDO1
Q92820	Q92820	Gamma-glutamyl hydrolase	GGH
Q7L775	Q7L775	EPM2A-interacting protein 1	EPM2AIP1
P40818-2;P40818	P40818-2;P40818	Ubiquitin carboxyl-terminal hydrolase 8	USP8
P49590-2;P49590	P49590-2;P49590	Probable histidine--tRNA ligase, mitochondrial	HARS2
Q9Y2Q3;Q9Y2Q3-3;Q9Y2Q3-2;Q9Y2Q3-4	Q9Y2Q3;Q9Y2Q3-3;Q9Y2Q3-2;Q9Y2Q3-4	Glutathione S-transferase kappa 1	GSTK1
Q9NR09;REV__Q96C03;REV__Q96C03-3	Q9NR09	Baculoviral IAP repeat-containing protein 6	BIRC6
Q9H078-2;Q9H078-5;Q9H078-3;Q9H078-4;Q9H078	Q9H078-2;Q9H078-5;Q9H078-3;Q9H078-4;Q9H078	Caseinolytic peptidase B protein homolog	CLPB
P78406	P78406	mRNA export factor	RAE1
P04075;P04075-2	P04075;P04075-2	Fructose-bisphosphate aldolase A	ALDOA
P28074;P28074-3;P28074-2	P28074;P28074-3;P28074-2	Proteasome subunit beta type-5	PSMB5
Q99436;Q99436-2	Q99436	Proteasome subunit beta type-7	PSMB7
Q7Z2Z2-2;Q7Z2Z2	Q7Z2Z2-2;Q7Z2Z2	Elongation factor Tu GTP-binding domain-containing protein 1	EFTUD1
Q14694;Q14694-3;Q14694-2	Q14694;Q14694-3;Q14694-2	Ubiquitin carboxyl-terminal hydrolase 10	USP10
O00170	O00170	AH receptor-interacting protein	AIP
O14672;O14672-2	O14672;O14672-2	Disintegrin and metalloproteinase domain-containing protein 10	ADAM10
Q9NQR4	Q9NQR4	Omega-amidase NIT2	NIT2
Q969G3-2;Q969G3;Q969G3-6;Q969G3-5;Q969G3-3;Q969G3-4	Q969G3-2;Q969G3;Q969G3-6;Q969G3-5;Q969G3-3;Q969G3-4	SWI/SNF-related matrix-associated actin-dependent regulator of chromatin subfamily E member 1	SMARCE1
Q8NCA5-2;Q8NCA5	Q8NCA5-2;Q8NCA5	Protein FAM98A	FAM98A
O43395;O43395-3	O43395	U4/U6 small nuclear ribonucleoprotein Prp3	PRPF3
Q14980;Q14980-4;Q14980-3;Q14980-5	Q14980;Q14980-4;Q14980-3;Q14980-5	Nuclear mitotic apparatus protein 1	NUMA1
Q9HB07	Q9HB07	UPF0160 protein MYG1, mitochondrial	C12orf10
Q9H2U1;Q9H2U1-3;Q9H2U1-2	Q9H2U1;Q9H2U1-3;Q9H2U1-2	ATP-dependent RNA helicase DHX36	DHX36
Q8IXT5	Q8IXT5	RNA-binding protein 12B	RBM12B
Q6PJG6;Q6PJG6-3;Q6PJG6-2	Q6PJG6	BRCA1-associated ATM activator 1	BRAT1
P42785;P42785-2	P42785;P42785-2	Lysosomal Pro-X carboxypeptidase	PRCP
P14550	P14550	Alcohol dehydrogenase [NADP(+)]	AKR1A1
P38159;P38159-3;P38159-2;Q96E39;O75526;Q8N7X1	P38159;P38159-3;P38159-2;Q96E39	RNA-binding motif protein, X chromosome;RNA-binding motif protein, X chromosome, N-terminally processed;RNA binding motif protein, X-linked-like-1	RBMX;RBMXL1
Q15050	Q15050	Ribosome biogenesis regulatory protein homolog	RRS1
Q07157-2;Q07157	Q07157-2;Q07157	Tight junction protein ZO-1	TJP1
P10586-2;P10586;P23468-3;P23468-7;P23468-5;P23468-4;P23468-6;P23468;Q13332-7;Q13332-5;P23468-2;Q13332-6;Q13332-3;Q13332-4;Q13332-2;Q13332	P10586-2;P10586	Receptor-type tyrosine-protein phosphatase F	PTPRF
Q02252-2;Q02252	Q02252-2;Q02252	Methylmalonate-semialdehyde dehydrogenase [acylating], mitochondrial	ALDH6A1
Q9NR31;Q9NR31-2	Q9NR31;Q9NR31-2	GTP-binding protein SAR1a	SAR1A
Q9BUL8	Q9BUL8	Programmed cell death protein 10	PDCD10
Q6P9B9	Q6P9B9	Integrator complex subunit 5	INTS5
Q6P2Q9	Q6P2Q9	Pre-mRNA-processing-splicing factor 8	PRPF8
P53602	P53602	Diphosphomevalonate decarboxylase	MVD
O43663-2;O43663-4;O43663	O43663-2;O43663-4;O43663	Protein regulator of cytokinesis 1	PRC1
P08397-2;P08397;P08397-4;P08397-3	P08397-2;P08397;P08397-4;P08397-3	Porphobilinogen deaminase	HMBS
Q9NW13;Q9NW13-2	Q9NW13;Q9NW13-2	RNA-binding protein 28	RBM28
Q96EY1-2;Q96EY1;Q96EY1-3	Q96EY1-2;Q96EY1;Q96EY1-3	DnaJ homolog subfamily A member 3, mitochondrial	DNAJA3
P46379-2;P46379;P46379-3;P46379-5;P46379-4	P46379-2;P46379;P46379-3;P46379-5;P46379-4	Large proline-rich protein BAG6	BAG6
P42765	P42765	3-ketoacyl-CoA thiolase, mitochondrial	ACAA2
P41223;P41223-2	P41223;P41223-2	Protein BUD31 homolog	BUD31
P30038;P30038-2;P30038-3	P30038;P30038-2;P30038-3	Delta-1-pyrroline-5-carboxylate dehydrogenase, mitochondrial	ALDH4A1
P34897-3;P34897;P34897-2	P34897-3;P34897;P34897-2	Serine hydroxymethyltransferase, mitochondrial	SHMT2
Q9Y6N5	Q9Y6N5	Sulfide:quinone oxidoreductase, mitochondrial	SQRDL
Q9Y4A5-2;Q9Y4A5	Q9Y4A5-2;Q9Y4A5	Transformation/transcription domain-associated protein	TRRAP
Q9Y2Z4	Q9Y2Z4	Tyrosine--tRNA ligase, mitochondrial	YARS2
Q9Y295	Q9Y295	Developmentally-regulated GTP-binding protein 1	DRG1
Q9UMS4	Q9UMS4	Pre-mRNA-processing factor 19	PRPF19
Q9BSC4-2;Q9BSC4-4;Q9BSC4	Q9BSC4-2;Q9BSC4-4;Q9BSC4	Nucleolar protein 10	NOL10
Q8N5C6;Q8N5C6-2	Q8N5C6;Q8N5C6-2	S1 RNA-binding domain-containing protein 1	SRBD1
Q14257;Q14257-2	Q14257;Q14257-2	Reticulocalbin-2	RCN2
Q14165	Q14165	Malectin	MLEC
P13693;P13693-2;Q56UQ5	P13693	Translationally-controlled tumor protein	TPT1
Q08257-3;Q08257;Q08257-2	Q08257-3;Q08257	Quinone oxidoreductase	CRYZ
Q9Y5Q8;Q9Y5Q8-3;Q9Y5Q8-2	Q9Y5Q8;Q9Y5Q8-3;Q9Y5Q8-2	General transcription factor 3C polypeptide 5	GTF3C5
Q9NRL2;Q9NRL2-2	Q9NRL2;Q9NRL2-2	Bromodomain adjacent to zinc finger domain protein 1A	BAZ1A
Q9H845	Q9H845	Acyl-CoA dehydrogenase family member 9, mitochondrial	ACAD9
Q92599-2;Q92599-4;Q92599;Q92599-3	Q92599-2;Q92599-4;Q92599;Q92599-3	Septin-8	SEPT8
Q8IXH7-4;Q8IXH7;Q8IXH7-3	Q8IXH7-4;Q8IXH7	Negative elongation factor C/D	NELFCD
Q6P1N9;Q6P1N9-2	Q6P1N9;Q6P1N9-2	Putative deoxyribonuclease TATDN1	TATDN1
Q5TFE4;Q5TFE4-2	Q5TFE4;Q5TFE4-2	5-nucleotidase domain-containing protein 1	NT5DC1
Q01581	Q01581	Hydroxymethylglutaryl-CoA synthase, cytoplasmic	HMGCS1
P53396;P53396-2;P53396-3	P53396;P53396-2;P53396-3	ATP-citrate synthase	ACLY
P35270	P35270	Sepiapterin reductase	SPR
P30519;P30519-2	P30519;P30519-2	Heme oxygenase 2	HMOX2
P16435	P16435	NADPH--cytochrome P450 reductase	POR
O14776-2;O14776;Q5VWI1	O14776-2;O14776	Transcription elongation regulator 1	TCERG1
O75400-2;O75400-3;O75400	O75400-2;O75400-3;O75400	Pre-mRNA-processing factor 40 homolog A	PRPF40A
Q9BRG1	Q9BRG1	Vacuolar protein-sorting-associated protein 25	VPS25
Q8NI27	Q8NI27	THO complex subunit 2	THOC2
Q71DI3	Q71DI3	Histone H3.2	HIST2H3A
Q14108;Q14108-2	Q14108;Q14108-2	Lysosome membrane protein 2	SCARB2
P34896-2;P34896;P34896-3;P34896-4	P34896-2;P34896;P34896-3;P34896-4	Serine hydroxymethyltransferase, cytosolic	SHMT1
O15260-2;O15260;O15260-3	O15260-2;O15260;O15260-3	Surfeit locus protein 4	SURF4
O43143	O43143	Pre-mRNA-splicing factor ATP-dependent RNA helicase DHX15	DHX15
Q9Y4C2-2;Q9Y4C2	Q9Y4C2-2;Q9Y4C2	TRPM8 channel-associated factor 1	TCAF1
Q9BV86;Q9BV86-2	Q9BV86;Q9BV86-2	N-terminal Xaa-Pro-Lys N-methyltransferase 1;N-terminal Xaa-Pro-Lys N-methyltransferase 1, N-terminally processed	NTMT1
Q96L92-2;Q96L92-3;Q96L92	Q96L92-2;Q96L92-3;Q96L92	Sorting nexin-27	SNX27
Q8N8N7;Q8N8N7-2	Q8N8N7;Q8N8N7-2	Prostaglandin reductase 2	PTGR2
P56545;P56545-3;P56545-2	P56545;P56545-3;P56545-2	C-terminal-binding protein 2	CTBP2
Q15738	Q15738	Sterol-4-alpha-carboxylate 3-dehydrogenase, decarboxylating	NSDHL
Q15269	Q15269	Periodic tryptophan protein 2 homolog	PWP2
Q03701	Q03701	CCAAT/enhancer-binding protein zeta	CEBPZ
P46977;P46977-2	P46977;P46977-2	Dolichyl-diphosphooligosaccharide--protein glycosyltransferase subunit STT3A	STT3A
P55795	P55795	Heterogeneous nuclear ribonucleoprotein H2	HNRNPH2
Q71UM5	Q71UM5	40S ribosomal protein S27-like	RPS27L
Q13724;Q13724-2	Q13724;Q13724-2	Mannosyl-oligosaccharide glucosidase	MOGS
Q13618-2;Q13618;Q13618-3	Q13618-2;Q13618;Q13618-3	Cullin-3	CUL3
P55957;P55957-2;P55957-4;P55957-3	P55957;P55957-2;P55957-4	BH3-interacting domain death agonist;BH3-interacting domain death agonist p15;BH3-interacting domain death agonist p13;BH3-interacting domain death agonist p11	BID
P35241;P35241-5;P35241-4;P35241-2;P35241-3	P35241;P35241-5;P35241-4	Radixin	RDX
O75340;O75340-2;O75340-3	O75340;O75340-2	Programmed cell death protein 6	PDCD6
O75131;Q86YQ8-2;Q9HCH3-2;Q96A23;O95741;Q9UBL6-2;Q96A23-2;O95741-2;Q9UBL6	O75131	Copine-3	CPNE3
O14787-2;O14787	O14787-2;O14787	Transportin-2	TNPO2
O60232	O60232	Sjoegren syndrome/scleroderma autoantigen 1	SSSCA1
Q9UBU8-2;Q9UBU8;Q9UBU8-3	Q9UBU8-2;Q9UBU8;Q9UBU8-3	Mortality factor 4-like protein 1	MORF4L1
Q86XP3;Q86XP3-2	Q86XP3;Q86XP3-2	ATP-dependent RNA helicase DDX42	DDX42
Q68E01-3;Q68E01-2;Q68E01;Q68E01-4	Q68E01-3;Q68E01-2;Q68E01	Integrator complex subunit 3	INTS3
Q14676-2;Q14676;Q14676-3;Q14676-4	Q14676-2;Q14676;Q14676-3;Q14676-4	Mediator of DNA damage checkpoint protein 1	MDC1
P61970	P61970	Nuclear transport factor 2	NUTF2
P49721	P49721	Proteasome subunit beta type-2	PSMB2
P53007	P53007	Tricarboxylate transport protein, mitochondrial	SLC25A1
Q6PL18;Q6PL18-2;Q9ULI0-2;Q9ULI0	Q6PL18	ATPase family AAA domain-containing protein 2	ATAD2
P82930	P82930	28S ribosomal protein S34, mitochondrial	MRPS34
O95197-3;O95197-4;O95197-7;O95197-2;O95197;O95197-6;O95197-5	O95197-3;O95197-4;O95197-7;O95197-2;O95197	Reticulon-3	RTN3
P25098;P35626	P25098	Beta-adrenergic receptor kinase 1	ADRBK1
Q9NTI5-2;Q9NTI5;Q9NTI5-3	Q9NTI5-2;Q9NTI5	Sister chromatid cohesion protein PDS5 homolog B	PDS5B
Q96BW9-3;Q96BW9;Q96BW9-2	Q96BW9-3;Q96BW9;Q96BW9-2	Phosphatidate cytidylyltransferase, mitochondrial	TAMM41
Q8TEQ6	Q8TEQ6	Gem-associated protein 5	GEMIN5
Q14789-4;Q14789-3;Q14789;Q14789-2	Q14789-4;Q14789-3;Q14789;Q14789-2	Golgin subfamily B member 1	GOLGB1
Q00765;Q00765-2	Q00765	Receptor expression-enhancing protein 5	REEP5
P61966;P61966-2	P61966;P61966-2	AP-1 complex subunit sigma-1A	AP1S1
P49902;P49902-2	P49902;P49902-2	Cytosolic purine 5-nucleotidase	NT5C2
P61224;P61224-3;P61224-2;A6NIZ1;P61224-4	P61224;P61224-3;P61224-2;A6NIZ1;P61224-4	Ras-related protein Rap-1b;Ras-related protein Rap-1b-like protein	RAP1B
Q9Y2P8;Q9Y2P8-2	Q9Y2P8	RNA 3-terminal phosphate cyclase-like protein	RCL1
Q9ULU4-17;Q9ULU4-23;Q9ULU4-8;Q9ULU4-21;Q9ULU4-14;Q9ULU4-12;Q9ULU4-22;Q9ULU4-16;Q9ULU4-9;Q9ULU4-5;Q9ULU4-20;Q9ULU4;Q9ULU4-13;Q9ULU4-10;Q9ULU4-11;Q9ULU4-7;Q9ULU4-19;Q9ULU4-3;Q9ULU4-6;Q9ULU4-15;Q9ULU4-18;Q9ULU4-4	Q9ULU4-17;Q9ULU4-23;Q9ULU4-8;Q9ULU4-21;Q9ULU4-14;Q9ULU4-12;Q9ULU4-22;Q9ULU4-16;Q9ULU4-9;Q9ULU4-5;Q9ULU4-20;Q9ULU4;Q9ULU4-13;Q9ULU4-10;Q9ULU4-11;Q9ULU4-7;Q9ULU4-19;Q9ULU4-3;Q9ULU4-6;Q9ULU4-15;Q9ULU4-18	Protein kinase C-binding protein 1	ZMYND8
Q9H2K8	Q9H2K8	Serine/threonine-protein kinase TAO3	TAOK3
Q8WVM7-2;Q8WVM7	Q8WVM7-2;Q8WVM7	Cohesin subunit SA-1	STAG1
P82650;P82650-2	P82650	28S ribosomal protein S22, mitochondrial	MRPS22
P11172;P11172-3;P11172-2;P11172-4	P11172;P11172-3;P11172-2	Uridine 5-monophosphate synthase;Orotate phosphoribosyltransferase;Orotidine 5-phosphate decarboxylase	UMPS
P13716;P13716-2	P13716;P13716-2	Delta-aminolevulinic acid dehydratase	ALAD
Q9NXF1-2;Q9NXF1	Q9NXF1-2;Q9NXF1	Testis-expressed sequence 10 protein	TEX10
Q8NBN7;Q8NBN7-2	Q8NBN7;Q8NBN7-2	Retinol dehydrogenase 13	RDH13
Q15126	Q15126	Phosphomevalonate kinase	PMVK
Q14435;Q14435-2	Q14435	Polypeptide N-acetylgalactosaminyltransferase 3	GALNT3
Q13572;Q13572-2	Q13572;Q13572-2	Inositol-tetrakisphosphate 1-kinase	ITPK1
P49366;P49366-2;P49366-3	P49366;P49366-2;P49366-3	Deoxyhypusine synthase	DHPS
P23528	P23528	Cofilin-1	CFL1
P14174	P14174	Macrophage migration inhibitory factor	MIF
P11802;P11802-2;Q96Q40-6;Q96Q40-4;Q96Q40-3;Q96Q40-5;Q96Q40;Q07002;Q07002-3	P11802;P11802-2	Cyclin-dependent kinase 4	CDK4
O00217	O00217	NADH dehydrogenase [ubiquinone] iron-sulfur protein 8, mitochondrial	NDUFS8
P07339	P07339	Cathepsin D;Cathepsin D light chain;Cathepsin D heavy chain	CTSD
Q9UBP6	Q9UBP6	tRNA (guanine-N(7)-)-methyltransferase	METTL1
Q9NVP1	Q9NVP1	ATP-dependent RNA helicase DDX18	DDX18
Q96AB3;Q96AB3-2;Q96AB3-3	Q96AB3;Q96AB3-2;Q96AB3-3	Isochorismatase domain-containing protein 2, mitochondrial	ISOC2
Q8N6H7;Q8N6H7-2;Q8N6H7-3	Q8N6H7;Q8N6H7-2;Q8N6H7-3	ADP-ribosylation factor GTPase-activating protein 2	ARFGAP2
Q14011;Q14011-2	Q14011;Q14011-2	Cold-inducible RNA-binding protein	CIRBP
Q10567-3;Q10567-4	Q10567-3;Q10567-4	AP-1 complex subunit beta-1	AP1B1
P54819-2;P54819;P54819-5;P54819-6;P54819-3;P54819-4	P54819-2;P54819;P54819-5;P54819-6;P54819-3;P54819-4	Adenylate kinase 2, mitochondrial;Adenylate kinase 2, mitochondrial, N-terminally processed	AK2
P20674	P20674	Cytochrome c oxidase subunit 5A, mitochondrial	COX5A
P48729-3;P48729;P48729-2;Q8N752	P48729-3;P48729;P48729-2;Q8N752	Casein kinase I isoform alpha;Casein kinase I isoform alpha-like	CSNK1A1;CSNK1A1L
Q9Y221;Q9Y221-2	Q9Y221;Q9Y221-2	60S ribosome subunit biogenesis protein NIP7 homolog	NIP7
Q9UBX3;Q9UBX3-2	Q9UBX3;Q9UBX3-2	Mitochondrial dicarboxylate carrier	SLC25A10
Q9H0U4;Q92928	Q9H0U4;Q92928	Ras-related protein Rab-1B;Putative Ras-related protein Rab-1C	RAB1B;RAB1C
Q96ST3	Q96ST3	Paired amphipathic helix protein Sin3a	SIN3A
Q2TAA2;Q2TAA2-2	Q2TAA2;Q2TAA2-2	Isoamyl acetate-hydrolyzing esterase 1 homolog	IAH1
Q13610;Q13610-2	Q13610	Periodic tryptophan protein 1 homolog	PWP1
P62826	P62826	GTP-binding nuclear protein Ran	RAN
P54727;P54727-2	P54727;P54727-2	UV excision repair protein RAD23 homolog B	RAD23B
O95864;O95864-4;O95864-2;O95864-3	O95864;O95864-4;O95864-2;O95864-3	Fatty acid desaturase 2	FADS2
P51532;P51532-5;P51532-2;P51532-3;P51532-4	P51532;P51532-5;P51532-2;P51532-3;P51532-4	Transcription activator BRG1	SMARCA4
Q9Y6M9	Q9Y6M9	NADH dehydrogenase [ubiquinone] 1 beta subcomplex subunit 9	NDUFB9
Q9UHX1-4;Q9UHX1-6;Q9UHX1-2;Q9UHX1-3;Q9UHX1-5;Q9UHX1	Q9UHX1-4;Q9UHX1-6;Q9UHX1-2;Q9UHX1-3;Q9UHX1-5;Q9UHX1	Poly(U)-binding-splicing factor PUF60	PUF60
Q9H3N1	Q9H3N1	Thioredoxin-related transmembrane protein 1	TMX1
Q99729-3;Q99729-2;Q99729-4;Q99729	Q99729-3;Q99729-2;Q99729-4;Q99729	Heterogeneous nuclear ribonucleoprotein A/B	HNRNPAB
Q96HS1;Q96HS1-2	Q96HS1;Q96HS1-2	Serine/threonine-protein phosphatase PGAM5, mitochondrial	PGAM5
P61981	P61981	14-3-3 protein gamma;14-3-3 protein gamma, N-terminally processed	YWHAG
P58107	P58107	Epiplakin	EPPK1
P52815	P52815	39S ribosomal protein L12, mitochondrial	MRPL12
P35232;P35232-2	P35232;P35232-2	Prohibitin	PHB
P0DN76;Q01081-2;Q01081;Q01081-3;Q8WU68-3;Q8WU68-2;Q8WU68;Q01081-4	P0DN76;Q01081-2;Q01081;Q01081-3;Q8WU68-3;Q8WU68-2;Q8WU68	Splicing factor U2AF 35 kDa subunit;Splicing factor U2AF 26 kDa subunit	U2AF1;U2AF1L4
P22392-2;P22392;P15531;P15531-2;O60361	P22392-2;P22392;P15531;P15531-2	Nucleoside diphosphate kinase B;Nucleoside diphosphate kinase A	NME2;NME1
Q9UQ80;Q9UQ80-2	Q9UQ80;Q9UQ80-2	Proliferation-associated protein 2G4	PA2G4
Q9UBI1	Q9UBI1	COMM domain-containing protein 3	COMMD3
Q9NPA0	Q9NPA0	ER membrane protein complex subunit 7	EMC7
Q9H2J4	Q9H2J4	Phosducin-like protein 3	PDCL3
Q96RP9;Q96RP9-2	Q96RP9;Q96RP9-2	Elongation factor G, mitochondrial	GFM1
Q7L0Y3	Q7L0Y3	Mitochondrial ribonuclease P protein 1	TRMT10C
P21926	P21926	CD9 antigen	CD9
P26368-2;P26368	P26368-2;P26368	Splicing factor U2AF 65 kDa subunit	U2AF2
Q9UBV2;Q9UBV2-2	Q9UBV2	Protein sel-1 homolog 1	SEL1L
Q9UBE0;Q9UBE0-2;Q9UBE0-3	Q9UBE0;Q9UBE0-2;Q9UBE0-3	SUMO-activating enzyme subunit 1;SUMO-activating enzyme subunit 1, N-terminally processed	SAE1
Q9NQP4	Q9NQP4	Prefoldin subunit 4	PFDN4
Q92552;Q92552-2	Q92552;Q92552-2	28S ribosomal protein S27, mitochondrial	MRPS27
Q15631;Q15631-2	Q15631	Translin	TSN
P50395;P50395-2	P50395;P50395-2	Rab GDP dissociation inhibitor beta	GDI2
P49411	P49411	Elongation factor Tu, mitochondrial	TUFM
A6NDG6	A6NDG6	Phosphoglycolate phosphatase	PGP
P42704	P42704	Leucine-rich PPR motif-containing protein, mitochondrial	LRPPRC
Q7Z4H3-2;Q7Z4H3;Q7Z4H3-3	Q7Z4H3-2;Q7Z4H3;Q7Z4H3-3	HD domain-containing protein 2	HDDC2
Q15005	Q15005	Signal peptidase complex subunit 2	SPCS2
Q13510;Q13510-2;Q13510-3	Q13510;Q13510-2;Q13510-3	Acid ceramidase;Acid ceramidase subunit alpha;Acid ceramidase subunit beta	ASAH1
P08574	P08574	Cytochrome c1, heme protein, mitochondrial	CYC1
P55011-3;P55011	P55011-3;P55011	Solute carrier family 12 member 2	SLC12A2
Q9GZZ9;Q9GZZ9-2	Q9GZZ9;Q9GZZ9-2	Ubiquitin-like modifier-activating enzyme 5	UBA5
Q13177	Q13177	Serine/threonine-protein kinase PAK 2;PAK-2p27;PAK-2p34	PAK2
P38432	P38432	Coilin	COIL
P30101	P30101	Protein disulfide-isomerase A3	PDIA3
O15357;O15357-2	O15357;O15357-2	Phosphatidylinositol 3,4,5-trisphosphate 5-phosphatase 2	INPPL1
O14735-3;O14735;O14735-2	O14735-3;O14735	CDP-diacylglycerol--inositol 3-phosphatidyltransferase	CDIPT
O15127	O15127	Secretory carrier-associated membrane protein 2	SCAMP2
Q9Y5S9-2;Q9Y5S9	Q9Y5S9-2;Q9Y5S9	RNA-binding protein 8A	RBM8A
Q9BUQ8	Q9BUQ8	Probable ATP-dependent RNA helicase DDX23	DDX23
Q15257-3;Q15257-2;Q15257;Q15257-4	Q15257-3;Q15257-2;Q15257;Q15257-4	Serine/threonine-protein phosphatase 2A activator	PPP2R4
Q04837	Q04837	Single-stranded DNA-binding protein, mitochondrial	SSBP1
P63167	P63167	Dynein light chain 1, cytoplasmic	DYNLL1
P62266	P62266	40S ribosomal protein S23	RPS23
P12004	P12004	Proliferating cell nuclear antigen	PCNA
P18858;P18858-2	P18858;P18858-2	DNA ligase 1	LIG1
Q9H7Z7	Q9H7Z7	Prostaglandin E synthase 2;Prostaglandin E synthase 2 truncated form	PTGES2
Q9BVK6	Q9BVK6	Transmembrane emp24 domain-containing protein 9	TMED9
Q6VY07;Q6VY07-2	Q6VY07;Q6VY07-2	Phosphofurin acidic cluster sorting protein 1	PACS1
Q14139;Q14139-2	Q14139;Q14139-2	Ubiquitin conjugation factor E4 A	UBE4A
Q14137-2;Q14137	Q14137-2;Q14137	Ribosome biogenesis protein BOP1	BOP1
O00764;O00764-3;O00764-2	O00764;O00764-3;O00764-2	Pyridoxal kinase	PDXK
P31939;P31939-2	P31939;P31939-2	Bifunctional purine biosynthesis protein PURH;Phosphoribosylaminoimidazolecarboxamide formyltransferase;IMP cyclohydrolase	ATIC
Q9Y606-2;Q9Y606	Q9Y606-2;Q9Y606	tRNA pseudouridine synthase A, mitochondrial	PUS1
Q9NUU7;Q9UMR2;Q9NUU7-2;Q9UMR2-2;Q9UMR2-4;Q9UMR2-3;Q9UHL0-2;Q9UHL0	Q9NUU7;Q9UMR2;Q9NUU7-2;Q9UMR2-2;Q9UMR2-4;Q9UMR2-3	ATP-dependent RNA helicase DDX19A;ATP-dependent RNA helicase DDX19B	DDX19A;DDX19B
Q9HD20-2;Q9HD20;Q9HD20-3	Q9HD20-2;Q9HD20	Manganese-transporting ATPase 13A1	ATP13A1
Q9HCE1;Q9HCE1-2;Q9HCE1-3	Q9HCE1;Q9HCE1-2	Putative helicase MOV-10	MOV10
Q99584	Q99584	Protein S100-A13	S100A13
P19525;P19525-2	P19525;P19525-2	Interferon-induced, double-stranded RNA-activated protein kinase	EIF2AK2
Q14160;Q14160-3;Q14160-2	Q14160;Q14160-3;Q14160-2	Protein scribble homolog	SCRIB
Q9Y224	Q9Y224	UPF0568 protein C14orf166	C14orf166
Q9UBC2-3;Q9UBC2;Q9UBC2-2;Q9UBC2-4	Q9UBC2-3;Q9UBC2;Q9UBC2-2;Q9UBC2-4	Epidermal growth factor receptor substrate 15-like 1	EPS15L1
Q92575	Q92575	UBX domain-containing protein 4	UBXN4
Q16891-2;Q16891;Q16891-3;Q16891-4	Q16891-2;Q16891;Q16891-3;Q16891-4	MICOS complex subunit MIC60	IMMT
Q16537-2;Q16537;Q16537-3;Q15172-2;Q15172	Q16537-2;Q16537;Q16537-3	Serine/threonine-protein phosphatase 2A 56 kDa regulatory subunit epsilon isoform	PPP2R5E
Q00653-4;Q00653;Q00653-3	Q00653-4;Q00653;Q00653-3	Nuclear factor NF-kappa-B p100 subunit;Nuclear factor NF-kappa-B p52 subunit	NFKB2
P83111;P83111-2	P83111	Serine beta-lactamase-like protein LACTB, mitochondrial	LACTB
O43175	O43175	D-3-phosphoglycerate dehydrogenase	PHGDH
O75822-3;O75822;O75822-2	O75822-3;O75822;O75822-2	Eukaryotic translation initiation factor 3 subunit J	EIF3J
Q9Y230;Q9Y230-2	Q9Y230;Q9Y230-2	RuvB-like 2	RUVBL2
Q9UJ70;Q9UJ70-2	Q9UJ70;Q9UJ70-2	N-acetyl-D-glucosamine kinase	NAGK
Q9NTK5;Q9NTK5-2;Q9NTK5-3	Q9NTK5;Q9NTK5-2;Q9NTK5-3	Obg-like ATPase 1	OLA1
Q5JTH9-2;Q5JTH9-3;Q5JTH9	Q5JTH9-2;Q5JTH9-3;Q5JTH9	RRP12-like protein	RRP12
O94888	O94888	UBX domain-containing protein 7	UBXN7
O60936;O60936-3;O60936-1	O60936;O60936-3;O60936-1	Nucleolar protein 3	NOL3
O43252	O43252	Bifunctional 3-phosphoadenosine 5-phosphosulfate synthase 1;Sulfate adenylyltransferase;Adenylyl-sulfate kinase	PAPSS1
O60264	O60264	SWI/SNF-related matrix-associated actin-dependent regulator of chromatin subfamily A member 5	SMARCA5
Q9Y6C9	Q9Y6C9	Mitochondrial carrier homolog 2	MTCH2
Q9H0H5	Q9H0H5	Rac GTPase-activating protein 1	RACGAP1
Q9BSV6	Q9BSV6	tRNA-splicing endonuclease subunit Sen34	TSEN34
Q8N6R0;Q8N6R0-3;Q8N6R0-4;Q8N6R0-2;Q8N6R0-1	Q8N6R0;Q8N6R0-3;Q8N6R0-4;Q8N6R0-2	Methyltransferase-like protein 13	METTL13
P52735-3;P52735-2;P52735	P52735-3;P52735-2;P52735	Guanine nucleotide exchange factor VAV2	VAV2
P09874	P09874	Poly [ADP-ribose] polymerase 1	PARP1
P22695	P22695	Cytochrome b-c1 complex subunit 2, mitochondrial	UQCRC2
Q92598-2;Q92598;Q92598-3;Q92598-4	Q92598-2;Q92598;Q92598-3;Q92598-4	Heat shock protein 105 kDa	HSPH1
Q8NE86-3;Q8NE86;Q8NE86-2	Q8NE86-3;Q8NE86;Q8NE86-2	Calcium uniporter protein, mitochondrial	MCU
Q15008;Q15008-4;Q15008-3;Q15008-2	Q15008;Q15008-4;Q15008-3;Q15008-2	26S proteasome non-ATPase regulatory subunit 6	PSMD6
Q0VDG4-2;Q0VDG4	Q0VDG4-2;Q0VDG4	Secernin-3	SCRN3
P52292	P52292	Importin subunit alpha-1	KPNA2
P14866;P14866-2	P14866;P14866-2	Heterogeneous nuclear ribonucleoprotein L	HNRNPL
O00264;O00264-2	O00264;O00264-2	Membrane-associated progesterone receptor component 1	PGRMC1
O76031	O76031	ATP-dependent Clp protease ATP-binding subunit clpX-like, mitochondrial	CLPX
Q9H4A4	Q9H4A4	Aminopeptidase B	RNPEP
Q96PZ0	Q96PZ0	Pseudouridylate synthase 7 homolog	PUS7
Q96G21	Q96G21	U3 small nucleolar ribonucleoprotein protein IMP4	IMP4
Q13185	Q13185	Chromobox protein homolog 3	CBX3
Q12905	Q12905	Interleukin enhancer-binding factor 2	ILF2
Q06830	Q06830	Peroxiredoxin-1	PRDX1
P36542-2;P36542	P36542-2;P36542	ATP synthase subunit gamma, mitochondrial	ATP5C1
P20338	P20338	Ras-related protein Rab-4A	RAB4A
O14949	O14949	Cytochrome b-c1 complex subunit 8	UQCRQ
O15355	O15355	Protein phosphatase 1G	PPM1G
Q9Y679-2;Q9Y679-3;Q9Y679	Q9Y679-2;Q9Y679-3;Q9Y679	Ancient ubiquitous protein 1	AUP1
Q9H9B4	Q9H9B4	Sideroflexin-1	SFXN1
O43290	O43290	U4/U6.U5 tri-snRNP-associated protein 1	SART1
Q9GZS3	Q9GZS3	WD repeat-containing protein 61;WD repeat-containing protein 61, N-terminally processed	WDR61
Q9H2P0	Q9H2P0	Activity-dependent neuroprotector homeobox protein	ADNP
Q27J81-2;Q27J81;Q27J81-3	Q27J81-2;Q27J81	Inverted formin-2	INF2
Q15029-2;Q15029;Q15029-3	Q15029-2;Q15029;Q15029-3	116 kDa U5 small nuclear ribonucleoprotein component	EFTUD2
Q06210-2;Q06210	Q06210-2;Q06210	Glutamine--fructose-6-phosphate aminotransferase [isomerizing] 1	GFPT1
Q02880-2;Q02880	Q02880-2;Q02880	DNA topoisomerase 2-beta	TOP2B
O94952-1;O94952	O94952-1;O94952	F-box only protein 21	FBXO21
P42330;P42330-2;P17516	P42330;P42330-2	Aldo-keto reductase family 1 member C3	AKR1C3
Q9Y5M8	Q9Y5M8	Signal recognition particle receptor subunit beta	SRPRB
Q9NR30-2;Q9NR30	Q9NR30-2;Q9NR30	Nucleolar RNA helicase 2	DDX21
Q1KMD3	Q1KMD3	Heterogeneous nuclear ribonucleoprotein U-like protein 2	HNRNPUL2
P67936;P67936-2	P67936;P67936-2	Tropomyosin alpha-4 chain	TPM4
P35222	P35222	Catenin beta-1	CTNNB1
P30084	P30084	Enoyl-CoA hydratase, mitochondrial	ECHS1
P26196	P26196	Probable ATP-dependent RNA helicase DDX6	DDX6
P11586	P11586	C-1-tetrahydrofolate synthase, cytoplasmic;Methylenetetrahydrofolate dehydrogenase;Methenyltetrahydrofolate cyclohydrolase;Formyltetrahydrofolate synthetase;C-1-tetrahydrofolate synthase, cytoplasmic, N-terminally processed	MTHFD1
O14929;O14929-2	O14929;O14929-2	Histone acetyltransferase type B catalytic subunit	HAT1
O75533;O75533-2	O75533	Splicing factor 3B subunit 1	SF3B1
Q9HCC0;Q9HCC0-2	Q9HCC0;Q9HCC0-2	Methylcrotonoyl-CoA carboxylase beta chain, mitochondrial	MCCC2
P31930	P31930	Cytochrome b-c1 complex subunit 1, mitochondrial	UQCRC1
P19367;P19367-4;P19367-2;P19367-3;Q2TB90;Q2TB90-3;Q2TB90-2	P19367;P19367-4;P19367-2;P19367-3	Hexokinase-1	HK1
P17931	P17931	Galectin-3	LGALS3
P15559-2;P15559;P15559-3	P15559-2;P15559;P15559-3	NAD(P)H dehydrogenase [quinone] 1	NQO1
O00567	O00567	Nucleolar protein 56	NOP56
O43598;O43598-2	O43598;O43598-2	2-deoxynucleoside 5-phosphate N-hydrolase 1	DNPH1
Q08211;Q08211-2	Q08211	ATP-dependent RNA helicase A	DHX9
P49915;P49915-2	P49915;P49915-2	GMP synthase [glutamine-hydrolyzing]	GMPS
P37268;P37268-2;P37268-3;P37268-5;P37268-4	P37268;P37268-2;P37268-3;P37268-5;P37268-4	Squalene synthase	FDFT1
P31749;P31749-2;Q9Y243-2;Q9Y243	P31749;P31749-2	RAC-alpha serine/threonine-protein kinase	AKT1
P28331-4;P28331;P28331-2;P28331-5;P28331-3	P28331-4;P28331;P28331-2;P28331-5;P28331-3	NADH-ubiquinone oxidoreductase 75 kDa subunit, mitochondrial	NDUFS1
P08754	P08754	Guanine nucleotide-binding protein G(k) subunit alpha	GNAI3
P10620;P10620-2	P10620;P10620-2	Microsomal glutathione S-transferase 1	MGST1
Q16795	Q16795	NADH dehydrogenase [ubiquinone] 1 alpha subcomplex subunit 9, mitochondrial	NDUFA9
Q13619;Q13619-2	Q13619;Q13619-2	Cullin-4A	CUL4A
Q13228;Q13228-4;Q13228-3;Q13228-2	Q13228;Q13228-4;Q13228-3;Q13228-2	Selenium-binding protein 1	SELENBP1
O00148;O00148-2;O00148-3	O00148;O00148-2	ATP-dependent RNA helicase DDX39A	DDX39A
P49821-2;P49821	P49821-2;P49821	NADH dehydrogenase [ubiquinone] flavoprotein 1, mitochondrial	NDUFV1
Q6IAA8	Q6IAA8	Ragulator complex protein LAMTOR1	LAMTOR1
P62820;P62820-2;P62820-3;P59190-2;P59190	P62820;P62820-2;P62820-3	Ras-related protein Rab-1A	RAB1A
P23786	P23786	Carnitine O-palmitoyltransferase 2, mitochondrial	CPT2
P21266	P21266	Glutathione S-transferase Mu 3	GSTM3
O96008;O96008-2	O96008;O96008-2	Mitochondrial import receptor subunit TOM40 homolog	TOMM40
O75390	O75390	Citrate synthase, mitochondrial	CS
O75843	O75843	AP-1 complex subunit gamma-like 2	AP1G2
Q9BWF3;Q9BWF3-3;Q9BWF3-4;Q9BWF3-2;Q9BQ04	Q9BWF3;Q9BWF3-3;Q9BWF3-4;Q9BWF3-2;Q9BQ04	RNA-binding protein 4;RNA-binding protein 4B	RBM4;RBM4B
Q96I99;Q96I99-2	Q96I99;Q96I99-2	Succinyl-CoA ligase [GDP-forming] subunit beta, mitochondrial	SUCLG2
Q86Y56;Q86Y56-2;Q86Y56-3	Q86Y56;Q86Y56-2	Dynein assembly factor 5, axonemal	DNAAF5
Q3YEC7;Q3YEC7-2;Q3YEC7-3;Q3YEC7-4;Q3YEC7-6;Q3YEC7-5	Q3YEC7;Q3YEC7-2;Q3YEC7-3;Q3YEC7-4;Q3YEC7-6	Rab-like protein 6	RABL6
P42285	P42285	Superkiller viralicidic activity 2-like 2	SKIV2L2
P78347-2;P78347-4;P78347-3;P78347;P78347-5;Q86UP8-3;Q86UP8;Q6EKJ0	P78347-2;P78347-4;P78347-3;P78347	General transcription factor II-I	GTF2I
Q9Y3E5	Q9Y3E5	Peptidyl-tRNA hydrolase 2, mitochondrial	PTRH2
Q9BRJ7;Q9BRJ7-2	Q9BRJ7;Q9BRJ7-2	Protein syndesmos	NUDT16L1
P62993;P62993-2	P62993;P62993-2	Growth factor receptor-bound protein 2	GRB2
P41240;P42679-3;P42679;P42679-2	P41240	Tyrosine-protein kinase CSK	CSK
P04183	P04183	Thymidine kinase, cytosolic	TK1
P29401;P29401-2	P29401;P29401-2	Transketolase	TKT
Q9Y5X3	Q9Y5X3	Sorting nexin-5	SNX5
Q9H9P8-2;Q9H9P8	Q9H9P8-2;Q9H9P8	L-2-hydroxyglutarate dehydrogenase, mitochondrial	L2HGDH
Q9H2U2;Q9H2U2-2;Q9H2U2-3;Q9H2U2-6;Q9H2U2-4	Q9H2U2;Q9H2U2-2;Q9H2U2-3;Q9H2U2-6	Inorganic pyrophosphatase 2, mitochondrial	PPA2
Q96D46	Q96D46	60S ribosomal export protein NMD3	NMD3
Q8IXI1;Q8IXI1-2	Q8IXI1	Mitochondrial Rho GTPase 2	RHOT2
Q8IWA5-3;Q8IWA5;Q8IWA5-2	Q8IWA5-3;Q8IWA5;Q8IWA5-2	Choline transporter-like protein 2	SLC44A2
P50897;P50897-2	P50897	Palmitoyl-protein thioesterase 1	PPT1
P33992	P33992	DNA replication licensing factor MCM5	MCM5
P26440-2;P26440	P26440-2;P26440	Isovaleryl-CoA dehydrogenase, mitochondrial	IVD
P06865;P06865-2	P06865	Beta-hexosaminidase subunit alpha	HEXA
P08195-2;P08195-3;P08195;P08195-4	P08195-2;P08195-3;P08195;P08195-4	4F2 cell-surface antigen heavy chain	SLC3A2
Q9UKS6	Q9UKS6	Protein kinase C and casein kinase substrate in neurons protein 3	PACSIN3
Q9H8Y8;Q9H8Y8-3;Q9H8Y8-2	Q9H8Y8;Q9H8Y8-3;Q9H8Y8-2	Golgi reassembly-stacking protein 2	GORASP2
Q9BV20;Q9BV20-2	Q9BV20;Q9BV20-2	Methylthioribose-1-phosphate isomerase	MRI1
Q96FW1;Q96FW1-2	Q96FW1	Ubiquitin thioesterase OTUB1	OTUB1
Q13263;Q13263-2	Q13263;Q13263-2	Transcription intermediary factor 1-beta	TRIM28
P50213;P50213-2	P50213;P50213-2	Isocitrate dehydrogenase [NAD] subunit alpha, mitochondrial	IDH3A
P48449;P48449-2;P48449-3	P48449;P48449-2;P48449-3	Lanosterol synthase	LSS
P43304-2;P43304	P43304-2;P43304	Glycerol-3-phosphate dehydrogenase, mitochondrial	GPD2
P38646	P38646	Stress-70 protein, mitochondrial	HSPA9
P38117;P38117-2	P38117;P38117-2	Electron transfer flavoprotein subunit beta	ETFB
P06744;P06744-2	P06744;P06744-2	Glucose-6-phosphate isomerase	GPI
P13073	P13073	Cytochrome c oxidase subunit 4 isoform 1, mitochondrial	COX4I1
Q8WWY3;Q8WWY3-4;Q8WWY3-2;Q8WWY3-3	Q8WWY3;Q8WWY3-4;Q8WWY3-2;Q8WWY3-3	U4/U6 small nuclear ribonucleoprotein Prp31	PRPF31
Q13823	Q13823	Nucleolar GTP-binding protein 2	GNL2
P55084-2;P55084	P55084-2;P55084	Trifunctional enzyme subunit beta, mitochondrial;3-ketoacyl-CoA thiolase	HADHB
P42126-2;P42126	P42126-2;P42126	Enoyl-CoA delta isomerase 1, mitochondrial	ECI1
P30044-2;P30044;P30044-3;P30044-4	P30044-2;P30044;P30044-3	Peroxiredoxin-5, mitochondrial	PRDX5
P0DMV9;P0DMV8;P0DMV8-2	P0DMV9;P0DMV8;P0DMV8-2	Heat shock 70 kDa protein 1B;Heat shock 70 kDa protein 1A	HSPA1B;HSPA1A
O60313;O60313-2;O60313-13;O60313-9;O60313-11;O60313-10	O60313;O60313-2;O60313-13;O60313-9;O60313-11;O60313-10	Dynamin-like 120 kDa protein, mitochondrial;Dynamin-like 120 kDa protein, form S1	OPA1
O95833	O95833	Chloride intracellular channel protein 3	CLIC3
Q9Y6E2;Q9Y6E2-2	Q9Y6E2	Basic leucine zipper and W2 domain-containing protein 2	BZW2
Q9NY33;Q9NY33-4;Q9NY33-2	Q9NY33;Q9NY33-4	Dipeptidyl peptidase 3	DPP3
Q96AE4;Q96AE4-2	Q96AE4;Q96AE4-2	Far upstream element-binding protein 1	FUBP1
Q93009-3;Q93009	Q93009-3;Q93009	Ubiquitin carboxyl-terminal hydrolase 7	USP7
Q15046;Q15046-2	Q15046;Q15046-2	Lysine--tRNA ligase	KARS
Q14566	Q14566	DNA replication licensing factor MCM6	MCM6
Q13011	Q13011	Delta(3,5)-Delta(2,4)-dienoyl-CoA isomerase, mitochondrial	ECH1
P61421	P61421	V-type proton ATPase subunit d 1	ATP6V0D1
P35221;P35221-2;P35221-3;P26232-4;P26232-6;Q9UI47	P35221;P35221-2;P35221-3	Catenin alpha-1	CTNNA1
P28676	P28676	Grancalcin	GCA
P20700	P20700	Lamin-B1	LMNB1
P13639	P13639	Elongation factor 2	EEF2
P07237	P07237	Protein disulfide-isomerase	P4HB
P05783;CON__H-INV:HIT000015463	P05783	Keratin, type I cytoskeletal 18	KRT18
O00186	O00186	Syntaxin-binding protein 3	STXBP3
O75874	O75874	Isocitrate dehydrogenase [NADP] cytoplasmic	IDH1
Q8N335	Q8N335	Glycerol-3-phosphate dehydrogenase 1-like protein	GPD1L
Q7L2J0;Q7L2J0-2	Q7L2J0	7SK snRNA methylphosphate capping enzyme	MEPCE
Q05655;Q05655-2	Q05655;Q05655-2	Protein kinase C delta type;Protein kinase C delta type regulatory subunit;Protein kinase C delta type catalytic subunit	PRKCD
Q01105;Q01105-3;Q01105-4;P0DME0	Q01105;Q01105-3;Q01105-4	Protein SET	SET
P63092-3;P63092-2;P63092;P63092-4;Q5JWF2-2;Q5JWF2;P38405;P38405-2;P38405-3;P11488;P19087;A8MTJ3	P63092-3;P63092-2;P63092;P63092-4;Q5JWF2-2;Q5JWF2	Guanine nucleotide-binding protein G(s) subunit alpha isoforms short;Guanine nucleotide-binding protein G(s) subunit alpha isoforms XLas	GNAS
P10768	P10768	S-formylglutathione hydrolase	ESD
P09525;P09525-2	P09525;P09525-2	Annexin A4	ANXA4
O00194	O00194	Ras-related protein Rab-27B	RAB27B
O43760;O43760-2	O43760;O43760-2	Synaptogyrin-2	SYNGR2
Q8IYQ7	Q8IYQ7	Threonine synthase-like 1	THNSL1
Q15181	Q15181	Inorganic pyrophosphatase	PPA1
Q12907	Q12907	Vesicular integral-membrane protein VIP36	LMAN2
Q02338	Q02338	D-beta-hydroxybutyrate dehydrogenase, mitochondrial	BDH1
P56182	P56182	Ribosomal RNA processing protein 1 homolog A	RRP1
P61604	P61604	10 kDa heat shock protein, mitochondrial	HSPE1
Q9Y3D6	Q9Y3D6	Mitochondrial fission 1 protein	FIS1
Q9UI30;Q9UI30-2	Q9UI30;Q9UI30-2	Multifunctional methyltransferase subunit TRM112-like protein	TRMT112
Q9NRW7;Q9NRW7-2	Q9NRW7;Q9NRW7-2	Vacuolar protein sorting-associated protein 45	VPS45
Q9BUH6;Q9BUH6-2	Q9BUH6	Protein PAXX	C9orf142
Q99873-3;Q99873-2;Q99873;Q99873-5;Q9NR22-2;Q9NR22	Q99873-3;Q99873-2;Q99873;Q99873-5	Protein arginine N-methyltransferase 1	PRMT1
Q99714;Q99714-2	Q99714;Q99714-2	3-hydroxyacyl-CoA dehydrogenase type-2	HSD17B10
Q02790	Q02790	Peptidyl-prolyl cis-trans isomerase FKBP4;Peptidyl-prolyl cis-trans isomerase FKBP4, N-terminally processed	FKBP4
P51991;P51991-2	P51991;P51991-2	Heterogeneous nuclear ribonucleoprotein A3	HNRNPA3
P45973	P45973	Chromobox protein homolog 5	CBX5
P40925;P40925-3;P40925-2	P40925;P40925-3;P40925-2	Malate dehydrogenase, cytoplasmic	MDH1
P19338	P19338	Nucleolin	NCL
P18754;P18754-2	P18754;P18754-2	Regulator of chromosome condensation	RCC1
O95340;O95340-2	O95340;O95340-2	Bifunctional 3-phosphoadenosine 5-phosphosulfate synthase 2;Sulfate adenylyltransferase;Adenylyl-sulfate kinase	PAPSS2
P14927;P14927-2	P14927;P14927-2	Cytochrome b-c1 complex subunit 7	UQCRB
Q9Y4X5	Q9Y4X5	E3 ubiquitin-protein ligase ARIH1	ARIH1
Q92616	Q92616	Translational activator GCN1	GCN1L1
Q6ZXV5-2;Q6ZXV5;Q5T4D3-2;Q5T4D3;Q5T4D3-3	Q6ZXV5-2;Q6ZXV5	Transmembrane and TPR repeat-containing protein 3	TMTC3
Q14807;Q14807-2	Q14807;Q14807-2	Kinesin-like protein KIF22	KIF22
Q10713;Q10713-2	Q10713;Q10713-2	Mitochondrial-processing peptidase subunit alpha	PMPCA
O60341;O60341-2	O60341;O60341-2	Lysine-specific histone demethylase 1A	KDM1A
P00403	P00403	Cytochrome c oxidase subunit 2	MT-CO2
Q9NVJ2;Q9NVJ2-2	Q9NVJ2	ADP-ribosylation factor-like protein 8B	ARL8B
Q8N2F6-4;Q8N2F6-3;Q8N2F6-2;Q8N2F6;Q8N2F6-6;Q8N2F6-5	Q8N2F6-4;Q8N2F6-3;Q8N2F6-2;Q8N2F6;Q8N2F6-6;Q8N2F6-5	Armadillo repeat-containing protein 10	ARMC10
Q8IXB1;Q8IXB1-2;Q8IXB1-3	Q8IXB1;Q8IXB1-2;Q8IXB1-3	DnaJ homolog subfamily C member 10	DNAJC10
Q15365	Q15365	Poly(rC)-binding protein 1	PCBP1
P78371;P78371-2	P78371;P78371-2	T-complex protein 1 subunit beta	CCT2
P62701	P62701	40S ribosomal protein S4, X isoform	RPS4X
P56134-3;P56134;P56134-4;P56134-2	P56134-3;P56134;P56134-4;P56134-2	ATP synthase subunit f, mitochondrial	ATP5J2
P11233	P11233	Ras-related protein Ral-A	RALA
O95758-1;O95758-6;O95758-2;O95758;O95758-5;O95758-4;O95758-7	O95758-1;O95758-6;O95758-2;O95758;O95758-5;O95758-4;O95758-7	Polypyrimidine tract-binding protein 3	PTBP3
O00566	O00566	U3 small nucleolar ribonucleoprotein protein MPP10	MPHOSPH10
O43681	O43681	ATPase ASNA1	ASNA1
Q9UBT2;Q9UBT2-2	Q9UBT2;Q9UBT2-2	SUMO-activating enzyme subunit 2	UBA2
Q9BUN8-2;Q9BUN8	Q9BUN8-2;Q9BUN8	Derlin-1	DERL1
Q99426;Q99426-2	Q99426;Q99426-2	Tubulin-folding cofactor B	TBCB
Q8TEX9;Q8TEX9-2	Q8TEX9;Q8TEX9-2	Importin-4	IPO4
Q6P587;Q6P587-2;Q6P587-3	Q6P587;Q6P587-2;Q6P587-3	Acylpyruvase FAHD1, mitochondrial	FAHD1
Q15758;Q15758-3;Q15758-2	Q15758;Q15758-3;Q15758-2	Neutral amino acid transporter B(0)	SLC1A5
Q15084-3;Q15084;Q15084-4;Q15084-5;Q15084-2	Q15084-3;Q15084;Q15084-4;Q15084-5;Q15084-2	Protein disulfide-isomerase A6	PDIA6
P82673;P82673-2	P82673;P82673-2	28S ribosomal protein S35, mitochondrial	MRPS35
O43837;O43837-2;O43837-3	O43837;O43837-2	Isocitrate dehydrogenase [NAD] subunit beta, mitochondrial	IDH3B
P50454	P50454	Serpin H1	SERPINH1
Q969X5-2;Q969X5;Q969X5-3	Q969X5-2;Q969X5	Endoplasmic reticulum-Golgi intermediate compartment protein 1	ERGIC1
Q8WZ82	Q8WZ82	Ovarian cancer-associated gene 2 protein	OVCA2
Q86U38;Q86U38-2	Q86U38;Q86U38-2	Nucleolar protein 9	NOP9
Q6NUK1;Q6NUK1-2	Q6NUK1;Q6NUK1-2	Calcium-binding mitochondrial carrier protein SCaMC-1	SLC25A24
Q13630	Q13630	GDP-L-fucose synthase	TSTA3
P07099	P07099	Epoxide hydrolase 1	EPHX1
P01111	P01111	GTPase NRas	NRAS
O75396	O75396	Vesicle-trafficking protein SEC22b	SEC22B
O75643;O75643-2	O75643	U5 small nuclear ribonucleoprotein 200 kDa helicase	SNRNP200
Q9NRF8	Q9NRF8	CTP synthase 2	CTPS2
O60437	O60437	Periplakin	PPL
Q13907;Q13907-2	Q13907;Q13907-2	Isopentenyl-diphosphate Delta-isomerase 1	IDI1
Q9H267;Q9H267-2	Q9H267;Q9H267-2	Vacuolar protein sorting-associated protein 33B	VPS33B
Q6PI48	Q6PI48	Aspartate--tRNA ligase, mitochondrial	DARS2
Q13509;Q13509-2	Q13509;Q13509-2	Tubulin beta-3 chain	TUBB3
Q13155	Q13155	Aminoacyl tRNA synthase complex-interacting multifunctional protein 2	AIMP2
P84085	P84085	ADP-ribosylation factor 5	ARF5
P31949	P31949	Protein S100-A11;Protein S100-A11, N-terminally processed	S100A11
P31947;P31947-2	P31947;P31947-2	14-3-3 protein sigma	SFN
P30042;P30042-2	P30042;P30042-2	ES1 protein homolog, mitochondrial	C21orf33
O15382;O15382-2	O15382;O15382-2	Branched-chain-amino-acid aminotransferase, mitochondrial	BCAT2
P25205;P25205-2	P25205;P25205-2	DNA replication licensing factor MCM3	MCM3
Q9UJS0;Q9UJS0-2	Q9UJS0;Q9UJS0-2	Calcium-binding mitochondrial carrier protein Aralar2	SLC25A13
Q9H993	Q9H993	Protein-glutamate O-methyltransferase	ARMT1
Q9BYT8	Q9BYT8	Neurolysin, mitochondrial	NLN
Q92896;Q92896-3;Q92896-2	Q92896;Q92896-3;Q92896-2	Golgi apparatus protein 1	GLG1
Q86VP6;Q86VP6-2;Q86VP6-3;O75155-2;O75155	Q86VP6;Q86VP6-2	Cullin-associated NEDD8-dissociated protein 1	CAND1
Q6P996-4;Q6P996-5;Q6P996;Q6P996-3;Q6P996-2;Q6P474	Q6P996-4;Q6P996-5;Q6P996;Q6P996-3	Pyridoxal-dependent decarboxylase domain-containing protein 1	PDXDC1
P51659;P51659-3;P51659-2	P51659;P51659-3;P51659-2	Peroxisomal multifunctional enzyme type 2;(3R)-hydroxyacyl-CoA dehydrogenase;Enoyl-CoA hydratase 2	HSD17B4
P49736	P49736	DNA replication licensing factor MCM2	MCM2
P14735;P14735-2	P14735	Insulin-degrading enzyme	IDE
P10809;P10809-2	P10809	60 kDa heat shock protein, mitochondrial	HSPD1
P07384	P07384	Calpain-1 catalytic subunit	CAPN1
P00390-2;P00390-3;P00390;P00390-5;P00390-4	P00390-2;P00390-3;P00390;P00390-5;P00390-4	Glutathione reductase, mitochondrial	GSR
O95433;O95433-2	O95433;O95433-2	Activator of 90 kDa heat shock protein ATPase homolog 1	AHSA1
O43169	O43169	Cytochrome b5 type B	CYB5B
O94906-2;O94906	O94906-2;O94906	Pre-mRNA-processing factor 6	PRPF6
Q8NFV4;Q8NFV4-4;Q8NFV4-6;Q8NFV4-3;Q8NFV4-2;Q8NFV4-5	Q8NFV4;Q8NFV4-4;Q8NFV4-6	Alpha/beta hydrolase domain-containing protein 11	ABHD11
Q7Z4W1	Q7Z4W1	L-xylulose reductase	DCXR
P67812-4;P67812;P67812-3;P67812-2	P67812-4;P67812;P67812-3;P67812-2	Signal peptidase complex catalytic subunit SEC11A	SEC11A
P55809	P55809	Succinyl-CoA:3-ketoacid coenzyme A transferase 1, mitochondrial	OXCT1
P52209	P52209	6-phosphogluconate dehydrogenase, decarboxylating	PGD
P17858;P17858-2	P17858;P17858-2	ATP-dependent 6-phosphofructokinase, liver type	PFKL
O43747;O43747-2	O43747;O43747-2	AP-1 complex subunit gamma-1	AP1G1
P04792	P04792	Heat shock protein beta-1	HSPB1
Q9UPN9;Q9UPN9-2	Q9UPN9;Q9UPN9-2	E3 ubiquitin-protein ligase TRIM33	TRIM33
Q9BR76	Q9BR76	Coronin-1B	CORO1B
Q8NFJ5	Q8NFJ5	Retinoic acid-induced protein 3	GPRC5A
Q8IY81	Q8IY81	pre-rRNA processing protein FTSJ3	FTSJ3
Q5JRX3;Q5JRX3-2;Q5JRX3-3	Q5JRX3;Q5JRX3-2;Q5JRX3-3	Presequence protease, mitochondrial	PITRM1
P32119;P32119-2	P32119	Peroxiredoxin-2	PRDX2
O95232;O95232-2	O95232;O95232-2	Luc7-like protein 3	LUC7L3
O00422	O00422	Histone deacetylase complex subunit SAP18	SAP18
O94874;O94874-2;O94874-3	O94874;O94874-2;O94874-3	E3 UFM1-protein ligase 1	UFL1
Q9Y316-2;Q9Y316;Q9Y316-3	Q9Y316-2;Q9Y316;Q9Y316-3	Protein MEMO1	MEMO1
Q9Y2A7;Q9Y2A7-2	Q9Y2A7;Q9Y2A7-2	Nck-associated protein 1	NCKAP1
P02786	P02786	Transferrin receptor protein 1;Transferrin receptor protein 1, serum form	TFRC
P49588	P49588	Alanine--tRNA ligase, cytoplasmic	AARS
Q9P035;Q9P035-2	Q9P035;Q9P035-2	Very-long-chain (3R)-3-hydroxyacyl-CoA dehydratase 3	HACD3
Q9H3U1-2;Q9H3U1;Q9H3U1-3	Q9H3U1-2;Q9H3U1	Protein unc-45 homolog A	UNC45A
Q96GQ7	Q96GQ7	Probable ATP-dependent RNA helicase DDX27	DDX27
Q96CN7	Q96CN7	Isochorismatase domain-containing protein 1	ISOC1
Q15393;Q15393-3;Q15393-2	Q15393	Splicing factor 3B subunit 3	SF3B3
Q12931-2;Q12931	Q12931-2;Q12931	Heat shock protein 75 kDa, mitochondrial	TRAP1
Q05639	Q05639	Elongation factor 1-alpha 2	EEF1A2
P49327	P49327	Fatty acid synthase;[Acyl-carrier-protein] S-acetyltransferase;[Acyl-carrier-protein] S-malonyltransferase;3-oxoacyl-[acyl-carrier-protein] synthase;3-oxoacyl-[acyl-carrier-protein] reductase;3-hydroxyacyl-[acyl-carrier-protein] dehydratase;Enoyl-[acyl-carrier-protein] reductase;Oleoyl-[acyl-carrier-protein] hydrolase	FASN
P40939	P40939	Trifunctional enzyme subunit alpha, mitochondrial;Long-chain enoyl-CoA hydratase;Long chain 3-hydroxyacyl-CoA dehydrogenase	HADHA
P33993;P33993-3;P33993-2	P33993;P33993-3	DNA replication licensing factor MCM7	MCM7
P11413;P11413-2;P11413-3	P11413;P11413-2;P11413-3	Glucose-6-phosphate 1-dehydrogenase	G6PD
O60701;O60701-2;O60701-3	O60701;O60701-2;O60701-3	UDP-glucose 6-dehydrogenase	UGDH
P06576	P06576	ATP synthase subunit beta, mitochondrial	ATP5B
Q9BPW8	Q9BPW8	Protein NipSnap homolog 1	NIPSNAP1
Q8WUY1	Q8WUY1	Protein THEM6	THEM6
Q15165-3;Q15165-1;Q15165	Q15165-3;Q15165-1;Q15165	Serum paraoxonase/arylesterase 2	PON2
P50416;P50416-2;Q92523-4;Q92523-3;Q92523	P50416;P50416-2	Carnitine O-palmitoyltransferase 1, liver isoform	CPT1A
P48735;P48735-2	P48735;P48735-2	Isocitrate dehydrogenase [NADP], mitochondrial	IDH2
P14923	P14923	Junction plakoglobin	JUP
P13804;P13804-2	P13804;P13804-2	Electron transfer flavoprotein subunit alpha, mitochondrial	ETFA
P09622-3;P09622;P09622-2	P09622-3;P09622;P09622-2	Dihydrolipoyl dehydrogenase, mitochondrial	DLD
O95470	O95470	Sphingosine-1-phosphate lyase 1	SGPL1
P09467	P09467	Fructose-1,6-bisphosphatase 1	FBP1
Q9ULA0	Q9ULA0	Aspartyl aminopeptidase	DNPEP
Q9NSE4	Q9NSE4	Isoleucine--tRNA ligase, mitochondrial	IARS2
Q14839;Q14839-2	Q14839;Q14839-2	Chromodomain-helicase-DNA-binding protein 4	CHD4
Q09028-3;Q09028;Q09028-4;Q09028-2	Q09028-3;Q09028;Q09028-4;Q09028-2	Histone-binding protein RBBP4	RBBP4
P48163;P48163-2	P48163;P48163-2	NADP-dependent malic enzyme	ME1
P21964-2;P21964	P21964-2;P21964	Catechol O-methyltransferase	COMT
P40926;P40926-2	P40926;P40926-2	Malate dehydrogenase, mitochondrial	MDH2
P62879;P62879-2	P62879;P62879-2	Guanine nucleotide-binding protein G(I)/G(S)/G(T) subunit beta-2	GNB2
P33991;Q9UJA3-2;Q9UJA3-3;Q9UJA3;Q9UJA3-4	P33991	DNA replication licensing factor MCM4	MCM4
P07741;P07741-2	P07741;P07741-2	Adenine phosphoribosyltransferase	APRT
P05455	P05455	Lupus La protein	SSB
O95831-3;O95831;O95831-6;O95831-4;O95831-2;O95831-5	O95831-3;O95831;O95831-6;O95831-4;O95831-2	Apoptosis-inducing factor 1, mitochondrial	AIFM1
O15091-4;O15091-2;O15091;O15091-3	O15091-4;O15091-2;O15091;O15091-3	Mitochondrial ribonuclease P protein 3	KIAA0391
O75934	O75934	Pre-mRNA-splicing factor SPF27	BCAS2
Q9NY93-2;Q9NY93	Q9NY93-2;Q9NY93	Probable ATP-dependent RNA helicase DDX56	DDX56
Q96RQ3	Q96RQ3	Methylcrotonoyl-CoA carboxylase subunit alpha, mitochondrial	MCCC1
O60762	O60762	Dolichol-phosphate mannosyltransferase subunit 1	DPM1
Q96P11;Q96P11-2;Q96P11-4;Q96P11-5;Q63ZY6-4;Q63ZY6-5;Q63ZY6;Q3KNT7-2;Q3KNT7-3;Q3KNT7;Q96P11-3	Q96P11;Q96P11-2;Q96P11-4;Q96P11-5	Probable 28S rRNA (cytosine-C(5))-methyltransferase	NSUN5
Q9NYU2-2;Q9NYU2;Q9NYU1	Q9NYU2-2;Q9NYU2	UDP-glucose:glycoprotein glucosyltransferase 1	UGGT1
Q9H6T3;Q9H6T3-2;Q9H6T3-3	Q9H6T3;Q9H6T3-2;Q9H6T3-3	RNA polymerase II-associated protein 3	RPAP3
Q96CS3	Q96CS3	FAS-associated factor 2	FAF2
Q13740-2;Q13740;Q13740-3;Q13740-4	Q13740-2;Q13740	CD166 antigen	ALCAM
Q15067-2;Q15067;Q15067-3	Q15067-2;Q15067;Q15067-3	Peroxisomal acyl-coenzyme A oxidase 1	ACOX1
Q9Y394-2;Q9Y394	Q9Y394-2;Q9Y394	Dehydrogenase/reductase SDR family member 7	DHRS7
Q9BRX8-2;Q9BRX8	Q9BRX8-2;Q9BRX8	Redox-regulatory protein FAM213A	FAM213A
Q6AI08	Q6AI08	HEAT repeat-containing protein 6	HEATR6
P51149	P51149	Ras-related protein Rab-7a	RAB7A
P15924;P15924-3;P15924-2	P15924;P15924-3;P15924-2	Desmoplakin	DSP
P07686	P07686	Beta-hexosaminidase subunit beta;Beta-hexosaminidase subunit beta chain B;Beta-hexosaminidase subunit beta chain A	HEXB
O15327;O15327-2	O15327	Type II inositol 3,4-bisphosphate 4-phosphatase	INPP4B
O43795;O43795-2	O43795;O43795-2	Unconventional myosin-Ib	MYO1B
Q9UBM7	Q9UBM7	7-dehydrocholesterol reductase	DHCR7
Q9H773	Q9H773	dCTP pyrophosphatase 1	DCTPP1
Q96A33-2;Q96A33	Q96A33-2;Q96A33	Coiled-coil domain-containing protein 47	CCDC47
Q8NF37	Q8NF37	Lysophosphatidylcholine acyltransferase 1	LPCAT1
Q14690	Q14690	Protein RRP5 homolog	PDCD11
O95292;O95292-2	O95292	Vesicle-associated membrane protein-associated protein B/C	VAPB
Q00839-2;Q00839	Q00839-2;Q00839	Heterogeneous nuclear ribonucleoprotein U	HNRNPU
Q9Y512	Q9Y512	Sorting and assembly machinery component 50 homolog	SAMM50
Q9BRJ2	Q9BRJ2	39S ribosomal protein L45, mitochondrial	MRPL45
Q12874	Q12874	Splicing factor 3A subunit 3	SF3A3
P60953;P60953-1	P60953;P60953-1	Cell division control protein 42 homolog	CDC42
P54920;Q9H115-3;Q9H115-2;Q9H115	P54920	Alpha-soluble NSF attachment protein	NAPA
P04843	P04843	Dolichyl-diphosphooligosaccharide--protein glycosyltransferase subunit 1	RPN1
P49755	P49755	Transmembrane emp24 domain-containing protein 10	TMED10
Q9Y4E8-2;Q9Y4E8-3;Q9Y4E8;Q9Y4E8-4	Q9Y4E8-2;Q9Y4E8-3;Q9Y4E8	Ubiquitin carboxyl-terminal hydrolase 15	USP15
Q6P1M0;Q6P1M0-2	Q6P1M0;Q6P1M0-2	Long-chain fatty acid transport protein 4	SLC27A4
Q99523-2;Q99523	Q99523-2;Q99523	Sortilin	SORT1
Q9BV44	Q9BV44	THUMP domain-containing protein 3	THUMPD3
P20339-2;P20339	P20339-2;P20339	Ras-related protein Rab-5A	RAB5A
Q10570	Q10570	Cleavage and polyadenylation specificity factor subunit 1	CPSF1
Q9Y5K5-2;Q9Y5K5-4;Q9Y5K5-3;Q9Y5K5	Q9Y5K5-2;Q9Y5K5-4;Q9Y5K5-3;Q9Y5K5	Ubiquitin carboxyl-terminal hydrolase isozyme L5	UCHL5
Q9P289;Q9P289-2;Q9P289-3	Q9P289;Q9P289-2;Q9P289-3	Serine/threonine-protein kinase 26	STK26
Q86TU7;Q86TU7-3;Q86TU7-2	Q86TU7;Q86TU7-3;Q86TU7-2	Histone-lysine N-methyltransferase setd3	SETD3
Q2TAY7;Q2TAY7-2	Q2TAY7;Q2TAY7-2	WD40 repeat-containing protein SMU1;WD40 repeat-containing protein SMU1, N-terminally processed	SMU1
Q15435;Q15435-2;Q15435-3;Q15435-5;Q15435-4	Q15435;Q15435-2;Q15435-3;Q15435-5;Q15435-4	Protein phosphatase 1 regulatory subunit 7	PPP1R7
O14745;O14745-2	O14745;O14745-2	Na(+)/H(+) exchange regulatory cofactor NHE-RF1	SLC9A3R1
P63208;P63208-2	P63208;P63208-2	S-phase kinase-associated protein 1	SKP1
Q9Y399	Q9Y399	28S ribosomal protein S2, mitochondrial	MRPS2
P05141;Q9H0C2	P05141	ADP/ATP translocase 2;ADP/ATP translocase 2, N-terminally processed	SLC25A5
P30041	P30041	Peroxiredoxin-6	PRDX6
Q9UBS4	Q9UBS4	DnaJ homolog subfamily B member 11	DNAJB11
P14314-2;P14314	P14314-2;P14314	Glucosidase 2 subunit beta	PRKCSH
Q14692	Q14692	Ribosome biogenesis protein BMS1 homolog	BMS1
Q9BZE4;Q9BZE4-2;Q9BZE4-3	Q9BZE4;Q9BZE4-2;Q9BZE4-3	Nucleolar GTP-binding protein 1	GTPBP4
Q15907;Q15907-2;P62491-2;P62491	Q15907;Q15907-2;P62491-2;P62491	Ras-related protein Rab-11B;Ras-related protein Rab-11A	RAB11B;RAB11A
Q14247-3;Q14247;Q14247-2	Q14247-3;Q14247;Q14247-2	Src substrate cortactin	CTTN
Q13404;Q13404-7;Q13404-2;Q13404-1;Q13404-8;Q13404-6	Q13404;Q13404-7;Q13404-2;Q13404-1;Q13404-8;Q13404-6	Ubiquitin-conjugating enzyme E2 variant 1	UBE2V1
Q12974;Q12974-2;Q12974-3;Q12974-4;Q93096	Q12974;Q12974-2;Q12974-3;Q12974-4;Q93096	Protein tyrosine phosphatase type IVA 2;Protein tyrosine phosphatase type IVA 1	PTP4A2;PTP4A1
P53582	P53582	Methionine aminopeptidase 1	METAP1
P07900;P07900-2;Q58FG0;Q14568	P07900;P07900-2	Heat shock protein HSP 90-alpha	HSP90AA1
P23284	P23284	Peptidyl-prolyl cis-trans isomerase B	PPIB
Q9UL25	Q9UL25	Ras-related protein Rab-21	RAB21
Q9P258	Q9P258	Protein RCC2	RCC2
Q9BQ70	Q9BQ70	Transcription factor 25	TCF25
Q8WU90;Q8WU90-2	Q8WU90	Zinc finger CCCH domain-containing protein 15	ZC3H15
Q13330-3;Q13330;Q13330-2	Q13330-3;Q13330;Q13330-2	Metastasis-associated protein MTA1	MTA1
P52597	P52597	Heterogeneous nuclear ribonucleoprotein F;Heterogeneous nuclear ribonucleoprotein F, N-terminally processed	HNRNPF
P25705;P25705-2;P25705-3	P25705;P25705-2;P25705-3	ATP synthase subunit alpha, mitochondrial	ATP5A1
O95630;O95630-2	O95630;O95630-2	STAM-binding protein	STAMBP
O96013-2;O96013-3;O96013-4;O96013	O96013-2;O96013-3;O96013-4;O96013	Serine/threonine-protein kinase PAK 4	PAK4
Q99798	Q99798	Aconitate hydratase, mitochondrial	ACO2
Q15185-4;Q15185;Q15185-3;Q15185-2	Q15185-4;Q15185;Q15185-3;Q15185-2	Prostaglandin E synthase 3	PTGES3
Q12906-5;Q12906-4;Q12906-2;Q12906-6;Q12906-3;Q12906;Q12906-7	Q12906-5;Q12906-4;Q12906-2;Q12906-6;Q12906-3;Q12906;Q12906-7	Interleukin enhancer-binding factor 3	ILF3
P55327-2;P55327-4;P55327;P55327-7;P55327-5;P55327-6;P55327-3;P55327-8	P55327-2;P55327-4;P55327;P55327-7;P55327-5;P55327-6;P55327-3	Tumor protein D52	TPD52
O75569-3;O75569-2;O75569	O75569-3;O75569-2;O75569	Interferon-inducible double-stranded RNA-dependent protein kinase activator A	PRKRA
P38919	P38919	Eukaryotic initiation factor 4A-III;Eukaryotic initiation factor 4A-III, N-terminally processed	EIF4A3
Q96Q11-2;Q96Q11	Q96Q11-2;Q96Q11	CCA tRNA nucleotidyltransferase 1, mitochondrial	TRNT1
O15027-2;O15027-4;O15027-3;O15027;O15027-5	O15027-2;O15027-4;O15027-3;O15027;O15027-5	Protein transport protein Sec16A	SEC16A
P08236-2;P08236;P08236-3	P08236-2;P08236;P08236-3	Beta-glucuronidase	GUSB
Q9GZL7	Q9GZL7	Ribosome biogenesis protein WDR12	WDR12
Q92925-3;Q92925;Q92925-2	Q92925-3;Q92925;Q92925-2	SWI/SNF-related matrix-associated actin-dependent regulator of chromatin subfamily D member 2	SMARCD2
Q13435	Q13435	Splicing factor 3B subunit 2	SF3B2
P49711;P49711-2	P49711	Transcriptional repressor CTCF	CTCF
P45880;P45880-2;P45880-1	P45880;P45880-2;P45880-1	Voltage-dependent anion-selective channel protein 2	VDAC2
P22626;P22626-2	P22626;P22626-2	Heterogeneous nuclear ribonucleoproteins A2/B1	HNRNPA2B1
O15321-2;O15321	O15321-2;O15321	Transmembrane 9 superfamily member 1	TM9SF1
O94822;O94822-3;O94822-2	O94822;O94822-3	E3 ubiquitin-protein ligase listerin	LTN1
Q9UNE7;Q9UNE7-2	Q9UNE7;Q9UNE7-2	E3 ubiquitin-protein ligase CHIP	STUB1
Q9BV57;Q9BV57-2	Q9BV57;Q9BV57-2	1,2-dihydroxy-3-keto-5-methylthiopentene dioxygenase	ADI1
Q8N2K0-3;Q8N2K0;Q8N2K0-2	Q8N2K0-3;Q8N2K0;Q8N2K0-2	Monoacylglycerol lipase ABHD12	ABHD12
Q6NVY1-2;Q6NVY1	Q6NVY1-2;Q6NVY1	3-hydroxyisobutyryl-CoA hydrolase, mitochondrial	HIBCH
O00165;O00165-2;O00165-5;O00165-3;O00165-4;O00165-6	O00165;O00165-2;O00165-5;O00165-3;O00165-4;O00165-6	HCLS1-associated protein X-1	HAX1
Q14966;Q14966-3;Q14966-4;Q14966-2;Q14966-6;Q14966-5	Q14966;Q14966-3;Q14966-4;Q14966-2;Q14966-6;Q14966-5	Zinc finger protein 638	ZNF638
Q8WXF1-2;Q8WXF1	Q8WXF1-2;Q8WXF1	Paraspeckle component 1	PSPC1
P38606;P38606-2	P38606;P38606-2	V-type proton ATPase catalytic subunit A	ATP6V1A
O60568	O60568	Procollagen-lysine,2-oxoglutarate 5-dioxygenase 3	PLOD3
P05386	P05386	60S acidic ribosomal protein P1	RPLP1
P55263-2;P55263;P55263-3;P55263-4	P55263-2;P55263;P55263-3;P55263-4	Adenosine kinase	ADK
Q9P2R7-2;Q9P2R7	Q9P2R7-2;Q9P2R7	Succinyl-CoA ligase [ADP-forming] subunit beta, mitochondrial	SUCLA2
Q9UKM7	Q9UKM7	Endoplasmic reticulum mannosyl-oligosaccharide 1,2-alpha-mannosidase	MAN1B1
Q9HCU5	Q9HCU5	Prolactin regulatory element-binding protein	PREB
Q9HBL8	Q9HBL8	NmrA-like family domain-containing protein 1	NMRAL1
P17844;P17844-2	P17844;P17844-2	Probable ATP-dependent RNA helicase DDX5	DDX5
P60981;P60981-2	P60981;P60981-2	Destrin	DSTN
Q96F86	Q96F86	Enhancer of mRNA-decapping protein 3	EDC3
Q6UW68	Q6UW68	Transmembrane protein 205	TMEM205
Q07955-3;Q07955;Q07955-2	Q07955-3;Q07955;Q07955-2	Serine/arginine-rich splicing factor 1	SRSF1
P53597	P53597	Succinyl-CoA ligase [ADP/GDP-forming] subunit alpha, mitochondrial	SUCLG1
P62913-2;P62913	P62913-2;P62913	60S ribosomal protein L11	RPL11
Q96DG6	Q96DG6	Carboxymethylenebutenolidase homolog	CMBL
Q53H96;Q53H96-2	Q53H96;Q53H96-2	Pyrroline-5-carboxylate reductase 3	PYCRL
P14324-2;P14324	P14324-2;P14324	Farnesyl pyrophosphate synthase	FDPS
P84243	P84243	Histone H3.3	H3F3A
Q9H074-3;Q9H074-2;Q9H074	Q9H074-3;Q9H074-2;Q9H074	Polyadenylate-binding protein-interacting protein 1	PAIP1
P50995-2;P50995	P50995-2;P50995	Annexin A11	ANXA11
P23193;P23193-2;Q15560-2;Q15560	P23193;P23193-2	Transcription elongation factor A protein 1	TCEA1
P31946-2;P31946	P31946-2;P31946	14-3-3 protein beta/alpha;14-3-3 protein beta/alpha, N-terminally processed	YWHAB
Q00610-2;Q00610	Q00610-2;Q00610	Clathrin heavy chain 1	CLTC
P58546	P58546	Myotrophin	MTPN
P24539	P24539	ATP synthase F(0) complex subunit B1, mitochondrial	ATP5F1
O76021;O76021-2	O76021	Ribosomal L1 domain-containing protein 1	RSL1D1
O75153;Q9Y5I4-2;Q9Y5I4	O75153	Clustered mitochondria protein homolog	CLUH
O14656;O14656-2	O14656	Torsin-1A	TOR1A
O75146;O75146-2	O75146	Huntingtin-interacting protein 1-related protein	HIP1R
P98175-2;P98175;P98175-5;P98175-4;P98175-3	P98175-2;P98175;P98175-5;P98175-4;P98175-3	RNA-binding protein 10	RBM10
P62937;P62937-2;P0DN26;A0A0B4J2A2;A0A075B759;Q9Y536;F5H284	P62937;P62937-2	Peptidyl-prolyl cis-trans isomerase A;Peptidyl-prolyl cis-trans isomerase A, N-terminally processed	PPIA
P84090	P84090	Enhancer of rudimentary homolog	ERH
Q9UNH7;Q9UNH7-2	Q9UNH7;Q9UNH7-2	Sorting nexin-6;Sorting nexin-6, N-terminally processed	SNX6
Q86V21;Q86V21-2;Q86V21-3	Q86V21;Q86V21-2	Acetoacetyl-CoA synthetase	AACS
P62805	P62805	Histone H4	HIST1H4A
P20340-2;P20340;P20340-4;Q9NRW1;P20340-3;Q9NRW1-2;Q14964;Q9H0N0	P20340-2;P20340;P20340-4;Q9NRW1	Ras-related protein Rab-6A;Ras-related protein Rab-6B	RAB6A;RAB6B
P16930;P16930-2	P16930;P16930-2	Fumarylacetoacetase	FAH
O60826	O60826	Coiled-coil domain-containing protein 22	CCDC22
P15880	P15880	40S ribosomal protein S2	RPS2
Q9NP81;Q9NP81-2	Q9NP81;Q9NP81-2	Serine--tRNA ligase, mitochondrial	SARS2

## Sheet: HeatMap_downMCF7
Protein IDs	Majority protein IDs	Protein names	Gene names
Q96PU5-3;Q96PU5-2;Q96PU5-6;Q96PU5-5;Q96PU5-7;Q96PU5;Q96PU5-9;Q96PU5-4	Q96PU5-3;Q96PU5-2;Q96PU5-6;Q96PU5-5;Q96PU5-7;Q96PU5;Q96PU5-9;Q96PU5-4	E3 ubiquitin-protein ligase NEDD4-like	NEDD4L
Q13043;Q13043-2	Q13043;Q13043-2	Serine/threonine-protein kinase 4;Serine/threonine-protein kinase 4 37kDa subunit;Serine/threonine-protein kinase 4 18kDa subunit	STK4
P55196-2;P55196-3;P55196-1;P55196-6;P55196;P55196-5	P55196-2;P55196-3;P55196-1;P55196-6;P55196;P55196-5	Afadin	MLLT4
P62277	P62277	40S ribosomal protein S13	RPS13
Q9UJW0;Q9UJW0-3;Q9UJW0-2	Q9UJW0;Q9UJW0-3;Q9UJW0-2	Dynactin subunit 4	DCTN4
P46777	P46777	60S ribosomal protein L5	RPL5
Q9NQW6;Q9NQW6-2	Q9NQW6;Q9NQW6-2	Actin-binding protein anillin	ANLN
Q9BTD8-4;Q9BTD8-2;Q9BTD8-3;Q9BTD8	Q9BTD8-4;Q9BTD8-2;Q9BTD8-3;Q9BTD8	RNA-binding protein 42	RBM42
Q5VZE5;Q5VZE5-2	Q5VZE5	N-alpha-acetyltransferase 35, NatC auxiliary subunit	NAA35
P06703	P06703	Protein S100-A6	S100A6
P07942	P07942	Laminin subunit beta-1	LAMB1
Q9Y5X1	Q9Y5X1	Sorting nexin-9	SNX9
Q8NFH3	Q8NFH3	Nucleoporin Nup43	NUP43
O14974-4;O14974-3;O14974;O14974-5;O14974-2	O14974-4;O14974-3;O14974;O14974-5;O14974-2	Protein phosphatase 1 regulatory subunit 12A	PPP1R12A
Q15398;Q15398-1;Q15398-3	Q15398;Q15398-1;Q15398-3	Disks large-associated protein 5	DLGAP5
Q9UHD1;Q9UHD1-2	Q9UHD1;Q9UHD1-2	Cysteine and histidine-rich domain-containing protein 1	CHORDC1
Q9H9T3-2;Q9H9T3;Q9H9T3-4;Q9H9T3-5	Q9H9T3-2;Q9H9T3;Q9H9T3-4;Q9H9T3-5	Elongator complex protein 3	ELP3
Q99471;Q99471-3;Q99471-2	Q99471;Q99471-3	Prefoldin subunit 5	PFDN5
P48556	P48556	26S proteasome non-ATPase regulatory subunit 8	PSMD8
Q5TA50	Q5TA50	Ceramide-1-phosphate transfer protein	CPTP
Q9BVL2-2;Q9BVL2-3;Q9BVL2	Q9BVL2-2;Q9BVL2-3;Q9BVL2	Nucleoporin p58/p45	NUPL1
Q12899	Q12899	Tripartite motif-containing protein 26	TRIM26
O75475;O75475-3;O75475-2	O75475;O75475-3;O75475-2	PC4 and SFRS1-interacting protein	PSIP1
P53621;P53621-2	P53621;P53621-2	Coatomer subunit alpha;Xenin;Proxenin	COPA
Q9NVE7	Q9NVE7	Pantothenate kinase 4	PANK4
Q5VIR6-4;Q5VIR6-2;Q5VIR6-3;Q5VIR6	Q5VIR6-4;Q5VIR6-2;Q5VIR6-3;Q5VIR6	Vacuolar protein sorting-associated protein 53 homolog	VPS53
P22681	P22681	E3 ubiquitin-protein ligase CBL	CBL
P30085;P30085-2	P30085;P30085-2	UMP-CMP kinase	CMPK1
Q9NXV6	Q9NXV6	CDKN2A-interacting protein	CDKN2AIP
Q9NTZ6	Q9NTZ6	RNA-binding protein 12	RBM12
Q96BP3;Q96BP3-2	Q96BP3;Q96BP3-2	Peptidylprolyl isomerase domain and WD repeat-containing protein 1	PPWD1
Q63ZY3-3;Q63ZY3;Q63ZY3-2	Q63ZY3-3;Q63ZY3;Q63ZY3-2	KN motif and ankyrin repeat domain-containing protein 2	KANK2
O00139-2;O00139-1;O00139-5;O00139;O00139-4;Q8N4N8	O00139-2;O00139-1;O00139-5;O00139;O00139-4	Kinesin-like protein KIF2A	KIF2A
P61088;Q5JXB2	P61088	Ubiquitin-conjugating enzyme E2 N	UBE2N
Q9Y3F4;Q9Y3F4-2	Q9Y3F4;Q9Y3F4-2	Serine-threonine kinase receptor-associated protein	STRAP
Q16181-2;Q16181;Q6ZU15	Q16181-2;Q16181	Septin-7	SEPT7
Q13162	Q13162	Peroxiredoxin-4	PRDX4
P63173	P63173	60S ribosomal protein L38	RPL38
P42167;P42167-2;P42167-3	P42167;P42167-2;P42167-3	Lamina-associated polypeptide 2, isoforms beta/gamma;Thymopoietin;Thymopentin	TMPO
P49770	P49770	Translation initiation factor eIF-2B subunit beta	EIF2B2
Q9UBF2;Q9UBF2-2	Q9UBF2;Q9UBF2-2	Coatomer subunit gamma-2	COPG2
Q9BTT0;Q9BTT0-3;Q9BTT0-2	Q9BTT0;Q9BTT0-3	Acidic leucine-rich nuclear phosphoprotein 32 family member E	ANP32E
Q8NBF2;Q8NBF2-2	Q8NBF2;Q8NBF2-2	NHL repeat-containing protein 2	NHLRC2
Q7L014	Q7L014	Probable ATP-dependent RNA helicase DDX46	DDX46
Q02750;Q02750-2	Q02750;Q02750-2	Dual specificity mitogen-activated protein kinase kinase 1	MAP2K1
P46926;P46926-2;Q8TDQ7-3;Q8TDQ7;Q8TDQ7-2;Q8TDQ7-4;Q8TDQ7-5	P46926;P46926-2	Glucosamine-6-phosphate isomerase 1	GNPDA1
P50402	P50402	Emerin	EMD
Q9UH65	Q9UH65	Switch-associated protein 70	SWAP70
O75718	O75718	Cartilage-associated protein	CRTAP
P50991;P50991-2	P50991;P50991-2	T-complex protein 1 subunit delta	CCT4
Q8WWM7-6;Q8WWM7-8;Q8WWM7-5;Q8WWM7-4;Q8WWM7-9;Q8WWM7-2;Q8WWM7;Q8WWM7-3;Q8WWM7-7	Q8WWM7-6;Q8WWM7-8;Q8WWM7-5;Q8WWM7-4;Q8WWM7-9;Q8WWM7-2;Q8WWM7;Q8WWM7-3;Q8WWM7-7	Ataxin-2-like protein	ATXN2L
P08621-2;P08621;P08621-3;P08621-4	P08621-2;P08621;P08621-3	U1 small nuclear ribonucleoprotein 70 kDa	SNRNP70
P62906	P62906	60S ribosomal protein L10a	RPL10A
Q9Y6A5	Q9Y6A5	Transforming acidic coiled-coil-containing protein 3	TACC3
Q9C0C9	Q9C0C9	E2/E3 hybrid ubiquitin-protein ligase UBE2O	UBE2O
Q8N9T8	Q8N9T8	Protein KRI1 homolog	KRI1
Q7Z478	Q7Z478	ATP-dependent RNA helicase DHX29	DHX29
P09417;P09417-2	P09417;P09417-2	Dihydropteridine reductase	QDPR
Q14651;P13796-2	Q14651	Plastin-1	PLS1
O60684;O15131	O60684	Importin subunit alpha-7	KPNA6
Q99816;Q99816-2	Q99816;Q99816-2	Tumor susceptibility gene 101 protein	TSG101
P63104;P63104-2	P63104;P63104-2	14-3-3 protein zeta/delta	YWHAZ
P20618	P20618	Proteasome subunit beta type-1	PSMB1
P49773	P49773	Histidine triad nucleotide-binding protein 1	HINT1
P35226;P35227	P35226;P35227	Polycomb complex protein BMI-1;Polycomb group RING finger protein 2	BMI1;PCGF2
Q9NR56;Q9NR56-3;Q9NR56-4;Q9NR56-7;Q9NR56-6;Q9NR56-2;Q9NR56-5;Q5VZF2-3;Q5VZF2-2;Q5VZF2;Q9NUK0-2;Q9NUK0	Q9NR56;Q9NR56-3;Q9NR56-4;Q9NR56-7;Q9NR56-6;Q9NR56-2;Q9NR56-5;Q5VZF2-3;Q5VZF2-2;Q5VZF2	Muscleblind-like protein 1;Muscleblind-like protein 2	MBNL1;MBNL2
Q96K76-4;Q96K76;Q96K76-2;Q96K76-3	Q96K76-4;Q96K76;Q96K76-2	Ubiquitin carboxyl-terminal hydrolase 47	USP47
P62269	P62269	40S ribosomal protein S18	RPS18
Q06323;Q06323-3;Q06323-2	Q06323;Q06323-3;Q06323-2	Proteasome activator complex subunit 1	PSME1
P48507;P48507-2	P48507;P48507-2	Glutamate--cysteine ligase regulatory subunit	GCLM
O14818;O14818-4;O14818-2;Q8TAA3-2;Q8TAA3-5;Q8TAA3	O14818;O14818-4;O14818-2	Proteasome subunit alpha type-7	PSMA7
P46776	P46776	60S ribosomal protein L27a	RPL27A
Q9Y277;Q9Y277-2	Q9Y277;Q9Y277-2	Voltage-dependent anion-selective channel protein 3	VDAC3
P05026-2;P05026	P05026-2;P05026	Sodium/potassium-transporting ATPase subunit beta-1	ATP1B1
O43865;O43865-2	O43865;O43865-2	Putative adenosylhomocysteinase 2	AHCYL1
O95239-2;O95239;Q6ZMV9-3;Q6ZMV9	O95239-2;O95239	Chromosome-associated kinesin KIF4A	KIF4A
Q7LGA3;Q7LGA3-2;Q7LGA3-3	Q7LGA3;Q7LGA3-2;Q7LGA3-3	Heparan sulfate 2-O-sulfotransferase 1	HS2ST1
Q01970-2;Q01970	Q01970-2;Q01970	1-phosphatidylinositol 4,5-bisphosphate phosphodiesterase beta-3	PLCB3
P35268;Q6P5R6	P35268	60S ribosomal protein L22	RPL22
O75351	O75351	Vacuolar protein sorting-associated protein 4B	VPS4B
P31153;P31153-2;Q00266	P31153;P31153-2	S-adenosylmethionine synthase isoform type-2	MAT2A
P62829	P62829	60S ribosomal protein L23	RPL23
O00232;O00232-2	O00232;O00232-2	26S proteasome non-ATPase regulatory subunit 12	PSMD12
P40222	P40222	Alpha-taxilin	TXLNA
Q9H3M7;Q9H3M7-2	Q9H3M7;Q9H3M7-2	Thioredoxin-interacting protein	TXNIP
Q9BZX2;Q9BZX2-2	Q9BZX2	Uridine-cytidine kinase 2	UCK2
P68371	P68371	Tubulin beta-4B chain	TUBB4B
Q96GC5-3;Q96GC5	Q96GC5-3;Q96GC5	39S ribosomal protein L48, mitochondrial	MRPL48
Q9Y672	Q9Y672	Dolichyl pyrophosphate Man9GlcNAc2 alpha-1,3-glucosyltransferase	ALG6
Q9BTW9;Q9BTW9-4;Q9BTW9-5;Q9BTW9-3;Q9BTW9-2	Q9BTW9;Q9BTW9-4;Q9BTW9-5	Tubulin-specific chaperone D	TBCD
Q07866-8;Q07866-2;Q07866-3;Q07866;Q07866-7;Q07866-5;Q07866-10;Q07866-6;Q07866-4;Q07866-9;Q9NSK0-4;Q6P597-2;Q6P597;Q6P597-3	Q07866-8;Q07866-2;Q07866-3;Q07866;Q07866-7;Q07866-5;Q07866-10;Q07866-6;Q07866-4;Q07866-9	Kinesin light chain 1	KLC1
P37837	P37837	Transaldolase	TALDO1
P30050;P30050-2	P30050;P30050-2	60S ribosomal protein L12	RPL12
O75828	O75828	Carbonyl reductase [NADPH] 3	CBR3
P27144	P27144	Adenylate kinase 4, mitochondrial	AK4
Q13557-8;Q13557-12;Q13557-9;Q13557-10;Q13557-5;Q13557;Q13557-3;Q13557-6;Q13557-4;Q13557-11;Q9UQM7;Q9UQM7-2	Q13557-8;Q13557-12;Q13557-9;Q13557-10;Q13557-5;Q13557;Q13557-3;Q13557-6;Q13557-4;Q13557-11	Calcium/calmodulin-dependent protein kinase type II subunit delta	CAMK2D
P46781	P46781	40S ribosomal protein S9	RPS9
P50914	P50914	60S ribosomal protein L14	RPL14
Q5TAQ9;Q5TAQ9-2	Q5TAQ9;Q5TAQ9-2	DDB1- and CUL4-associated factor 8	DCAF8
Q16563-2;Q16563	Q16563-2;Q16563	Synaptophysin-like protein 1	SYPL1
P25325;P25325-2	P25325;P25325-2	3-mercaptopyruvate sulfurtransferase	MPST
P61081	P61081	NEDD8-conjugating enzyme Ubc12	UBE2M
P14618;P14618-3;P30613-2;P30613	P14618;P14618-3	Pyruvate kinase PKM	PKM
Q15024	Q15024	Exosome complex component RRP42	EXOSC7
Q9Y3E0	Q9Y3E0	Vesicle transport protein GOT1B	GOLT1B
Q9Y345	Q9Y345	Sodium- and chloride-dependent glycine transporter 2	SLC6A5
Q9BT22;Q9BT22-2;Q6GMV1	Q9BT22;Q9BT22-2	Chitobiosyldiphosphodolichol beta-mannosyltransferase	ALG1
Q96T76;Q96T76-8;Q96T76-9;Q96T76-5;Q96T76-7	Q96T76;Q96T76-8;Q96T76-9;Q96T76-5	MMS19 nucleotide excision repair protein homolog	MMS19
Q96C86	Q96C86	m7GpppX diphosphatase	DCPS
Q8WZA9	Q8WZA9	Immunity-related GTPase family Q protein	IRGQ
Q8WUX9;Q8WUX9-2	Q8WUX9;Q8WUX9-2	Charged multivesicular body protein 7	CHMP7
Q15424-2;Q15424;Q15424-4;Q15424-3	Q15424-2;Q15424;Q15424-4;Q15424-3	Scaffold attachment factor B1	SAFB
O15372	O15372	Eukaryotic translation initiation factor 3 subunit H	EIF3H
O60502-4;O60502;O60502-2;O60502-3	O60502-4;O60502;O60502-2	Protein O-GlcNAcase	MGEA5
O75663-2;O75663	O75663-2;O75663	TIP41-like protein	TIPRL
Q3ZCM7	Q3ZCM7	Tubulin beta-8 chain	TUBB8
P49748-2;P49748;P49748-3	P49748-2;P49748;P49748-3	Very long-chain specific acyl-CoA dehydrogenase, mitochondrial	ACADVL
P46783;Q9NQ39	P46783	40S ribosomal protein S10	RPS10
P10515	P10515	Dihydrolipoyllysine-residue acetyltransferase component of pyruvate dehydrogenase complex, mitochondrial	DLAT
O60231	O60231	Putative pre-mRNA-splicing factor ATP-dependent RNA helicase DHX16	DHX16
O43414-3;O43414-2;O43414	O43414-3;O43414-2;O43414	ERI1 exoribonuclease 3	ERI3
O43776;O43776-2	O43776	Asparagine--tRNA ligase, cytoplasmic	NARS
Q9BUF5	Q9BUF5	Tubulin beta-6 chain	TUBB6
Q99720;Q99720-5;Q99720-2;Q99720-4;Q99720-3	Q99720;Q99720-5;Q99720-2	Sigma non-opioid intracellular receptor 1	SIGMAR1
Q8TAT6;Q8TAT6-2	Q8TAT6;Q8TAT6-2	Nuclear protein localization protein 4 homolog	NPLOC4
Q8IWT6	Q8IWT6	Volume-regulated anion channel subunit LRRC8A	LRRC8A
P62191;P62191-2	P62191;P62191-2	26S protease regulatory subunit 4	PSMC1
P21912	P21912	Succinate dehydrogenase [ubiquinone] iron-sulfur subunit, mitochondrial	SDHB
P39023;Q92901	P39023	60S ribosomal protein L3	RPL3
Q9NP72;Q9NP72-2;Q9NP72-3	Q9NP72;Q9NP72-2;Q9NP72-3	Ras-related protein Rab-18	RAB18
Q9HDC9;Q9HDC9-2	Q9HDC9;Q9HDC9-2	Adipocyte plasma membrane-associated protein	APMAP
P50552	P50552	Vasodilator-stimulated phosphoprotein	VASP
Q12996;Q12996-2;Q12996-3	Q12996	Cleavage stimulation factor subunit 3	CSTF3
Q9NUQ9;Q9NUQ9-2;Q9H0Q0	Q9NUQ9;Q9NUQ9-2	Protein FAM49B	FAM49B
Q5T4S7-3;Q5T4S7-4;Q5T4S7;Q5T4S7-2;Q5T4S7-5;Q5T4S7-6	Q5T4S7-3;Q5T4S7-4;Q5T4S7;Q5T4S7-2	E3 ubiquitin-protein ligase UBR4	UBR4
Q15785	Q15785	Mitochondrial import receptor subunit TOM34	TOMM34
Q14669-4;Q14669;Q14669-2;Q14669-3	Q14669-4;Q14669;Q14669-2;Q14669-3	E3 ubiquitin-protein ligase TRIP12	TRIP12
P67775;P67775-2	P67775;P67775-2	Serine/threonine-protein phosphatase 2A catalytic subunit alpha isoform	PPP2CA
P49959-2;P49959;P49959-3	P49959-2;P49959;P49959-3	Double-strand break repair protein MRE11A	MRE11A
O95757	O95757	Heat shock 70 kDa protein 4L	HSPA4L
P12277	P12277	Creatine kinase B-type	CKB
Q9Y6Y8-2;Q9Y6Y8	Q9Y6Y8-2;Q9Y6Y8	SEC23-interacting protein	SEC23IP
Q03001;Q03001-8;Q03001-14;Q03001-9;Q03001-3;Q03001-13;Q03001-10	Q03001;Q03001-8;Q03001-14	Dystonin	DST
Q9P0L0;Q9P0L0-2	Q9P0L0;Q9P0L0-2	Vesicle-associated membrane protein-associated protein A	VAPA
Q9NZQ3-3;Q9NZQ3;Q9NZQ3-4;Q9NZQ3-2;Q9NZQ3-5	Q9NZQ3-3;Q9NZQ3;Q9NZQ3-4;Q9NZQ3-2;Q9NZQ3-5	NCK-interacting protein with SH3 domain	NCKIPSD
Q96AC1-2;Q96AC1;Q96AC1-3	Q96AC1-2;Q96AC1;Q96AC1-3	Fermitin family homolog 2	FERMT2
Q96T51-2;Q96T51;Q96T51-3	Q96T51-2;Q96T51	RUN and FYVE domain-containing protein 1	RUFY1
Q9NVI7-2;Q9NVI7;Q9NVI7-3;Q5T2N8	Q9NVI7-2;Q9NVI7;Q9NVI7-3	ATPase family AAA domain-containing protein 3A	ATAD3A
Q9NQW7-3;Q9NQW7;Q9NQW7-4;Q9NQW7-2	Q9NQW7-3;Q9NQW7;Q9NQW7-4;Q9NQW7-2	Xaa-Pro aminopeptidase 1	XPNPEP1
P62310	P62310	U6 snRNA-associated Sm-like protein LSm3	LSM3
Q96CW1-2;Q96CW1	Q96CW1-2;Q96CW1	AP-2 complex subunit mu	AP2M1
Q9BXS5;Q9BXS5-2	Q9BXS5;Q9BXS5-2	AP-1 complex subunit mu-1	AP1M1
Q8NBN3;Q8NBN3-2;Q8NBN3-3	Q8NBN3;Q8NBN3-2;Q8NBN3-3	Transmembrane protein 87A	TMEM87A
Q8N1F7;Q8N1F7-2	Q8N1F7;Q8N1F7-2	Nuclear pore complex protein Nup93	NUP93
Q6NXE6-2;Q6NXE6	Q6NXE6-2;Q6NXE6	Armadillo repeat-containing protein 6	ARMC6
P08243-2;P08243;P08243-3	P08243-2;P08243;P08243-3	Asparagine synthetase [glutamine-hydrolyzing]	ASNS
P21283	P21283	V-type proton ATPase subunit C 1	ATP6V1C1
Q9Y6D5	Q9Y6D5	Brefeldin A-inhibited guanine nucleotide-exchange protein 2	ARFGEF2
Q02809;Q02809-2	Q02809;Q02809-2	Procollagen-lysine,2-oxoglutarate 5-dioxygenase 1	PLOD1
Q86VR2	Q86VR2	Protein FAM134C	FAM134C
P56192;P56192-2	P56192;P56192-2	Methionine--tRNA ligase, cytoplasmic	MARS
P48444;P48444-2	P48444;P48444-2	Coatomer subunit delta	ARCN1
P16144-4;P16144-2;P16144-3;P16144;P16144-5	P16144-4;P16144-2;P16144-3;P16144	Integrin beta-4	ITGB4
P30419-2;P30419	P30419-2;P30419	Glycylpeptide N-tetradecanoyltransferase 1	NMT1
Q14558-2;Q14558	Q14558-2;Q14558	Phosphoribosyl pyrophosphate synthase-associated protein 1	PRPSAP1
O94915	O94915	Protein furry homolog-like	FRYL
P62837-2;P62837;P61077;P61077-2;P61077-3;Q9Y2X8;P51668	P62837-2;P62837;P61077;P61077-2;P61077-3;Q9Y2X8;P51668	Ubiquitin-conjugating enzyme E2 D2;Ubiquitin-conjugating enzyme E2 D3;Ubiquitin-conjugating enzyme E2 D4;Ubiquitin-conjugating enzyme E2 D1	UBE2D2;UBE2D3;UBE2D4;UBE2D1
P53367-2;P53367-3	P53367-2	Arfaptin-1	ARFIP1
L0R6Q1	L0R6Q1	Solute Carrier Family 35 (UDP-Galactose Transporter), Member A4	SLC35A4
P12955;P12955-3;P12955-2	P12955;P12955-3;P12955-2	Xaa-Pro dipeptidase	PEPD
Q9H3S7	Q9H3S7	Tyrosine-protein phosphatase non-receptor type 23	PTPN23
Q13057;Q13057-2	Q13057;Q13057-2	Bifunctional coenzyme A synthase;Phosphopantetheine adenylyltransferase;Dephospho-CoA kinase	COASY
Q9BT78;Q9BT78-2	Q9BT78;Q9BT78-2	COP9 signalosome complex subunit 4	COPS4
Q9UJX2;Q9UJX2-3;Q9UJX2-2	Q9UJX2;Q9UJX2-3	Cell division cycle protein 23 homolog	CDC23
Q15042;Q15042-3;Q15042-4	Q15042;Q15042-3;Q15042-4	Rab3 GTPase-activating protein catalytic subunit	RAB3GAP1
Q13617;Q13617-2	Q13617;Q13617-2	Cullin-2	CUL2
P42858	P42858	Huntingtin	HTT
Q13492-3;Q13492-2;Q13492-5;Q13492;Q13492-4;O60641-3;O60641-4;O60641	Q13492-3;Q13492-2;Q13492-5;Q13492;Q13492-4	Phosphatidylinositol-binding clathrin assembly protein	PICALM
Q9HC38-2;Q9HC38;Q9HC38-3	Q9HC38-2;Q9HC38;Q9HC38-3	Glyoxalase domain-containing protein 4	GLOD4
Q6DD88	Q6DD88	Atlastin-3	ATL3
O15460-2;O15460	O15460-2;O15460	Prolyl 4-hydroxylase subunit alpha-2	P4HA2
O94855;O94855-2	O94855;O94855-2	Protein transport protein Sec24D	SEC24D
Q9Y6G9	Q9Y6G9	Cytoplasmic dynein 1 light intermediate chain 1	DYNC1LI1
Q9NPF4	Q9NPF4	Probable tRNA N6-adenosine threonylcarbamoyltransferase	OSGEP
Q9BY77-2;Q9BY77	Q9BY77-2;Q9BY77	Polymerase delta-interacting protein 3	POLDIP3
P55212;P55212-2	P55212;P55212-2	Caspase-6;Caspase-6 subunit p18;Caspase-6 subunit p11	CASP6
Q96QK1	Q96QK1	Vacuolar protein sorting-associated protein 35	VPS35
Q9HD45	Q9HD45	Transmembrane 9 superfamily member 3	TM9SF3
Q8TDX7;Q8TDX7-2;Q9HC98;Q9HC98-3;Q9HC98-4;Q9HC98-2	Q8TDX7	Serine/threonine-protein kinase Nek7	NEK7
P18085	P18085	ADP-ribosylation factor 4	ARF4
Q16543	Q16543	Hsp90 co-chaperone Cdc37;Hsp90 co-chaperone Cdc37, N-terminally processed	CDC37
Q9NUQ6;Q9NUQ6-4;Q9NUQ6-3;Q9NUQ6-2	Q9NUQ6;Q9NUQ6-4;Q9NUQ6-3;Q9NUQ6-2	SPATS2-like protein	SPATS2L
P07737;CON__P02584	P07737	Profilin-1	PFN1
P35998;P35998-2	P35998;P35998-2	26S protease regulatory subunit 7	PSMC2
Q99460;Q99460-2	Q99460;Q99460-2	26S proteasome non-ATPase regulatory subunit 1	PSMD1
Q14739	Q14739	Lamin-B receptor	LBR
P31942-3;P31942-2;P31942;P31942-4;P31942-6;P31942-5	P31942-3;P31942-2;P31942;P31942-4	Heterogeneous nuclear ribonucleoprotein H3	HNRNPH3
O95249;O95249-2	O95249;O95249-2	Golgi SNAP receptor complex member 1	GOSR1
P00367;P00367-3;P00367-2	P00367;P00367-3;P00367-2	Glutamate dehydrogenase 1, mitochondrial	GLUD1
Q96P48-3;Q96P48;Q96P48-7;Q96P48-2;Q96P48-4;Q96P48-1;Q96P48-5	Q96P48-3;Q96P48;Q96P48-7;Q96P48-2;Q96P48-4;Q96P48-1;Q96P48-5	Arf-GAP with Rho-GAP domain, ANK repeat and PH domain-containing protein 1	ARAP1
Q8WYP5;Q8WYP5-3;Q8WYP5-2	Q8WYP5;Q8WYP5-3;Q8WYP5-2	Protein ELYS	AHCTF1
Q8IWS0-3;Q8IWS0;Q8IWS0-4;Q8IWS0-2;Q8IWS0-5	Q8IWS0-3;Q8IWS0;Q8IWS0-4;Q8IWS0-2;Q8IWS0-5	PHD finger protein 6	PHF6
O14530-2;O14530	O14530-2;O14530	Thioredoxin domain-containing protein 9	TXNDC9
Q86SF2	Q86SF2	N-acetylgalactosaminyltransferase 7	GALNT7
Q9Y6A4	Q9Y6A4	Cilia- and flagella-associated protein 20	CFAP20
Q9UN86-2;Q9UN86	Q9UN86-2;Q9UN86	Ras GTPase-activating protein-binding protein 2	G3BP2
O14777	O14777	Kinetochore protein NDC80 homolog	NDC80
O75116	O75116	Rho-associated protein kinase 2	ROCK2
Q92734-2;Q92734;Q92734-4;Q92734-3	Q92734-2;Q92734;Q92734-4;Q92734-3	Protein TFG	TFG
Q7KZF4	Q7KZF4	Staphylococcal nuclease domain-containing protein 1	SND1
P50453	P50453	Serpin B9	SERPINB9
Q14103-4;Q14103-3;Q14103-2;Q14103	Q14103-4;Q14103-3;Q14103-2;Q14103	Heterogeneous nuclear ribonucleoprotein D0	HNRNPD
P28702;P28702-3;P19793-2;P19793;P48443	P28702;P28702-3	Retinoic acid receptor RXR-beta	RXRB
P63172	P63172	Dynein light chain Tctex-type 1	DYNLT1
Q99627-2;Q99627	Q99627-2;Q99627	COP9 signalosome complex subunit 8	COPS8
Q96C36	Q96C36	Pyrroline-5-carboxylate reductase 2	PYCR2
Q8WTT2	Q8WTT2	Nucleolar complex protein 3 homolog	NOC3L
P63241;P63241-2;Q6IS14;Q9GZV4	P63241;P63241-2;Q6IS14	Eukaryotic translation initiation factor 5A-1;Eukaryotic translation initiation factor 5A-1-like	EIF5A;EIF5AL1
Q5BKZ1;Q5BKZ1-2;Q5BKZ1-3	Q5BKZ1	DBIRD complex subunit ZNF326	ZNF326
P67870	P67870	Casein kinase II subunit beta	CSNK2B
O75844	O75844	CAAX prenyl protease 1 homolog	ZMPSTE24
P25786;P25786-2	P25786;P25786-2	Proteasome subunit alpha type-1	PSMA1
Q9ULT8	Q9ULT8	E3 ubiquitin-protein ligase HECTD1	HECTD1
Q9NZZ3;Q9NZZ3-2	Q9NZZ3;Q9NZZ3-2	Charged multivesicular body protein 5	CHMP5
Q8N5K1	Q8N5K1	CDGSH iron-sulfur domain-containing protein 2	CISD2
O60832-2;O60832	O60832-2;O60832	H/ACA ribonucleoprotein complex subunit 4	DKC1
P55010	P55010	Eukaryotic translation initiation factor 5	EIF5
Q9BQ67	Q9BQ67	Glutamate-rich WD repeat-containing protein 1	GRWD1
Q86XI2;Q86XI2-2	Q86XI2;Q86XI2-2	Condensin-2 complex subunit G2	NCAPG2
Q6P9B6	Q6P9B6	TLD domain-containing protein 1	TLDC1
Q14CX7;Q14CX7-2	Q14CX7;Q14CX7-2	N-alpha-acetyltransferase 25, NatB auxiliary subunit	NAA25
P14635;P14635-2	P14635;P14635-2	G2/mitotic-specific cyclin-B1	CCNB1
Q13586;Q13586-2	Q13586;Q13586-2	Stromal interaction molecule 1	STIM1
Q9Y530	Q9Y530	O-acetyl-ADP-ribose deacetylase 1	OARD1
Q9NVA2;Q9NVA2-2;Q14141-2;Q14141-4;Q14141;Q14141-3	Q9NVA2;Q9NVA2-2	Septin-11	SEPT11
Q99986	Q99986	Serine/threonine-protein kinase VRK1	VRK1
Q8TCT9-5;Q8TCT9;Q8TCT9-4;Q8TCT9-2	Q8TCT9-5;Q8TCT9;Q8TCT9-4;Q8TCT9-2	Minor histocompatibility antigen H13	HM13
Q8N884;Q8N884-2	Q8N884;Q8N884-2	Cyclic GMP-AMP synthase	MB21D1
O15121	O15121	Sphingolipid delta(4)-desaturase DES1	DEGS1
O00762-2;O00762;O00762-3;O00762-4	O00762-2;O00762;O00762-3	Ubiquitin-conjugating enzyme E2 C	UBE2C
O14964-2;O14964	O14964-2;O14964	Hepatocyte growth factor-regulated tyrosine kinase substrate	HGS
Q9UI26;Q9UI26-2	Q9UI26;Q9UI26-2	Importin-11	IPO11
Q13409-3;Q13409-7;Q13409-2;Q13409;Q13409-6;Q13409-5	Q13409-3;Q13409-7;Q13409-2;Q13409;Q13409-6;Q13409-5	Cytoplasmic dynein 1 intermediate chain 2	DYNC1I2
P52732	P52732	Kinesin-like protein KIF11	KIF11
P30048-2;P30048	P30048-2;P30048	Thioredoxin-dependent peroxide reductase, mitochondrial	PRDX3
O75436;O75436-2	O75436;O75436-2	Vacuolar protein sorting-associated protein 26A	VPS26A
P29992;O95837	P29992	Guanine nucleotide-binding protein subunit alpha-11	GNA11
Q9UK41;Q9UK41-2	Q9UK41;Q9UK41-2	Vacuolar protein sorting-associated protein 28 homolog	VPS28
Q9NZT2-2;Q9NZT2	Q9NZT2-2;Q9NZT2	Opioid growth factor receptor	OGFR
Q00341;Q00341-2	Q00341;Q00341-2	Vigilin	HDLBP
O94973;O94973-2;O94973-3	O94973;O94973-2;O94973-3	AP-2 complex subunit alpha-2	AP2A2
P40937-2;P40937	P40937-2;P40937	Replication factor C subunit 5	RFC5
Q9ULC4-2;Q9ULC4;Q9ULC4-3	Q9ULC4-2;Q9ULC4;Q9ULC4-3	Malignant T-cell-amplified sequence 1	MCTS1
Q96P70	Q96P70	Importin-9	IPO9
Q92905	Q92905	COP9 signalosome complex subunit 5	COPS5
P84095	P84095	Rho-related GTP-binding protein RhoG	RHOG
P49792;P0DJD0;P0DJD1;O14715;Q99666;Q99666-2;Q7Z3J3-2	P49792	E3 SUMO-protein ligase RanBP2	RANBP2
P60510	P60510	Serine/threonine-protein phosphatase 4 catalytic subunit	PPP4C
Q9UMX0;Q9UMX0-2;Q9UMX0-3;Q9UMX0-4	Q9UMX0;Q9UMX0-2;Q9UMX0-3	Ubiquilin-1	UBQLN1
O75915	O75915	PRA1 family protein 3	ARL6IP5
Q92747;Q92747-2	Q92747;Q92747-2	Actin-related protein 2/3 complex subunit 1A	ARPC1A
Q9NQG5	Q9NQG5	Regulation of nuclear pre-mRNA domain-containing protein 1B	RPRD1B
Q5RKV6	Q5RKV6	Exosome complex component MTR3	EXOSC6
Q92692;Q92692-2	Q92692;Q92692-2	Nectin-2	PVRL2
Q9UHY7;Q9UHY7-2	Q9UHY7	Enolase-phosphatase E1	ENOPH1
P48730-2;P48730	P48730-2;P48730	Casein kinase I isoform delta	CSNK1D
O14981;O14981-2	O14981	TATA-binding protein-associated factor 172	BTAF1
O15400-2;O15400	O15400-2;O15400	Syntaxin-7	STX7
Q7Z3B4-3;Q7Z3B4;Q7Z3B4-2	Q7Z3B4-3;Q7Z3B4;Q7Z3B4-2	Nucleoporin p54	NUP54
Q9Y547	Q9Y547	Intraflagellar transport protein 25 homolog	HSPB11
P52907	P52907	F-actin-capping protein subunit alpha-1	CAPZA1
P35249;P35249-2	P35249;P35249-2	Replication factor C subunit 4	RFC4
O43237;O43237-2	O43237;O43237-2	Cytoplasmic dynein 1 light intermediate chain 2	DYNC1LI2
P12429	P12429	Annexin A3	ANXA3
Q99961;Q99961-3;Q99961-2;Q99962	Q99961	Endophilin-A2	SH3GL1
Q8IXM6;Q8IXM6-2	Q8IXM6;Q8IXM6-2	Nurim	NRM
P36776-2;P36776;P36776-3	P36776-2;P36776;P36776-3	Lon protease homolog, mitochondrial	LONP1
Q2NL82	Q2NL82	Pre-rRNA-processing protein TSR1 homolog	TSR1
Q9Y3B8;Q9Y3B8-2;Q9Y3B8-3	Q9Y3B8;Q9Y3B8-2;Q9Y3B8-3	Oligoribonuclease, mitochondrial	REXO2
P07954-2;P07954	P07954-2;P07954	Fumarate hydratase, mitochondrial	FH
P34949;P34949-2	P34949;P34949-2	Mannose-6-phosphate isomerase	MPI
Q9Y315	Q9Y315	Deoxyribose-phosphate aldolase	DERA
Q9BSJ8;Q9BSJ8-2	Q9BSJ8;Q9BSJ8-2	Extended synaptotagmin-1	ESYT1
Q92621	Q92621	Nuclear pore complex protein Nup205	NUP205
O60884	O60884	DnaJ homolog subfamily A member 2	DNAJA2
Q15019;Q15019-3;Q15019-2	Q15019;Q15019-3;Q15019-2	Septin-2	SEPT2
Q92572	Q92572	AP-3 complex subunit sigma-1	AP3S1
P24534	P24534	Elongation factor 1-beta	EEF1B2
O76024	O76024	Wolframin	WFS1
A6NHR9;A6NHR9-2;A6NHR9-3	A6NHR9;A6NHR9-2;A6NHR9-3	Structural maintenance of chromosomes flexible hinge domain-containing protein 1	SMCHD1
O75312	O75312	Zinc finger protein ZPR1	ZPR1
Q13564-2;Q13564;Q13564-4;Q13564-3	Q13564-2;Q13564;Q13564-4;Q13564-3	NEDD8-activating enzyme E1 regulatory subunit	NAE1
Q13045;Q13045-2;Q13045-3	Q13045;Q13045-2;Q13045-3	Protein flightless-1 homolog	FLII
P68402;P68402-3;P68402-2;P68402-4	P68402	Platelet-activating factor acetylhydrolase IB subunit beta	PAFAH1B2
P52948-5;P52948;P52948-2;P52948-6;P52948-4;P52948-3	P52948-5;P52948;P52948-2;P52948-6	Nuclear pore complex protein Nup98-Nup96;Nuclear pore complex protein Nup98;Nuclear pore complex protein Nup96	NUP98
O14817	O14817	Tetraspanin-4	TSPAN4
P30153	P30153	Serine/threonine-protein phosphatase 2A 65 kDa regulatory subunit A alpha isoform	PPP2R1A
Q9UPN3-2;Q9UPN3-3	Q9UPN3-2;Q9UPN3-3	Microtubule-actin cross-linking factor 1, isoforms 1/2/3/5	MACF1
Q8NBX0	Q8NBX0	Saccharopine dehydrogenase-like oxidoreductase	SCCPDH
Q5QJE6	Q5QJE6	Deoxynucleotidyltransferase terminal-interacting protein 2	DNTTIP2
Q01780;Q01780-2	Q01780;Q01780-2	Exosome component 10	EXOSC10
P21281;P15313	P21281;P15313	V-type proton ATPase subunit B, brain isoform;V-type proton ATPase subunit B, kidney isoform	ATP6V1B2;ATP6V1B1
O95394;O95394-3;O95394-4	O95394;O95394-3;O95394-4	Phosphoacetylglucosamine mutase	PGM3
P11388;P11388-2;P11388-3;P11388-4	P11388;P11388-2;P11388-3;P11388-4	DNA topoisomerase 2-alpha	TOP2A
Q9UBB4;Q9UBB4-2	Q9UBB4;Q9UBB4-2	Ataxin-10	ATXN10
Q9BTE6;Q9BTE6-2;Q9BTE6-3	Q9BTE6;Q9BTE6-2;Q9BTE6-3	Alanyl-tRNA editing protein Aarsd1	AARSD1
Q8NFQ8	Q8NFQ8	Torsin-1A-interacting protein 2	TOR1AIP2
O00401	O00401	Neural Wiskott-Aldrich syndrome protein	WASL
P22059;Q969R2-5;Q969R2-4;Q969R2-6;Q969R2-3;Q969R2-2;Q969R2	P22059	Oxysterol-binding protein 1	OSBP
Q6YN16;Q6YN16-2	Q6YN16;Q6YN16-2	Hydroxysteroid dehydrogenase-like protein 2	HSDL2
Q6IBS0	Q6IBS0	Twinfilin-2	TWF2
P61764;P61764-2	P61764;P61764-2	Syntaxin-binding protein 1	STXBP1
Q16881-5;Q16881-2;Q16881-4;Q16881-3;Q16881-6;Q16881;Q16881-7	Q16881-5;Q16881-2;Q16881-4;Q16881-3;Q16881-6;Q16881;Q16881-7	Thioredoxin reductase 1, cytoplasmic	TXNRD1
Q9NXS2-3;Q9NXS2	Q9NXS2-3;Q9NXS2	Glutaminyl-peptide cyclotransferase-like protein	QPCTL
Q15075	Q15075	Early endosome antigen 1	EEA1
P48739;P48739-3;P48739-2	P48739;P48739-3;P48739-2	Phosphatidylinositol transfer protein beta isoform	PITPNB
O15067	O15067	Phosphoribosylformylglycinamidine synthase	PFAS
O15143	O15143	Actin-related protein 2/3 complex subunit 1B	ARPC1B
Q9NTJ5;Q9NTJ5-2	Q9NTJ5;Q9NTJ5-2	Phosphatidylinositide phosphatase SAC1	SACM1L
Q9H6S3;Q9H6S3-3;Q9H6S3-2	Q9H6S3;Q9H6S3-3	Epidermal growth factor receptor kinase substrate 8-like protein 2	EPS8L2
Q9BRA2	Q9BRA2	Thioredoxin domain-containing protein 17	TXNDC17
Q9BQE3	Q9BQE3	Tubulin alpha-1C chain	TUBA1C
Q99653	Q99653	Calcineurin B homologous protein 1	CHP1
Q8WVM8;Q8WVM8-2;Q8WVM8-3	Q8WVM8;Q8WVM8-2;Q8WVM8-3	Sec1 family domain-containing protein 1	SCFD1
Q16539;Q16539-3;Q16539-5;Q16539-4	Q16539;Q16539-3;Q16539-5;Q16539-4	Mitogen-activated protein kinase 14	MAPK14
Q13620-1;Q13620;Q13620-3	Q13620-1;Q13620;Q13620-3	Cullin-4B	CUL4B
Q13283;Q13283-2	Q13283	Ras GTPase-activating protein-binding protein 1	G3BP1
P78527;P78527-2	P78527;P78527-2	DNA-dependent protein kinase catalytic subunit	PRKDC
O95905;O95905-3;O95905-2	O95905;O95905-3;O95905-2	Protein SGT1	ECD
P12081;P12081-4;P12081-2;P12081-3	P12081;P12081-4;P12081-2;P12081-3	Histidine--tRNA ligase, cytoplasmic	HARS
Q8TCJ2	Q8TCJ2	Dolichyl-diphosphooligosaccharide--protein glycosyltransferase subunit STT3B	STT3B
Q13131;Q13131-2;P54646	Q13131;Q13131-2	5-AMP-activated protein kinase catalytic subunit alpha-1	PRKAA1
P13984	P13984	General transcription factor IIF subunit 2	GTF2F2
P15311	P15311	Ezrin	EZR
Q9Y3Z3;Q9Y3Z3-4;Q9Y3Z3-3	Q9Y3Z3;Q9Y3Z3-4;Q9Y3Z3-3	Deoxynucleoside triphosphate triphosphohydrolase SAMHD1	SAMHD1
P42892-2;P42892-3;P42892-4;P42892	P42892-2;P42892-3;P42892-4;P42892	Endothelin-converting enzyme 1	ECE1
P14618-2	P14618-2	Pyruvate kinase PKM	PKM
P36543-2;P36543;P36543-3	P36543-2;P36543;P36543-3	V-type proton ATPase subunit E 1	ATP6V1E1
Q9UBQ0;Q9UBQ0-2	Q9UBQ0;Q9UBQ0-2	Vacuolar protein sorting-associated protein 29	VPS29
P36405	P36405	ADP-ribosylation factor-like protein 3	ARL3
O75821	O75821	Eukaryotic translation initiation factor 3 subunit G	EIF3G
P06730;P06730-3;P06730-2;A6NMX2	P06730;P06730-3;P06730-2	Eukaryotic translation initiation factor 4E	EIF4E
Q9H223	Q9H223	EH domain-containing protein 4	EHD4
Q7Z460-2;Q7Z460-4;Q7Z460-5;Q7Z460-3;Q7Z460	Q7Z460-2;Q7Z460-4;Q7Z460-5;Q7Z460-3;Q7Z460	CLIP-associating protein 1	CLASP1
O95336	O95336	6-phosphogluconolactonase	PGLS
Q58FF8	Q58FF8	Putative heat shock protein HSP 90-beta 2	HSP90AB2P
Q9UKG1	Q9UKG1	DCC-interacting protein 13-alpha	APPL1
Q96C19	Q96C19	EF-hand domain-containing protein D2	EFHD2
P60903	P60903	Protein S100-A10	S100A10
P22314-2;P22314	P22314-2;P22314	Ubiquitin-like modifier-activating enzyme 1	UBA1
P49593;P49593-2	P49593;P49593-2	Protein phosphatase 1F	PPM1F
P61353	P61353	60S ribosomal protein L27	RPL27
P29692;P29692-3;P29692-2;P29692-4	P29692;P29692-3;P29692-2;P29692-4	Elongation factor 1-delta	EEF1D
P00568;Q9Y6K8-2;Q9Y6K8-3;Q9Y6K8	P00568	Adenylate kinase isoenzyme 1	AK1
P11310;P11310-2	P11310;P11310-2	Medium-chain specific acyl-CoA dehydrogenase, mitochondrial	ACADM
Q04206-2;Q04206-3;Q04206;Q04206-4	Q04206-2;Q04206-3;Q04206;Q04206-4	Transcription factor p65	RELA
P62424	P62424	60S ribosomal protein L7a	RPL7A
P12270;P12270-2	P12270;P12270-2	Nucleoprotein TPR	TPR
P30740;P30740-2;O75830	P30740;P30740-2	Leukocyte elastase inhibitor	SERPINB1
Q9NZL9;Q9NZL9-2;Q9NZL9-4;Q9NZL9-3;Q9NZL9-5	Q9NZL9;Q9NZL9-2;Q9NZL9-4;Q9NZL9-3	Methionine adenosyltransferase 2 subunit beta	MAT2B
P00558;P00558-2;P07205	P00558;P00558-2	Phosphoglycerate kinase 1	PGK1
P49790-2;P49790;P49790-3	P49790-2;P49790;P49790-3	Nuclear pore complex protein Nup153	NUP153
Q8IVF2-3;Q8IVF2;Q8IVF2-2	Q8IVF2-3;Q8IVF2	Protein AHNAK2	AHNAK2
Q86VI3	Q86VI3	Ras GTPase-activating-like protein IQGAP3	IQGAP3
Q15386;Q15386-2;Q15386-3	Q15386	Ubiquitin-protein ligase E3C	UBE3C
Q15056-2;Q15056	Q15056-2;Q15056	Eukaryotic translation initiation factor 4H	EIF4H
P15927;P15927-2;P15927-3	P15927;P15927-2;P15927-3	Replication protein A 32 kDa subunit	RPA2
O15511;O15511-2	O15511;O15511-2	Actin-related protein 2/3 complex subunit 5	ARPC5
P06737-2;P06737	P06737-2;P06737	Glycogen phosphorylase, liver form	PYGL
Q8TC12;Q8TC12-2;Q8TC12-3	Q8TC12;Q8TC12-2;Q8TC12-3	Retinol dehydrogenase 11	RDH11
Q70E73;Q70E73-5;Q70E73-2;Q70E73-8;Q70E73-7;Q70E73-4;Q70E73-3;Q70E73-9;Q70E73-6	Q70E73;Q70E73-5;Q70E73-2;Q70E73-8;Q70E73-7;Q70E73-4;Q70E73-3;Q70E73-9;Q70E73-6	Ras-associated and pleckstrin homology domains-containing protein 1	RAPH1
Q58FF6	Q58FF6	Putative heat shock protein HSP 90-beta 4	HSP90AB4P
Q02543	Q02543	60S ribosomal protein L18a	RPL18A
O00429-4;O00429-2;O00429-5;O00429-3;O00429;O00429-8;O00429-6;O00429-7	O00429-4;O00429-2;O00429-5;O00429-3;O00429;O00429-8;O00429-6;O00429-7	Dynamin-1-like protein	DNM1L
O60763;O60763-2;REV__Q5VZ89-5;REV__Q5VZ89-3;REV__Q5VZ89;REV__Q5VZ89-7	O60763;O60763-2	General vesicular transport factor p115	USO1
Q9UHB9;Q9UHB9-4;Q9UHB9-2;Q9UHB9-3	Q9UHB9;Q9UHB9-4;Q9UHB9-2	Signal recognition particle subunit SRP68	SRP68
Q9NZJ7-2;Q9NZJ7;Q9NZJ7-3	Q9NZJ7-2;Q9NZJ7	Mitochondrial carrier homolog 1	MTCH1
Q9HB71;Q9HB71-3;Q9HB71-2	Q9HB71;Q9HB71-3	Calcyclin-binding protein	CACYBP
P63244	P63244	Guanine nucleotide-binding protein subunit beta-2-like 1;Guanine nucleotide-binding protein subunit beta-2-like 1, N-terminally processed	GNB2L1
Q00535;Q00535-2	Q00535;Q00535-2	Cyclin-dependent-like kinase 5	CDK5
Q9UI10;Q9UI10-3;Q9UI10-2	Q9UI10;Q9UI10-3;Q9UI10-2	Translation initiation factor eIF-2B subunit delta	EIF2B4
Q9NY12-2;Q9NY12	Q9NY12-2;Q9NY12	H/ACA ribonucleoprotein complex subunit 1	GAR1
Q13310-2;Q13310;Q13310-3;P0CB38	Q13310-2;Q13310;Q13310-3	Polyadenylate-binding protein 4	PABPC4
P13674-3;P13674-2;P13674	P13674-3;P13674-2;P13674	Prolyl 4-hydroxylase subunit alpha-1	P4HA1
O43324;O43324-2	O43324;O43324-2	Eukaryotic translation elongation factor 1 epsilon-1	EEF1E1
O43818	O43818	U3 small nucleolar RNA-interacting protein 2	RRP9
P61106	P61106	Ras-related protein Rab-14	RAB14
P09543-2;P09543	P09543-2;P09543	2,3-cyclic-nucleotide 3-phosphodiesterase	CNP
P10398;P10398-2	P10398	Serine/threonine-protein kinase A-Raf	ARAF
Q15717;Q15717-2;Q12926-2;Q12926;P26378-4;P26378-2;P26378-5;P26378;P26378-3	Q15717;Q15717-2	ELAV-like protein 1	ELAVL1
P62316-2;P62316	P62316-2;P62316	Small nuclear ribonucleoprotein Sm D2	SNRPD2
P52565;P52565-2	P52565;P52565-2	Rho GDP-dissociation inhibitor 1	ARHGDIA
P09960;P09960-2;P09960-4;P09960-3	P09960;P09960-2;P09960-4;P09960-3	Leukotriene A-4 hydrolase	LTA4H
P04040	P04040	Catalase	CAT
O15533-2;O15533;O15533-3;O15533-4	O15533-2;O15533;O15533-3	Tapasin	TAPBP
O43399;O43399-5;O43399-7;O43399-2;O43399-4;O43399-3;O43399-6	O43399;O43399-5;O43399-7;O43399-2;O43399-4;O43399-3;O43399-6	Tumor protein D54	TPD52L2
Q96S59;Q96S59-2;Q96S59-3	Q96S59;Q96S59-2;Q96S59-3	Ran-binding protein 9	RANBP9
P35250;P35250-2	P35250;P35250-2	Replication factor C subunit 2	RFC2
Q05048	Q05048	Cleavage stimulation factor subunit 1	CSTF1
Q9NQT5;Q9NQT5-2	Q9NQT5	Exosome complex component RRP40	EXOSC3
O00231;O00231-2	O00231;O00231-2	26S proteasome non-ATPase regulatory subunit 11	PSMD11
O43488;Q8NHP1;O95154	O43488	Aflatoxin B1 aldehyde reductase member 2	AKR7A2
P53701	P53701	Cytochrome c-type heme lyase	HCCS
P16615;P16615-5;P16615-2;P16615-3;P16615-4	P16615;P16615-5;P16615-2;P16615-3;P16615-4	Sarcoplasmic/endoplasmic reticulum calcium ATPase 2	ATP2A2
P49589-2;P49589;P49589-3	P49589-2;P49589;P49589-3	Cysteine--tRNA ligase, cytoplasmic	CARS
P09104;P09104-2	P09104;P09104-2	Gamma-enolase	ENO2
P11908;P11908-2;P21108	P11908;P11908-2	Ribose-phosphate pyrophosphokinase 2	PRPS2
O94901-6;O94901-5;O94901-8;O94901;O94901-9;O94901-2;O94901-7;O94901-3	O94901-6;O94901-5;O94901-8;O94901;O94901-9	SUN domain-containing protein 1	SUN1
O43660-2;O43660	O43660-2;O43660	Pleiotropic regulator 1	PLRG1
O60271-4;O60271;O60271-9;O60271-2;O60271-5;O60271-3;Q9UPT6;Q9UPT6-2	O60271-4;O60271;O60271-9;O60271-2;O60271-5;O60271-3	C-Jun-amino-terminal kinase-interacting protein 4	SPAG9
Q07020-2;Q07020	Q07020-2;Q07020	60S ribosomal protein L18	RPL18
P60842;P60842-2	P60842;P60842-2	Eukaryotic initiation factor 4A-I	EIF4A1
P46013-2;P46013	P46013-2;P46013	Antigen KI-67	MKI67
P05387	P05387	60S acidic ribosomal protein P2	RPLP2
O14744-2;O14744;O14744-3;O14744-5;O14744-4	O14744-2;O14744;O14744-3;O14744-5;O14744-4	Protein arginine N-methyltransferase 5;Protein arginine N-methyltransferase 5, N-terminally processed	PRMT5
O95870;O95870-2	O95870;O95870-2	Abhydrolase domain-containing protein 16A	ABHD16A
Q9BPX3	Q9BPX3	Condensin complex subunit 3	NCAPG
Q8IWE2;Q8IWE2-2	Q8IWE2;Q8IWE2-2	Protein NOXP20	FAM114A1
P53618	P53618	Coatomer subunit beta	COPB1
P84022-2;P84022;O15198-2;Q15796-2;Q15796;O15198;P84022-3;Q99717;Q15797;P84022-4	P84022-2;P84022;O15198-2;Q15796-2;Q15796;O15198;P84022-3;Q99717;Q15797	Mothers against decapentaplegic homolog 3;Mothers against decapentaplegic homolog 9;Mothers against decapentaplegic homolog 2;Mothers against decapentaplegic homolog 5;Mothers against decapentaplegic homolog 1	SMAD3;SMAD9;SMAD2;SMAD5;SMAD1
P47897;P47897-2	P47897;P47897-2	Glutamine--tRNA ligase	QARS
P55060-3;P55060;P55060-4;P55060-2	P55060-3;P55060;P55060-4	Exportin-2	CSE1L
P10301	P10301	Ras-related protein R-Ras	RRAS
P29317;P29317-2	P29317	Ephrin type-A receptor 2	EPHA2
Q92882	Q92882	Osteoclast-stimulating factor 1	OSTF1
P40123;P40123-2;P40123-3	P40123;P40123-2	Adenylyl cyclase-associated protein 2	CAP2
P42166	P42166	Lamina-associated polypeptide 2, isoform alpha;Thymopoietin;Thymopentin	TMPO
Q9H944;Q9H944-2	Q9H944;Q9H944-2	Mediator of RNA polymerase II transcription subunit 20	MED20
Q96EE3;Q96EE3-1	Q96EE3;Q96EE3-1	Nucleoporin SEH1	SEH1L
Q8NBJ5	Q8NBJ5	Procollagen galactosyltransferase 1	COLGALT1
O94826	O94826	Mitochondrial import receptor subunit TOM70	TOMM70A
P48651;P48651-3;P48651-2	P48651;P48651-3;P48651-2	Phosphatidylserine synthase 1	PTDSS1
P04181;P04181-2	P04181;P04181-2	Ornithine aminotransferase, mitochondrial;Ornithine aminotransferase, hepatic form;Ornithine aminotransferase, renal form	OAT
Q9UHB6;Q9UHB6-4;Q9UHB6-3;Q9UHB6-2;Q9UHB6-5	Q9UHB6;Q9UHB6-4;Q9UHB6-3;Q9UHB6-2;Q9UHB6-5	LIM domain and actin-binding protein 1	LIMA1
Q9UHV9	Q9UHV9	Prefoldin subunit 2	PFDN2
P55209-2;P55209	P55209-2;P55209	Nucleosome assembly protein 1-like 1	NAP1L1
O76094;O76094-2	O76094;O76094-2	Signal recognition particle subunit SRP72	SRP72
P54578-2;P54578;P54578-3	P54578-2;P54578;P54578-3	Ubiquitin carboxyl-terminal hydrolase 14	USP14
Q9UGI8-2;Q9UGI8	Q9UGI8-2;Q9UGI8	Testin	TES
P29144	P29144	Tripeptidyl-peptidase 2	TPP2
Q32P41	Q32P41	tRNA (guanine(37)-N1)-methyltransferase	TRMT5
Q9Y2L1;Q9Y2L1-2	Q9Y2L1;Q9Y2L1-2	Exosome complex exonuclease RRP44	DIS3
Q9UNF1;Q9UNF1-2;Q12816-5;Q12816-2;Q9Y5V3;Q9Y5V3-2;Q12816-3;Q12816-4;Q12816	Q9UNF1;Q9UNF1-2	Melanoma-associated antigen D2	MAGED2
Q6UXN9	Q6UXN9	WD repeat-containing protein 82	WDR82
P23497-7;P23497-6;P23497-5;P23497-2;P23497-3;P23497;P23497-4;Q9H930-1;Q9H930-2;Q9H930	P23497-7;P23497-6;P23497-5;P23497-2;P23497-3;P23497;P23497-4	Nuclear autoantigen Sp-100	SP100
O75694;O75694-2	O75694;O75694-2	Nuclear pore complex protein Nup155	NUP155
P05198	P05198	Eukaryotic translation initiation factor 2 subunit 1	EIF2S1
Q96EK5	Q96EK5	KIF1-binding protein	KIAA1279
Q14008-2;Q14008;Q14008-3	Q14008-2;Q14008;Q14008-3	Cytoskeleton-associated protein 5	CKAP5
P29590-11;P29590;P29590-14;P29590-10;P29590-4;P29590-12;P29590-2;P29590-5;P29590-9;P29590-13;P29590-3;P29590-8	P29590-11;P29590;P29590-14;P29590-10;P29590-4;P29590-12;P29590-2;P29590-5;P29590-9;P29590-13;P29590-3;P29590-8	Protein PML	PML
Q9GZQ8;A6NCE7;Q9H492;Q9H492-2	Q9GZQ8;A6NCE7;Q9H492;Q9H492-2	Microtubule-associated proteins 1A/1B light chain 3B;Microtubule-associated proteins 1A/1B light chain 3 beta 2;Microtubule-associated proteins 1A/1B light chain 3A	MAP1LC3B;MAP1LC3B2;MAP1LC3A
P24752;P24752-2	P24752	Acetyl-CoA acetyltransferase, mitochondrial	ACAT1
Q99733;Q99733-2	Q99733;Q99733-2	Nucleosome assembly protein 1-like 4	NAP1L4
Q7L2E3-3;Q7L2E3;Q7L2E3-2	Q7L2E3-3;Q7L2E3;Q7L2E3-2	Putative ATP-dependent RNA helicase DHX30	DHX30
Q6NZI2;Q6NZI2-2;Q6NZI2-3	Q6NZI2;Q6NZI2-2	Polymerase I and transcript release factor	PTRF
Q01813;Q01813-2	Q01813;Q01813-2	ATP-dependent 6-phosphofructokinase, platelet type	PFKP
P06132	P06132	Uroporphyrinogen decarboxylase	UROD
P27694	P27694	Replication protein A 70 kDa DNA-binding subunit;Replication protein A 70 kDa DNA-binding subunit, N-terminally processed	RPA1
Q9BVA1	Q9BVA1	Tubulin beta-2B chain	TUBB2B
Q13561;Q13561-3;Q13561-2	Q13561;Q13561-3;Q13561-2	Dynactin subunit 2	DCTN2
P63010;P63010-2;P63010-3	P63010;P63010-2;P63010-3	AP-2 complex subunit beta	AP2B1
P04632;Q96L46	P04632	Calpain small subunit 1	CAPNS1
P27695	P27695	DNA-(apurinic or apyrimidinic site) lyase;DNA-(apurinic or apyrimidinic site) lyase, mitochondrial	APEX1
P35611-2;P35611-6;P35611;P35611-3;P35611-4;P35611-5;P35612-2;P35612-8;P35612-9;P35612-4;P35612-3;P35612	P35611-2;P35611-6;P35611;P35611-3;P35611-4;P35611-5	Alpha-adducin	ADD1
Q00325-2;Q00325	Q00325-2;Q00325	Phosphate carrier protein, mitochondrial	SLC25A3
Q9BW19	Q9BW19	Kinesin-like protein KIFC1	KIFC1
Q99808;Q99808-2	Q99808;Q99808-2	Equilibrative nucleoside transporter 1	SLC29A1
Q13867	Q13867	Bleomycin hydrolase	BLMH
Q13200;Q13200-3;Q13200-2	Q13200;Q13200-3;Q13200-2	26S proteasome non-ATPase regulatory subunit 2	PSMD2
Q12797-10;Q12797;Q12797-7;Q12797-4;Q12797-3;Q12797-9;Q12797-6;Q12797-11;Q12797-5;Q12797-8;Q12797-2	Q12797-10;Q12797	Aspartyl/asparaginyl beta-hydroxylase	ASPH
Q03135;Q03135-2	Q03135;Q03135-2	Caveolin-1	CAV1
P61158;Q9P1U1-2;Q9P1U1-3;Q9P1U1;Q9C0K3	P61158	Actin-related protein 3	ACTR3
A0FGR8-2;A0FGR8;A0FGR8-6;A0FGR8-5;A0FGR8-4	A0FGR8-2;A0FGR8;A0FGR8-6	Extended synaptotagmin-2	ESYT2
P17301	P17301	Integrin alpha-2	ITGA2
Q9P287;Q9P287-4;Q9P287-3;Q9P287-2	Q9P287;Q9P287-4;Q9P287-3;Q9P287-2	BRCA2 and CDKN1A-interacting protein	BCCIP
Q9NPQ8-4;Q9NPQ8;Q9NPQ8-2;Q9NPQ8-3	Q9NPQ8-4;Q9NPQ8;Q9NPQ8-2;Q9NPQ8-3	Synembryn-A	RIC8A
Q15021;REV__Q02790	Q15021	Condensin complex subunit 1	NCAPD2
P07858	P07858	Cathepsin B;Cathepsin B light chain;Cathepsin B heavy chain	CTSB
P52789;P52790	P52789	Hexokinase-2	HK2
Q7L2H7;Q7L2H7-2	Q7L2H7;Q7L2H7-2	Eukaryotic translation initiation factor 3 subunit M	EIF3M
Q08AM6;Q08AM6-2	Q08AM6	Protein VAC14 homolog	VAC14
P37802;P37802-2;Q9UI15	P37802;P37802-2	Transgelin-2	TAGLN2
P30566;P30566-2	P30566;P30566-2	Adenylosuccinate lyase	ADSL
O15371-2;O15371-3;O15371	O15371-2;O15371-3;O15371	Eukaryotic translation initiation factor 3 subunit D	EIF3D
O95747	O95747	Serine/threonine-protein kinase OSR1	OXSR1
Q9NYP7;Q9NYP7-2;Q9NYP7-3	Q9NYP7;Q9NYP7-2	Elongation of very long chain fatty acids protein 5	ELOVL5
Q9BW27;Q9BW27-3;Q9BW27-2	Q9BW27;Q9BW27-3;Q9BW27-2	Nuclear pore complex protein Nup85	NUP85
Q15814	Q15814	Tubulin-specific chaperone C	TBCC
Q15121;Q15121-2	Q15121;Q15121-2	Astrocytic phosphoprotein PEA-15	PEA15
P46734;P46734-3;P46734-2	P46734;P46734-3;P46734-2	Dual specificity mitogen-activated protein kinase kinase 3	MAP2K3
O00442;O00442-2	O00442;O00442-2	RNA 3-terminal phosphate cyclase	RTCA
P10644;P10644-2;P31321	P10644;P10644-2	cAMP-dependent protein kinase type I-alpha regulatory subunit;cAMP-dependent protein kinase type I-alpha regulatory subunit, N-terminally processed	PRKAR1A
Q9P2J5;Q9P2J5-2;Q9P2J5-3	Q9P2J5;Q9P2J5-2	Leucine--tRNA ligase, cytoplasmic	LARS
Q9NRN7;Q9NRN7-2	Q9NRN7;Q9NRN7-2	L-aminoadipate-semialdehyde dehydrogenase-phosphopantetheinyl transferase	AASDHPPT
Q66K74-2;Q66K74	Q66K74-2;Q66K74	Microtubule-associated protein 1S;MAP1S heavy chain;MAP1S light chain	MAP1S
Q16401-2;Q16401	Q16401-2;Q16401	26S proteasome non-ATPase regulatory subunit 5	PSMD5
Q14764	Q14764	Major vault protein	MVP
Q14738;Q14738-3;Q14738-2	Q14738;Q14738-3;Q14738-2	Serine/threonine-protein phosphatase 2A 56 kDa regulatory subunit delta isoform	PPP2R5D
P61163	P61163	Alpha-centractin	ACTR1A
P52788;P52788-2	P52788;P52788-2	Spermine synthase	SMS
P49368;P49368-2	P49368;P49368-2	T-complex protein 1 subunit gamma	CCT3
P13861-2;P13861;P31323	P13861-2;P13861	cAMP-dependent protein kinase type II-alpha regulatory subunit	PRKAR2A
O00303	O00303	Eukaryotic translation initiation factor 3 subunit F	EIF3F
O75477	O75477	Erlin-1	ERLIN1
Q9H9A6	Q9H9A6	Leucine-rich repeat-containing protein 40	LRRC40
P43034;P43034-2	P43034	Platelet-activating factor acetylhydrolase IB subunit alpha	PAFAH1B1
O15397;O15397-2	O15397;O15397-2	Importin-8	IPO8
P41250	P41250	Glycine--tRNA ligase	GARS
Q9UIQ6-3;Q9UIQ6-2;Q9UIQ6	Q9UIQ6-3;Q9UIQ6-2;Q9UIQ6	Leucyl-cystinyl aminopeptidase;Leucyl-cystinyl aminopeptidase, pregnancy serum form	LNPEP
Q96J02-3;Q96J02-2;Q96J02;Q9H0M0-6;Q9H0M0-3;Q9H0M0	Q96J02-3;Q96J02-2;Q96J02	E3 ubiquitin-protein ligase Itchy homolog	ITCH
Q86W92-4;Q86W92-2;Q86W92;Q86W92-3;Q86W92-5;Q8ND30-3;Q8ND30-2;Q8ND30	Q86W92-4;Q86W92-2;Q86W92;Q86W92-3	Liprin-beta-1	PPFIBP1
Q06124-2;Q06124;Q06124-3	Q06124-2;Q06124;Q06124-3	Tyrosine-protein phosphatase non-receptor type 11	PTPN11
O15231-6;O15231;O15231-3;O15231-8;O15231-4;O15231-7;O15231-5;O15231-2;O15231-9	O15231-6;O15231;O15231-3;O15231-8;O15231-4;O15231-7;O15231-5;O15231-2	Zinc finger protein 185	ZNF185
P61586	P61586	Transforming protein RhoA	RHOA
Q9UBQ5;Q9UBQ5-2	Q9UBQ5;Q9UBQ5-2	Eukaryotic translation initiation factor 3 subunit K	EIF3K
Q9NVD7;Q9HBI1-3;Q9HBI1;Q9HBI1-2	Q9NVD7	Alpha-parvin	PARVA
Q13838;Q13838-2	Q13838;Q13838-2	Spliceosome RNA helicase DDX39B	DDX39B
P30520;Q8N142;Q8N142-2	P30520	Adenylosuccinate synthetase isozyme 2	ADSS
P23258;Q9NRH3	P23258;Q9NRH3	Tubulin gamma-1 chain;Tubulin gamma-2 chain	TUBG1;TUBG2
A0AVT1;A0AVT1-2;A0AVT1-4;A0AVT1-3	A0AVT1;A0AVT1-2	Ubiquitin-like modifier-activating enzyme 6	UBA6
P11216	P11216	Glycogen phosphorylase, brain form	PYGB
Q92542-2;Q92542	Q92542-2;Q92542	Nicastrin	NCSTN
Q04637-4	Q04637-4	Eukaryotic translation initiation factor 4 gamma 1	EIF4G1
P61289;P61289-3;P61289-2	P61289;P61289-3;P61289-2	Proteasome activator complex subunit 3	PSME3
P60228	P60228	Eukaryotic translation initiation factor 3 subunit E	EIF3E
O43765	O43765	Small glutamine-rich tetratricopeptide repeat-containing protein alpha	SGTA
P27797	P27797	Calreticulin	CALR
Q9H3H3-2;Q9H3H3-3;Q9H3H3	Q9H3H3-2;Q9H3H3-3;Q9H3H3	UPF0696 protein C11orf68	C11orf68
Q15642-2;Q15642;Q15642-4;Q15642-3;Q15642-5	Q15642-2;Q15642;Q15642-4;Q15642-3;Q15642-5	Cdc42-interacting protein 4	TRIP10
Q15208;Q9Y2H1-2;Q9Y2H1	Q15208	Serine/threonine-protein kinase 38	STK38
P68366-2;P68366	P68366-2;P68366	Tubulin alpha-4A chain	TUBA4A
O95347;O95347-2	O95347;O95347-2	Structural maintenance of chromosomes protein 2	SMC2
P57088	P57088	Transmembrane protein 33	TMEM33
Q9NZ08;Q9NZ08-2	Q9NZ08;Q9NZ08-2	Endoplasmic reticulum aminopeptidase 1	ERAP1
Q9NSD9;Q9NSD9-2	Q9NSD9;Q9NSD9-2	Phenylalanine--tRNA ligase beta subunit	FARSB
Q96HC4;Q96HC4-7;Q96HC4-4;Q96HC4-6;Q96HC4-3;Q96HC4-2;Q96HC4-5	Q96HC4;Q96HC4-7;Q96HC4-4;Q96HC4-6	PDZ and LIM domain protein 5	PDLIM5
P17252;P05129-2;P05771;P05771-2;P05129	P17252	Protein kinase C alpha type	PRKCA
P16070-18;P16070-12;P16070-14;P16070-13;P16070-11;P16070-10;P16070-16;P16070-8;P16070-17;P16070-6;P16070-4;P16070-3;P16070-7;P16070-5;P16070;P16070-15;P16070-9;P16070-19	P16070-18;P16070-12;P16070-14;P16070-13;P16070-11;P16070-10;P16070-16;P16070-8;P16070-17;P16070-6;P16070-4;P16070-3;P16070-7;P16070-5;P16070;P16070-15;P16070-9	CD44 antigen	CD44
O43847;O43847-2	O43847;O43847-2	Nardilysin	NRD1
P08758	P08758	Annexin A5	ANXA5
Q99439;Q99439-2	Q99439;Q99439-2	Calponin-2	CNN2
Q53GQ0;Q53GQ0-2	Q53GQ0	Very-long-chain 3-oxoacyl-CoA reductase	HSD17B12
Q14974;Q14974-2	Q14974;Q14974-2	Importin subunit beta-1	KPNB1
Q13895	Q13895	Bystin	BYSL
Q13144	Q13144	Translation initiation factor eIF-2B subunit epsilon	EIF2B5
P35237	P35237	Serpin B6	SERPINB6
P49591	P49591	Serine--tRNA ligase, cytoplasmic	SARS
Q8WUM4;Q8WUM4-2;Q8WUM4-3	Q8WUM4;Q8WUM4-2	Programmed cell death 6-interacting protein	PDCD6IP
Q6L8Q7;Q6L8Q7-2	Q6L8Q7;Q6L8Q7-2	2,5-phosphodiesterase 12	PDE12
Q5SRE5;Q5SRE5-2	Q5SRE5;Q5SRE5-2	Nucleoporin NUP188 homolog	NUP188
P08559;P08559-4;P08559-3;P08559-2;P29803	P08559;P08559-4;P08559-3;P08559-2	Pyruvate dehydrogenase E1 component subunit alpha, somatic form, mitochondrial	PDHA1
Q04446	Q04446	1,4-alpha-glucan-branching enzyme	GBE1
Q96HE7;Q86YB8	Q96HE7	ERO1-like protein alpha	ERO1L
Q969V3-2;Q969V3	Q969V3-2;Q969V3	Nicalin	NCLN
Q05209;Q05209-2;Q05209-3	Q05209;Q05209-2;Q05209-3	Tyrosine-protein phosphatase non-receptor type 12	PTPN12
P41252	P41252	Isoleucine--tRNA ligase, cytoplasmic	IARS
P11177-2;P11177;P11177-3	P11177-2;P11177;P11177-3	Pyruvate dehydrogenase E1 component subunit beta, mitochondrial	PDHB
P28482;P28482-2	P28482;P28482-2	Mitogen-activated protein kinase 1	MAPK1
Q9Y5B9	Q9Y5B9	FACT complex subunit SPT16	SUPT16H
Q9NX40;Q9NX40-3;Q9NX40-2;Q9NX40-4	Q9NX40;Q9NX40-3;Q9NX40-2;Q9NX40-4	OCIA domain-containing protein 1	OCIAD1
Q9H2G2-2;Q9H2G2	Q9H2G2-2;Q9H2G2	STE20-like serine/threonine-protein kinase	SLK
P49257	P49257	Protein ERGIC-53	LMAN1
P17174;P17174-2	P17174;P17174-2	Aspartate aminotransferase, cytoplasmic	GOT1
O43264;O43264-2	O43264;O43264-2	Centromere/kinetochore protein zw10 homolog	ZW10
O75976;O75976-2	O75976;O75976-2	Carboxypeptidase D	CPD
Q9Y3A5	Q9Y3A5	Ribosome maturation protein SBDS	SBDS
Q04760-2;Q04760	Q04760-2;Q04760	Lactoylglutathione lyase	GLO1
P28288;P28288-2	P28288;P28288-2	ATP-binding cassette sub-family D member 3	ABCD3
O43242;O43242-2	O43242;O43242-2	26S proteasome non-ATPase regulatory subunit 3	PSMD3
P00338;P00338-3;P00338-4;P00338-5;P00338-2;Q6ZMR3	P00338;P00338-3;P00338-4;P00338-5;P00338-2	L-lactate dehydrogenase A chain	LDHA
Q16222-2;Q16222-3;Q16222	Q16222-2;Q16222-3;Q16222	UDP-N-acetylhexosamine pyrophosphorylase;UDP-N-acetylgalactosamine pyrophosphorylase;UDP-N-acetylglucosamine pyrophosphorylase	UAP1
P62330	P62330	ADP-ribosylation factor 6	ARF6
P54709;P54709-2	P54709	Sodium/potassium-transporting ATPase subunit beta-3	ATP1B3
P36507	P36507	Dual specificity mitogen-activated protein kinase kinase 2	MAP2K2
P15374	P15374	Ubiquitin carboxyl-terminal hydrolase isozyme L3	UCHL3
P33176;O60282;Q12840;O60282-2	P33176	Kinesin-1 heavy chain	KIF5B
Q9Y5P6;Q9Y5P6-2	Q9Y5P6;Q9Y5P6-2	Mannose-1-phosphate guanyltransferase beta	GMPPB
Q9Y371;Q9Y371-2;Q9Y371-3	Q9Y371;Q9Y371-2	Endophilin-B1	SH3GLB1
Q15293;Q15293-2	Q15293;Q15293-2	Reticulocalbin-1	RCN1
P41227;P41227-2;Q9BSU3	P41227;P41227-2	N-alpha-acetyltransferase 10	NAA10
P35659;P35659-2	P35659;P35659-2	Protein DEK	DEK
P35244	P35244	Replication protein A 14 kDa subunit	RPA3
O95163	O95163	Elongator complex protein 1	IKBKAP
P11021	P11021	78 kDa glucose-regulated protein	HSPA5
Q9NZN4;Q9NZN4-2	Q9NZN4;Q9NZN4-2	EH domain-containing protein 2	EHD2
Q92974-3;Q92974-2;Q92974	Q92974-3;Q92974-2;Q92974	Rho guanine nucleotide exchange factor 2	ARHGEF2
P42025	P42025	Beta-centractin	ACTR1B
Q92973-2;Q92973;Q92973-3	Q92973-2;Q92973;Q92973-3	Transportin-1	TNPO1
Q99661;Q99661-2	Q99661;Q99661-2	Kinesin-like protein KIF2C	KIF2C
Q96TA1-2;Q96TA1	Q96TA1-2;Q96TA1	Niban-like protein 1	FAM129B
P22234;P22234-2	P22234;P22234-2	Multifunctional protein ADE2;Phosphoribosylaminoimidazole-succinocarboxamide synthase;Phosphoribosylaminoimidazole carboxylase	PAICS
P21399	P21399	Cytoplasmic aconitate hydratase	ACO1
P17655;P17655-2	P17655;P17655-2	Calpain-2 catalytic subunit	CAPN2
P06396-2;P06396-4;P06396-3;P06396;CON__Q3SX14	P06396-2;P06396-4;P06396-3;P06396	Gelsolin	GSN
P00387-2;P00387;P00387-3	P00387-2;P00387;P00387-3	NADH-cytochrome b5 reductase 3;NADH-cytochrome b5 reductase 3 membrane-bound form;NADH-cytochrome b5 reductase 3 soluble form	CYB5R3
O00410;O00410-3;O00410-2;O60518	O00410;O00410-3;O00410-2	Importin-5	IPO5
O00154-4;O00154-6;O00154-7;O00154;O00154-5;O00154-2;O00154-3	O00154-4;O00154-6;O00154-7;O00154;O00154-5;O00154-2;O00154-3	Cytosolic acyl coenzyme A thioester hydrolase	ACOT7
O00299	O00299	Chloride intracellular channel protein 1	CLIC1
Q9Y6E0-2;Q9Y6E0	Q9Y6E0-2;Q9Y6E0	Serine/threonine-protein kinase 24;Serine/threonine-protein kinase 24 36 kDa subunit;Serine/threonine-protein kinase 24 12 kDa subunit	STK24
Q9ULV4;Q9ULV4-2;Q9ULV4-3;Q6QEF8-4;Q6QEF8-3;Q6QEF8-2;Q6QEF8-5;Q6QEF8	Q9ULV4;Q9ULV4-2;Q9ULV4-3	Coronin-1C	CORO1C
Q9NR12;Q9NR12-2;Q9NR12-5;Q9NR12-6;Q9NR12-4;Q9NR12-3	Q9NR12;Q9NR12-2	PDZ and LIM domain protein 7	PDLIM7
Q92597;Q92597-3;Q92597-2	Q92597;Q92597-3;Q92597-2	Protein NDRG1	NDRG1
Q86TI2;Q86TI2-2;Q86TI2-4	Q86TI2;Q86TI2-2;Q86TI2-4	Dipeptidyl peptidase 9	DPP9
Q09666;Q09666-2	Q09666	Neuroblast differentiation-associated protein AHNAK	AHNAK
Q01518;Q01518-2	Q01518;Q01518-2	Adenylyl cyclase-associated protein 1	CAP1
P61221	P61221	ATP-binding cassette sub-family E member 1	ABCE1
P51114-2;P51114;P51114-3	P51114-2;P51114;P51114-3	Fragile X mental retardation syndrome-related protein 1	FXR1
P13797;P13797-2;P13797-3	P13797;P13797-2;P13797-3	Plastin-3	PLS3
P36551;P36551-2	P36551	Oxygen-dependent coproporphyrinogen-III oxidase, mitochondrial	CPOX
Q9Y617	Q9Y617	Phosphoserine aminotransferase	PSAT1
Q9NR50-3;Q9NR50-2;Q9NR50	Q9NR50-3;Q9NR50-2;Q9NR50	Translation initiation factor eIF-2B subunit gamma	EIF2B3
Q13813-3;Q13813;Q13813-2	Q13813-3;Q13813;Q13813-2	Spectrin alpha chain, non-erythrocytic 1	SPTAN1
Q01082;Q01082-2;Q01082-3	Q01082;Q01082-2;Q01082-3	Spectrin beta chain, non-erythrocytic 1	SPTBN1
P35613-2;P35613;P35613-4;P35613-3	P35613-2;P35613;P35613-4;P35613-3	Basigin	BSG
P23229-4;P23229-2;P23229-5;P23229-3;P23229-9;P23229-6;P23229;P23229-7	P23229-4;P23229-2;P23229-5;P23229-3;P23229-9;P23229-6;P23229;P23229-7	Integrin alpha-6;Integrin alpha-6 heavy chain;Integrin alpha-6 light chain;Processed integrin alpha-6	ITGA6
P26640;P26640-2	P26640	Valine--tRNA ligase	VARS
Q9Y490	Q9Y490	Talin-1	TLN1
Q9NX58	Q9NX58	Cell growth-regulating nucleolar protein	LYAR
Q8NE71-2;Q8NE71	Q8NE71-2;Q8NE71	ATP-binding cassette sub-family F member 1	ABCF1
Q15003;Q15003-2	Q15003;Q15003-2	Condensin complex subunit 2	NCAPH
O75083;O75083-3	O75083;O75083-3	WD repeat-containing protein 1	WDR1
P26006;P26006-1	P26006;P26006-1	Integrin alpha-3;Integrin alpha-3 heavy chain;Integrin alpha-3 light chain	ITGA3
Q9Y696;O15247	Q9Y696	Chloride intracellular channel protein 4	CLIC4
Q92945	Q92945	Far upstream element-binding protein 2	KHSRP
Q15691	Q15691	Microtubule-associated protein RP/EB family member 1	MAPRE1
Q15149;Q15149-7;Q15149-9;Q15149-5;Q15149-6;Q15149-2	Q15149;Q15149-7;Q15149-9;Q15149-5;Q15149-6;Q15149-2	Plectin	PLEC
Q13418-2;Q13418;Q13418-3	Q13418-2;Q13418;Q13418-3	Integrin-linked protein kinase	ILK
P11166	P11166	Solute carrier family 2, facilitated glucose transporter member 1	SLC2A1
P16152;P16152-2	P16152;P16152-2	Carbonyl reductase [NADPH] 1	CBR1
Q9Y305-2;Q9Y305;Q9Y305-4;Q9Y305-3	Q9Y305-2;Q9Y305;Q9Y305-4;Q9Y305-3	Acyl-coenzyme A thioesterase 9, mitochondrial	ACOT9
Q9NZM1-6;Q9NZM1;Q9NZM1-3;Q9NZM1-2;Q9NZM1-5;Q9NZM1-7;Q9NZM1-8;Q9NZM1-4	Q9NZM1-6;Q9NZM1;Q9NZM1-3;Q9NZM1-2;Q9NZM1-5	Myoferlin	MYOF
Q86SZ2;Q86SZ2-2	Q86SZ2;Q86SZ2-2	Trafficking protein particle complex subunit 6B	TRAPPC6B
P54577	P54577	Tyrosine--tRNA ligase, cytoplasmic;Tyrosine--tRNA ligase, cytoplasmic, N-terminally processed	YARS
P35610;P35610-3;P35610-2	P35610;P35610-3;P35610-2	Sterol O-acyltransferase 1	SOAT1
O95573	O95573	Long-chain-fatty-acid--CoA ligase 3	ACSL3
P11498;P11498-2	P11498	Pyruvate carboxylase, mitochondrial	PC
Q8NBS9;Q8NBS9-2	Q8NBS9;Q8NBS9-2	Thioredoxin domain-containing protein 5	TXNDC5
P08133;P08133-2	P08133;P08133-2	Annexin A6	ANXA6
P37235;P84074;P61601	P37235	Hippocalcin-like protein 1	HPCAL1
Q7Z6Z7-2;Q7Z6Z7-3;Q7Z6Z7;A5YM72-2;A5YM72;A5YM72-4;A5YM72-5;A5YM72-3	Q7Z6Z7-2;Q7Z6Z7-3;Q7Z6Z7	E3 ubiquitin-protein ligase HUWE1	HUWE1
Q14204	Q14204	Cytoplasmic dynein 1 heavy chain 1	DYNC1H1
P78344;P78344-2	P78344;P78344-2	Eukaryotic translation initiation factor 4 gamma 2	EIF4G2
P26038	P26038	Moesin	MSN
P04156-2;P04156	P04156-2;P04156	Major prion protein	PRNP
O95373	O95373	Importin-7	IPO7
P01892;P30459;P10314;Q09160;P16189;P30512;P30456	P01892	HLA class I histocompatibility antigen, A-2 alpha chain	HLA-A
Q9UG63;Q9UG63-2	Q9UG63;Q9UG63-2	ATP-binding cassette sub-family F member 2	ABCF2
Q9H4M9	Q9H4M9	EH domain-containing protein 1	EHD1
Q6PIU2;Q6PIU2-2;Q6PIU2-3	Q6PIU2;Q6PIU2-2;Q6PIU2-3	Neutral cholesterol ester hydrolase 1	NCEH1
Q14315;Q14315-2	Q14315;Q14315-2	Filamin-C	FLNC
P35579;P35579-2;P12883;P13535;Q9UKX3;Q9Y623;P13533;P12882;Q9UKX2	P35579;P35579-2	Myosin-9	MYH9
P20936-2;P20936-4;P20936;P20936-3	P20936-2;P20936-4;P20936	Ras GTPase-activating protein 1	RASA1
P18206-2;P18206;P18206-3	P18206-2;P18206	Vinculin	VCL
P12814;P12814-3;P12814-2;P12814-4;P35609-2;P35609	P12814;P12814-3;P12814-2;P12814-4	Alpha-actinin-1	ACTN1
P04818;P04818-2;P04818-3	P04818;P04818-2;P04818-3	Thymidylate synthase	TYMS
P05556;P05556-2;P05556-5;P05556-4;P05556-3	P05556;P05556-2;P05556-5;P05556-4;P05556-3	Integrin beta-1	ITGB1
Q9HC07;Q9HC07-2	Q9HC07;Q9HC07-2	Transmembrane protein 165	TMEM165
Q86UP2;Q86UP2-2;Q86UP2-4;Q86UP2-3;Q9Y4F3-3;Q9Y4F3-4;Q9Y4F3-5;Q9Y4F3	Q86UP2;Q86UP2-2;Q86UP2-4;Q86UP2-3	Kinectin	KTN1
P49189;P49189-2	P49189;P49189-2	4-trimethylaminobutyraldehyde dehydrogenase	ALDH9A1
P41091;Q2VIR3;Q2VIR3-2	P41091;Q2VIR3;Q2VIR3-2	Eukaryotic translation initiation factor 2 subunit 3;Putative eukaryotic translation initiation factor 2 subunit 3-like protein	EIF2S3;EIF2S3L
P20042	P20042	Eukaryotic translation initiation factor 2 subunit 2	EIF2S2
P05023-3;P05023-4;P05023;P05023-2;P13637;P13637-2;P13637-3;P50993;P54707;P54707-2;P20648	P05023-3;P05023-4;P05023;P05023-2	Sodium/potassium-transporting ATPase subunit alpha-1	ATP1A1
O00151	O00151	PDZ and LIM domain protein 1	PDLIM1
O00571-2;O00571;O15523-2;O15523;O15523-3;Q9NQI0-3;Q9NQI0-2;Q9NQI0-4;Q9NQI0	O00571-2;O00571;O15523-2;O15523	ATP-dependent RNA helicase DDX3X;ATP-dependent RNA helicase DDX3Y	DDX3X;DDX3Y
Q9Y262-2;Q9Y262	Q9Y262-2;Q9Y262	Eukaryotic translation initiation factor 3 subunit L	EIF3L
Q9P2T1;Q9P2T1-2;Q9P2T1-3	Q9P2T1;Q9P2T1-2;Q9P2T1-3	GMP reductase 2	GMPR2
Q99536;Q99536-3;Q99536-2	Q99536;Q99536-3;Q99536-2	Synaptic vesicle membrane protein VAT-1 homolog	VAT1
Q96S97	Q96S97	Myeloid-associated differentiation marker	MYADM
P13489	P13489	Ribonuclease inhibitor	RNH1
Q8IXK0-2;Q8IXK0-4;Q8IXK0;Q8IXK0-5;Q8IXK0-3;Q8NDX5-2;Q8NDX5;Q8NDX5-7	Q8IXK0-2;Q8IXK0-4;Q8IXK0;Q8IXK0-5;Q8IXK0-3	Polyhomeotic-like protein 2	PHC2
Q14203-3;Q14203-4;Q14203-6;Q14203;Q14203-5;Q14203-2	Q14203-3;Q14203-4;Q14203-6;Q14203;Q14203-5;Q14203-2	Dynactin subunit 1	DCTN1
P78417;P78417-3;P78417-2	P78417;P78417-3;P78417-2	Glutathione S-transferase omega-1	GSTO1
P43490	P43490	Nicotinamide phosphoribosyltransferase	NAMPT
P18669;Q8N0Y7;P15259	P18669	Phosphoglycerate mutase 1	PGAM1
P27816-6;P27816;P27816-2;P27816-5;P27816-4;P27816-7	P27816-6;P27816;P27816-2;P27816-5	Microtubule-associated protein 4	MAP4
Q9BXJ9;Q9BXJ9-4;Q6N069-5;Q6N069-4;Q6N069-3;Q6N069-2	Q9BXJ9;Q9BXJ9-4	N-alpha-acetyltransferase 15, NatA auxiliary subunit	NAA15
P56537;P56537-2	P56537;P56537-2	Eukaryotic translation initiation factor 6	EIF6
P22413	P22413	Ectonucleotide pyrophosphatase/phosphodiesterase family member 1;Alkaline phosphodiesterase I;Nucleotide pyrophosphatase	ENPP1
P21333-2;P21333	P21333-2;P21333	Filamin-A	FLNA
P17987	P17987	T-complex protein 1 subunit alpha	TCP1
O60664-4;O60664-3;O60664;O60664-2	O60664-4;O60664-3;O60664	Perilipin-3	PLIN3
O75369-8	O75369-8	Filamin-B	FLNB
Q9UGV2-2;Q9UGV2;Q9UGV2-3	Q9UGV2-2;Q9UGV2;Q9UGV2-3	Protein NDRG3	NDRG3
Q92783-2;Q92783	Q92783-2;Q92783	Signal transducing adapter molecule 1	STAM
Q5VYK3	Q5VYK3	Proteasome-associated protein ECM29 homolog	ECM29
P00491	P00491	Purine nucleoside phosphorylase	PNP
O15294;O15294-3;O15294-2;O15294-4	O15294;O15294-3;O15294-2;O15294-4	UDP-N-acetylglucosamine--peptide N-acetylglucosaminyltransferase 110 kDa subunit	OGT
O43852;O43852-3;O43852-6;O43852-5;O43852-10;O43852-15;O43852-13;O43852-14;O43852-9;O43852-11;O43852-12	O43852;O43852-3;O43852-6;O43852-5;O43852-10;O43852-15	Calumenin	CALU
Q9UNZ2;Q9UNZ2-5;Q9UNZ2-4;Q9UNZ2-6	Q9UNZ2;Q9UNZ2-5;Q9UNZ2-4;Q9UNZ2-6	NSFL1 cofactor p47	NSFL1C
Q07065	Q07065	Cytoskeleton-associated protein 4	CKAP4
P68104;P68104-2;Q5VTE0	P68104;P68104-2;Q5VTE0	Elongation factor 1-alpha 1;Putative elongation factor 1-alpha-like 3	EEF1A1;EEF1A1P5
P26641;P26641-2	P26641;P26641-2	Elongation factor 1-gamma	EEF1G
P51571	P51571	Translocon-associated protein subunit delta	SSR4
Q16555;Q16555-2	Q16555;Q16555-2	Dihydropyrimidinase-related protein 2	DPYSL2
Q14152;Q14152-2	Q14152;Q14152-2	Eukaryotic translation initiation factor 3 subunit A	EIF3A
P61225	P61225	Ras-related protein Rap-2b	RAP2B
P36871;P36871-2;P36871-3	P36871;P36871-2;P36871-3	Phosphoglucomutase-1	PGM1
P09382	P09382	Galectin-1	LGALS1
O00592-2;O00592	O00592-2;O00592	Podocalyxin	PODXL
O75521-2;O75521	O75521-2;O75521	Enoyl-CoA delta isomerase 2, mitochondrial	ECI2
Q9Y263	Q9Y263	Phospholipase A-2-activating protein	PLAA
Q14573;Q14643-4;Q14643-3;Q14643-8;Q14643-7;Q14643-5;Q14643-6;Q14643-2;Q14643	Q14573	Inositol 1,4,5-trisphosphate receptor type 3	ITPR3
Q14240;Q14240-2	Q14240;Q14240-2	Eukaryotic initiation factor 4A-II;Eukaryotic initiation factor 4A-II, N-terminally processed	EIF4A2
Q06330-5;Q06330-4;Q06330-6;Q06330-7;Q06330;Q06330-3;Q06330-2;Q9UBG7	Q06330-5;Q06330-4;Q06330-6;Q06330-7;Q06330;Q06330-3;Q06330-2	Recombining binding protein suppressor of hairless	RBPJ
Q03252	Q03252	Lamin-B2	LMNB2
P61160;P61160-2	P61160;P61160-2	Actin-related protein 2	ACTR2
P60660-2;P60660	P60660-2;P60660	Myosin light polypeptide 6	MYL6
P07355;P07355-2;A6NMY6	P07355;P07355-2;A6NMY6	Annexin A2;Putative annexin A2-like protein	ANXA2;ANXA2P2
O43707;O43707-2;O43707-3;Q08043	O43707;O43707-2;O43707-3	Alpha-actinin-4	ACTN4
P02545;P02545-3;P02545-6;P02545-5;P02545-4	P02545;P02545-3;P02545-6;P02545-5;P02545-4	Prelamin-A/C;Lamin-A/C	LMNA
Q9Y5K6	Q9Y5K6	CD2-associated protein	CD2AP
Q9UNF0-2;Q9UNF0	Q9UNF0-2;Q9UNF0	Protein kinase C and casein kinase substrate in neurons protein 2	PACSIN2
Q9NQC3-2;Q9NQC3-5;Q9NQC3;Q9NQC3-4;Q9NQC3-3;Q9NQC3-6	Q9NQC3-2;Q9NQC3-5;Q9NQC3;Q9NQC3-4	Reticulon-4	RTN4
P53004	P53004	Biliverdin reductase A	BLVRA
P12268	P12268	Inosine-5-monophosphate dehydrogenase 2	IMPDH2
P19105;O14950	P19105;O14950	Myosin regulatory light chain 12A;Myosin regulatory light chain 12B	MYL12A;MYL12B
P06733;P06733-2;P13929-3;P13929-2;P13929	P06733;P06733-2	Alpha-enolase	ENO1
Q13423	Q13423	NAD(P) transhydrogenase, mitochondrial	NNT
P31150	P31150	Rab GDP dissociation inhibitor alpha	GDI1
P26639;P26639-2	P26639;P26639-2	Threonine--tRNA ligase, cytoplasmic	TARS
O43615	O43615	Mitochondrial import inner membrane translocase subunit TIM44	TIMM44
P14625;Q58FF3	P14625	Endoplasmin	HSP90B1
Q96RS6;Q96RS6-2;Q96RS6-3	Q96RS6;Q96RS6-2;Q96RS6-3	NudC domain-containing protein 1	NUDCD1
P07437	P07437	Tubulin beta chain	TUBB
Q92538-3;Q92538-2;Q92538	Q92538-3;Q92538-2;Q92538	Golgi-specific brefeldin A-resistance guanine nucleotide exchange factor 1	GBF1
Q9Y376	Q9Y376	Calcium-binding protein 39	CAB39
Q99880;Q99879;Q99877;Q93079;Q5QNW6;P62807;P58876;P57053;O60814;Q5QNW6-2	Q99880;Q99879;Q99877;Q93079;Q5QNW6;P62807;P58876;P57053;O60814;Q5QNW6-2	Histone H2B type 1-L;Histone H2B type 1-M;Histone H2B type 1-N;Histone H2B type 1-H;Histone H2B type 2-F;Histone H2B type 1-C/E/F/G/I;Histone H2B type 1-D;Histone H2B type F-S;Histone H2B type 1-K	HIST1H2BL;HIST1H2BM;HIST1H2BN;HIST1H2BH;HIST2H2BF;HIST1H2BC;HIST1H2BD;H2BFS;HIST1H2BK
P51116	P51116	Fragile X mental retardation syndrome-related protein 2	FXR2
Q9H6Z4-3;Q9H6Z4-2;Q9H6Z4	Q9H6Z4-3;Q9H6Z4-2;Q9H6Z4	Ran-binding protein 3	RANBP3
P40227;P40227-2;Q92526;Q92526-2;Q92526-3	P40227;P40227-2	T-complex protein 1 subunit zeta	CCT6A
P52306-4;P52306;P52306-5;P52306-6	P52306-4;P52306;P52306-5;P52306-6	Rap1 GTPase-GDP dissociation stimulator 1	RAP1GDS1
Q15836;P63027	Q15836;P63027	Vesicle-associated membrane protein 3;Vesicle-associated membrane protein 2	VAMP3;VAMP2
Q14914-2;Q14914	Q14914-2;Q14914	Prostaglandin reductase 1	PTGR1
P17812;P17812-2	P17812;P17812-2	CTP synthase 1	CTPS1
P46778	P46778	60S ribosomal protein L21	RPL21
Q99613;Q99613-2;B5ME19	Q99613;Q99613-2;B5ME19	Eukaryotic translation initiation factor 3 subunit C;Eukaryotic translation initiation factor 3 subunit C-like protein	EIF3C;EIF3CL
Q99567	Q99567	Nuclear pore complex protein Nup88	NUP88
Q96SB4-3;Q96SB4-4;Q96SB4	Q96SB4-3;Q96SB4-4;Q96SB4	SRSF protein kinase 1	SRPK1
P06493;P06493-2	P06493;P06493-2	Cyclin-dependent kinase 1	CDK1
Q7Z4H8;Q7Z4H8-2;Q7Z4H8-3	Q7Z4H8;Q7Z4H8-2;Q7Z4H8-3	KDEL motif-containing protein 2	KDELC2
Q9P2E9-2;Q9P2E9;Q9P2E9-3	Q9P2E9-2;Q9P2E9;Q9P2E9-3	Ribosome-binding protein 1	RRBP1
Q99829	Q99829	Copine-1	CPNE1
Q93008-1;Q93008;O00507;O00507-2	Q93008-1;Q93008	Probable ubiquitin carboxyl-terminal hydrolase FAF-X	USP9X
Q8NC56	Q8NC56	LEM domain-containing protein 2	LEMD2
P08238;Q58FF7	P08238	Heat shock protein HSP 90-beta	HSP90AB1
Q4G0J3;Q4G0J3-3;Q4G0J3-2	Q4G0J3;Q4G0J3-3;Q4G0J3-2	La-related protein 7	LARP7
P52888;P52888-2	P52888	Thimet oligopeptidase	THOP1
P50990;P50990-2;P50990-3	P50990;P50990-2;P50990-3	T-complex protein 1 subunit theta	CCT8
O95571	O95571	Persulfide dioxygenase ETHE1, mitochondrial	ETHE1
P13987	P13987	CD59 glycoprotein	CD59
Q9UJX3-2;Q9UJX3	Q9UJX3-2;Q9UJX3	Anaphase-promoting complex subunit 7	ANAPC7
Q9UHD8-7;Q9UHD8-2;Q9UHD8-5;Q9UHD8;Q9UHD8-3;Q9UHD8-4;Q9UHD8-9;Q9UHD8-8	Q9UHD8-7;Q9UHD8-2;Q9UHD8-5;Q9UHD8;Q9UHD8-3;Q9UHD8-4;Q9UHD8-9;Q9UHD8-8	Septin-9	SEPT9
Q9NTJ3;Q9NTJ3-2	Q9NTJ3;Q9NTJ3-2	Structural maintenance of chromosomes protein 4	SMC4
Q9C0C2;Q9C0C2-2	Q9C0C2;Q9C0C2-2	182 kDa tankyrase-1-binding protein	TNKS1BP1
P30622-2;P30622-1;P30622	P30622-2;P30622-1;P30622	CAP-Gly domain-containing linker protein 1	CLIP1
Q13098-5;Q13098;Q13098-7;Q13098-6	Q13098-5;Q13098;Q13098-7;Q13098-6	COP9 signalosome complex subunit 1	GPS1
Q9H936;Q9H1K4	Q9H936;Q9H1K4	Mitochondrial glutamate carrier 1;Mitochondrial glutamate carrier 2	SLC25A22;SLC25A18
Q9H2M9;Q9H2M9-2	Q9H2M9	Rab3 GTPase-activating protein non-catalytic subunit	RAB3GAP2
Q9BTU6	Q9BTU6	Phosphatidylinositol 4-kinase type 2-alpha	PI4K2A
Q9BTE3-2;Q9BTE3-3	Q9BTE3-2;Q9BTE3-3	Mini-chromosome maintenance complex-binding protein	MCMBP
P49005	P49005	DNA polymerase delta subunit 2	POLD2
P98179	P98179	RNA-binding protein 3	RBM3
Q9Y266	Q9Y266	Nuclear migration protein nudC	NUDC
Q9UKM9;Q9UKM9-2	Q9UKM9;Q9UKM9-2	RNA-binding protein Raly	RALY
O15144	O15144	Actin-related protein 2/3 complex subunit 2	ARPC2
Q9H444	Q9H444	Charged multivesicular body protein 4b	CHMP4B
Q9UDY2-6;Q9UDY2-3;Q9UDY2;Q9UDY2-7;Q9UDY2-4;Q9UDY2-2;Q9UDY2-5	Q9UDY2-6;Q9UDY2-3;Q9UDY2;Q9UDY2-7;Q9UDY2-4;Q9UDY2-2;Q9UDY2-5	Tight junction protein ZO-2	TJP2
Q9NZ01;Q9NZ01-2	Q9NZ01;Q9NZ01-2	Very-long-chain enoyl-CoA reductase	TECR
Q8N1G2	Q8N1G2	Cap-specific mRNA (nucleoside-2-O-)-methyltransferase 1	CMTR1
P62750	P62750	60S ribosomal protein L23a	RPL23A
P14868;P14868-2	P14868;P14868-2	Aspartate--tRNA ligase, cytoplasmic	DARS
P59998;P59998-3;P59998-4;P59998-2	P59998;P59998-3;P59998-4;P59998-2	Actin-related protein 2/3 complex subunit 4	ARPC4
Q56VL3;Q56VL3-2	Q56VL3;Q56VL3-2	OCIA domain-containing protein 2	OCIAD2
P55072	P55072	Transitional endoplasmic reticulum ATPase	VCP
P12235	P12235	ADP/ATP translocase 1	SLC25A4
P46060	P46060	Ran GTPase-activating protein 1	RANGAP1
P62888	P62888	60S ribosomal protein L30	RPL30
P55039	P55039	Developmentally-regulated GTP-binding protein 2	DRG2
P04899;P04899-4;P04899-6;P04899-3;P04899-5;P04899-2;P63096;P63096-2;P09471-2;P09471	P04899;P04899-4;P04899-6;P04899-3;P04899-5;P04899-2	Guanine nucleotide-binding protein G(i) subunit alpha-2	GNAI2
P50579-3;P50579;P50579-2	P50579-3;P50579;P50579-2	Methionine aminopeptidase 2	METAP2
