# Supplementary material for: Unraveling the protein kinase C/NDRG1 signaling network in breast cancer
Source: Cell Biosci. 2024 Dec 30;14:156. doi: 10.1186/s13578-024-01336-z (PMC11686873; doi:10.1186/s13578-024-01336-z)
Supplement: Supplementary file 4 — Additional file 4. [file 13578_2024_1336_MOESM4_ESM.xlsx]

## Sheet: Volcano plot CTR_PMA
Significance	#NAME?	Significance	Protein name	Gene name
+	1.39915	-3.47833	Plasminogen activator inhibitor 2	SERPINB2				down PMA
+	5.41027	-3.29042	Interstitial collagenase;22 kDa interstitial collagenase;27 kDa interstitial collagenase	MMP1				up PMA
	0.790409	-2.26426	Nesprin-1	SYNE1
+	3.65568	-2.23753	Cytoskeleton-associated protein 2-like	CKAP2L
+	3.11964	-2.03809	TNF receptor-associated factor 1	TRAF1
+	4.81442	-2.00361	Intercellular adhesion molecule 1	ICAM1
+	2.47476	-1.90373	ERBB receptor feedback inhibitor 1	ERRFI1
+	4.14022	-1.88411	Luc7-like protein 3	LUC7L3
+	1.48954	-1.79072	Fos-related antigen 1	FOSL1
+	2.24492	-1.72732	KN motif and ankyrin repeat domain-containing protein 2	KANK2
+	1.12405	-1.7255	Guanine nucleotide-binding protein G(k) subunit alpha	GNAI3
+	0.988187	-1.71219	Guanine nucleotide-binding protein G(I)/G(S)/G(O) subunit gamma-12	GNG12
	0.833285	-1.68999	Optineurin	OPTN
+	0.961884	-1.59325	Transcription factor YY2;Transcriptional repressor protein YY1;Zinc finger protein 42 homolog	YY2;YY1;ZFP42
+	0.996923	-1.59311	Glutaredoxin-1	GLRX
+	1.16154	-1.52485	Ras-related GTP-binding protein A	RRAGA
+	1.61812	-1.51538	Putative RNA-binding protein Luc7-like 2	LUC7L2
	0.680574	-1.45818	Huntingtin	HTT
+	3.14155	-1.40071	Pre-mRNA-processing factor 40 homolog A	PRPF40A
	0.668277	-1.34401	Activating signal cointegrator 1 complex subunit 2	ASCC2
	0.807047	-1.3323	Zinc finger CCHC domain-containing protein 8	ZCCHC8
	0.596007	-1.29294	Tumor necrosis factor receptor superfamily member 10B	TNFRSF10B
+	0.976743	-1.28466	VIP36-like protein	LMAN2L
	0.460192	-1.25884	R3H domain-containing protein 1	R3HDM1
+	1.29276	-1.20158	TBC1 domain family member 4	TBC1D4
+	1.19832	-1.18717	Protein canopy homolog 3	CNPY3
+	4.12555	-1.17363	Nuclear factor NF-kappa-B p100 subunit;Nuclear factor NF-kappa-B p52 subunit	NFKB2
+	3.09412	-1.16597	FACT complex subunit SSRP1	SSRP1
+	1.13483	-1.15717	COMM domain-containing protein 6	COMMD6
	0.479601	-1.14301	Protein PRRC2C	PRRC2C
+	1.66376	-1.13706	H/ACA ribonucleoprotein complex subunit 1	GAR1
+	2.57484	-1.11194	Perilipin-2	PLIN2
+	1.18538	-1.10784	Transformer-2 protein homolog beta	TRA2B
+	3.28786	-1.10659	Serine/arginine-rich splicing factor 1	SRSF1
+	1.25791	-1.0781	Mitochondrial fission 1 protein	FIS1
+	1.53713	-1.06977	Disabled homolog 2-interacting protein	DAB2IP
+	3.79629	-1.03988	Ectonucleotide pyrophosphatase/phosphodiesterase family member 1;Alkaline phosphodiesterase I;Nucleotide pyrophosphatase	ENPP1
	0.459686	-1.03426	Transmembrane emp24 domain-containing protein 2	TMED2
+	1.09823	-1.03256	Mitochondrial import inner membrane translocase subunit Tim10	TIMM10
	0.797563	-1.01827	Deoxynucleotidyltransferase terminal-interacting protein 1	DNTTIP1
	0.522306	-0.994788	Receptor expression-enhancing protein 5	REEP5
	0.785035	-0.987733	Mitochondrial import inner membrane translocase subunit Tim9	TIMM9
+	2.36679	-0.953896	Vesicle-associated membrane protein 3;Vesicle-associated membrane protein 2	VAMP3;VAMP2
+	2.1724	-0.953632	Nucleobindin-1	NUCB1
	0.445331	-0.940556	Transcription factor A, mitochondrial	TFAM
+	3.48756	-0.934127	60S acidic ribosomal protein P2	RPLP2
+	1.63011	-0.932028	Splicing factor 3B subunit 5	SF3B5
+	3.2157	-0.920754	Dual specificity mitogen-activated protein kinase kinase 3	MAP2K3
+	1.51416	-0.917171	Protein MAK16 homolog	MAK16
+	3.22057	-0.913854	CD9 antigen	CD9
	0.458861	-0.903001	CLIP-associating protein 2	CLASP2
	1.01011	-0.900338	Protein strawberry notch homolog 1;Protein strawberry notch homolog 2	SBNO1;SBNO2
	0.618844	-0.896591	OTU domain-containing protein 6B	OTUD6B
	0.940029	-0.888397	DNA repair protein RAD50	RAD50
	0.513129	-0.886676	39S ribosomal protein L50, mitochondrial	MRPL50
+	2.58503	-0.852023	Coronin-7	CORO7
	0.955233	-0.851789	Protein phosphatase 1 regulatory subunit 14B	PPP1R14B
	0.56826	-0.850189	WD repeat-containing protein 5	WDR5
+	1.74597	-0.840585	Elongation factor 1-alpha 2	EEF1A2
+	1.62893	-0.839277	60S acidic ribosomal protein P1	RPLP1
+	3.57134	-0.825247	Nucleolin	NCL
	0.60599	-0.812948	Zinc finger CCCH domain-containing protein 7A	ZC3H7A
	0.434409	-0.807109	Protein MON2 homolog	MON2
	0.610112	-0.80225	LisH domain and HEAT repeat-containing protein KIAA1468	KIAA1468
+	1.35165	-0.797998	Coatomer subunit zeta-1	COPZ1
	0.817115	-0.78945	Peroxisomal membrane protein PEX16	PEX16
	0.993193	-0.787108	28S ribosomal protein S25, mitochondrial	MRPS25
+	1.97861	-0.784107	Retinal rod rhodopsin-sensitive cGMP 3,5-cyclic phosphodiesterase subunit delta	PDE6D
+	2.20116	-0.773476	60S ribosomal protein L28	RPL28
+	1.32544	-0.765788	Tensin-3	TNS3
	0.411247	-0.751717	REST corepressor 3;REST corepressor 1	RCOR3;RCOR1
	0.864105	-0.745113	Ribosome production factor 1	RPF1
	0.28829	-0.732437	ADP/ATP translocase 1	SLC25A4
+	2.69951	-0.72596	Putative RNA-binding protein Luc7-like 1	LUC7L
	0.415303	-0.713738	V-type proton ATPase subunit E 1	ATP6V1E1
+	2.79778	-0.713353	Eukaryotic translation initiation factor 5B	EIF5B
+	1.67628	-0.710908	ADP-ribosylation factor-like protein 8B;ADP-ribosylation factor-like protein 8A	ARL8B;ARL8A
+	2.81479	-0.700337	Cytochrome c	CYCS
+	1.85599	-0.697042	Catechol O-methyltransferase	COMT
	0.289245	-0.690685	28S ribosomal protein S2, mitochondrial	MRPS2
	0.789268	-0.689018	Costars family protein ABRACL	ABRACL
+	4.21121	-0.684289	Stathmin	STMN1
	0.641336	-0.679826	NEDD8	NEDD8
+	3.14579	-0.675607	60S ribosomal protein L21	RPL21
+	1.97731	-0.674124	60S ribosomal protein L24	RPL24
+	3.87913	-0.667287	U2 snRNP-associated SURP motif-containing protein	U2SURP
+	1.26911	-0.66508	Programmed cell death protein 5	PDCD5
+	2.34362	-0.663813	Probable ATP-dependent RNA helicase DDX46	DDX46
	0.393968	-0.66255	TRIO and F-actin-binding protein	TRIOBP
	0.341106	-0.661312	39S ribosomal protein L48, mitochondrial	MRPL48
	0.386432	-0.660332	Cytochrome b-c1 complex subunit Rieske, mitochondrial;Cytochrome b-c1 complex subunit 11;Putative cytochrome b-c1 complex subunit Rieske-like protein 1	UQCRFS1;UQCRFS1P1
+	2.81881	-0.657649	Mitochondrial import inner membrane translocase subunit Tim8 A	TIMM8A
+	1.38533	-0.656469	Transmembrane protein 41A	TMEM41A
+	2.50505	-0.654128	Probable rRNA-processing protein EBP2	EBNA1BP2
+	1.34499	-0.651529	Acyl-protein thioesterase 2	LYPLA2
+	3.14248	-0.644421	Prefoldin subunit 6	PFDN6
+	4.1725	-0.64013	Eukaryotic translation initiation factor 3 subunit C;Eukaryotic translation initiation factor 3 subunit C-like protein	EIF3C;EIF3CL
+	2.09976	-0.626919	U6 snRNA-associated Sm-like protein LSm1	LSM1
+	3.80584	-0.616682	60S ribosomal protein L32	RPL32
+	1.26128	-0.615057	Fructose-1,6-bisphosphatase 1;Fructose-1,6-bisphosphatase isozyme 2	FBP1;FBP2
+	2.26362	-0.614818	Anthrax toxin receptor 2	ANTXR2
	1.07339	-0.606146	Cyclin-dependent kinase 7	CDK7
+	2.27368	-0.606118	Mesencephalic astrocyte-derived neurotrophic factor	MANF
+	2.3168	-0.601833	Protein canopy homolog 2	CNPY2
+	3.21794	-0.587166	RNA-binding protein 25	RBM25
	1.06834	-0.586739	Long-chain fatty acid transport protein 4	SLC27A4
	1.01803	-0.585569	Putative RNA-binding protein 15	RBM15
+	2.45148	-0.577864	40S ribosomal protein S19	RPS19
+	1.90194	-0.572443	60S ribosomal protein L17	RPL17
+	1.47387	-0.566481	Transmembrane protein 2	TMEM2
+	2.70193	-0.564093	Proline-, glutamic acid- and leucine-rich protein 1	PELP1
+	1.78959	-0.552989	Cyclin-dependent kinase 11A;Cyclin-dependent kinase 11B	CDK11A;CDK11B
+	2.34127	-0.548226	Glucosamine 6-phosphate N-acetyltransferase	GNPNAT1
+	1.72693	-0.545211	Superoxide dismutase [Mn], mitochondrial	SOD2
	0.582447	-0.541393	Sodium/potassium-transporting ATPase subunit beta-1	ATP1B1
+	3.14989	-0.540691	Mitochondrial import receptor subunit TOM34	TOMM34
	0.644764	-0.540102	Charged multivesicular body protein 5	CHMP5
+	2.37676	-0.53967	Serine protease HTRA2, mitochondrial	HTRA2
+	2.7062	-0.538577	Peptidyl-tRNA hydrolase 2, mitochondrial	PTRH2
+	1.33123	-0.538453	Coilin	COIL
+	1.79895	-0.532347	Monoglyceride lipase	MGLL
+	2.46953	-0.529674	Phostensin	PPP1R18
+	2.5872	-0.529282	Cellular nucleic acid-binding protein	CNBP
+	1.73721	-0.526247	Cytochrome c oxidase subunit 6B1	COX6B1
	0.143387	-0.525797	Acylglycerol kinase, mitochondrial	AGK
	0.560904	-0.521269	Chloride intracellular channel protein 5	CLIC5
+	2.98073	-0.514465	Peptidyl-prolyl cis-trans isomerase F, mitochondrial	PPIF
	0.769184	-0.511774	SRA stem-loop-interacting RNA-binding protein, mitochondrial	SLIRP
	0.646316	-0.505592	Actin, alpha skeletal muscle;Actin, alpha cardiac muscle 1;Actin, gamma-enteric smooth muscle;Actin, aortic smooth muscle	ACTA1;ACTC1;ACTG2;ACTA2
+	2.48059	-0.505532	RNA-binding motif protein, X chromosome;RNA-binding motif protein, X chromosome, N-terminally processed	RBMX
+	1.87739	-0.502628	Apoptotic chromatin condensation inducer in the nucleus	ACIN1
	1.18345	-0.499215	Tyrosine--tRNA ligase, mitochondrial	YARS2
+	1.29439	-0.497718	CAAX prenyl protease 2	RCE1
+	3.24141	-0.497508	A-kinase anchor protein 2	AKAP2
+	1.87756	-0.496521	Laminin subunit beta-3	LAMB3
+	1.42969	-0.496284	Plasma membrane calcium-transporting ATPase 1	ATP2B1
+	2.09523	-0.493799	Mitochondrial import inner membrane translocase subunit Tim13	TIMM13
	0.700137	-0.493142	Enhancer of mRNA-decapping protein 3	EDC3
	0.586158	-0.49098	RRP15-like protein	RRP15
+	1.96416	-0.482759	Peptidyl-prolyl cis-trans isomerase NIMA-interacting 4	PIN4
	0.875049	-0.478293	Metaxin-2	MTX2
	0.746895	-0.475196	Vacuolar protein sorting-associated protein 72 homolog	VPS72
	0.676163	-0.473947	Pre-mRNA-splicing factor ATP-dependent RNA helicase PRP16	DHX38
	0.943701	-0.470257	Anaphase-promoting complex subunit 5	ANAPC5
	0.553485	-0.46699	SUN domain-containing protein 1	SUN1
+	1.71948	-0.466354	Signal transducer and activator of transcription 6	STAT6
+	1.66563	-0.465223	40S ribosomal protein S26;Putative 40S ribosomal protein S26-like 1	RPS26;RPS26P11
+	2.22917	-0.464754	Signal peptidase complex catalytic subunit SEC11A	SEC11A
	0.649401	-0.464749	Ribosome biogenesis protein NSA2 homolog	NSA2
+	1.58646	-0.459635	Protein HEXIM1	HEXIM1
	1.22731	-0.459482	Protein SAAL1	SAAL1
	1.182	-0.452612	Caspase-4;Caspase-4 subunit 1;Caspase-4 subunit 2	CASP4
	1.33779	-0.452464	Translation machinery-associated protein 16	TMA16
	1.06607	-0.451332	Barrier-to-autointegration factor;Barrier-to-autointegration factor, N-terminally processed	BANF1
	0.345896	-0.445027	Galactose-1-phosphate uridylyltransferase	GALT
+	1.79881	-0.44444	Gasdermin-D	GSDMD
+	1.69231	-0.444393	Ribosome biogenesis protein BMS1 homolog	BMS1
+	1.77023	-0.441644	C-Jun-amino-terminal kinase-interacting protein 4	SPAG9
+	2.2369	-0.441216	U1 small nuclear ribonucleoprotein C	SNRPC
	1.10917	-0.43888	U6 snRNA-associated Sm-like protein LSm2	LSM2
+	1.37947	-0.438792	La-related protein 4	LARP4
	0.227498	-0.432772	Sphingomyelin phosphodiesterase 4	SMPD4
+	1.99446	-0.431292	60S ribosomal protein L26-like 1;60S ribosomal protein L26	RPL26L1;RPL26
+	2.09347	-0.42949	Nuclear transport factor 2	NUTF2
+	2.04822	-0.428661	Mitochondrial glutamate carrier 1;Mitochondrial glutamate carrier 2	SLC25A22;SLC25A18
+	2.65535	-0.427979	Alpha-2-macroglobulin receptor-associated protein	LRPAP1
+	1.67314	-0.427483	Crooked neck-like protein 1	CRNKL1
	0.909312	-0.424926	60S ribosomal protein L18	RPL18
+	4.31776	-0.422489	Serine/threonine-protein phosphatase 2A 65 kDa regulatory subunit A alpha isoform	PPP2R1A
	0.383376	-0.420226	Elongator complex protein 2	ELP2
+	3.00103	-0.419909	EF-hand domain-containing protein D2	EFHD2
+	1.73695	-0.417157	Ubiquitin-conjugating enzyme E2 D2;Ubiquitin-conjugating enzyme E2 D3	UBE2D2;UBE2D3
	0.780339	-0.416387	Serine/arginine-rich splicing factor 10;Serine/arginine-rich splicing factor 12	SRSF10;SRSF12
+	1.4552	-0.4154	Transportin-3	TNPO3
	0.749979	-0.413336	Ras-related protein Ral-B	RALB
+	3.87307	-0.411472	Nicotinamide phosphoribosyltransferase	NAMPT
+	2.92041	-0.410723	60S ribosomal protein L38	RPL38
	0.825006	-0.410006	60S ribosomal export protein NMD3	NMD3
	0.572655	-0.409758	Lysophosphatidylcholine acyltransferase 1	LPCAT1
+	1.89559	-0.409439	YrdC domain-containing protein, mitochondrial	YRDC
+	3.29235	-0.407364	Tropomyosin alpha-3 chain	TPM3
	1.09862	-0.406116	Phosphatidylinositol-binding clathrin assembly protein	PICALM
	0.351729	-0.405837	Glutathione S-transferase Mu 1;Glutathione S-transferase Mu 4	GSTM1;GSTM4
	1.19319	-0.403137	Platelet-activating factor acetylhydrolase IB subunit beta	PAFAH1B2
	0.506013	-0.402018	Ras GTPase-activating protein nGAP	RASAL2
	1.05951	-0.40152	Nischarin	NISCH
+	2.15348	-0.399556	Protein S100-A13	S100A13
+	2.3338	-0.399183	CD81 antigen	CD81
+	1.99763	-0.398162	Integrin alpha-2	ITGA2
	1.18937	-0.396817	DDRGK domain-containing protein 1	DDRGK1
+	2.32235	-0.39479	Tubulin-specific chaperone C	TBCC
+	2.90665	-0.393883	60S ribosomal protein L13	RPL13
+	2.70604	-0.393548	OCIA domain-containing protein 2	OCIAD2
	0.429273	-0.392353	RNA polymerase II elongation factor ELL	ELL
	0.748345	-0.390735	Signal peptidase complex catalytic subunit SEC11C	SEC11C
+	1.55108	-0.390221	40S ribosomal protein S15	RPS15
+	2.92684	-0.388247	THO complex subunit 4	ALYREF
+	2.04828	-0.388072	Prefoldin subunit 4	PFDN4
+	1.90941	-0.387725	Coiled-coil domain-containing protein 124	CCDC124
	0.825839	-0.384773	U3 small nucleolar ribonucleoprotein protein IMP3	IMP3
	0.928752	-0.383169	Voltage-dependent R-type calcium channel subunit alpha-1E	CACNA1E
	0.467503	-0.381854	Protein misato homolog 1	MSTO1
	0.605222	-0.381334	Peroxidasin homolog	PXDN
	0.522259	-0.378403	Cirhin	CIRH1A
+	3.77349	-0.376521	Histone H2A type 1-J;Histone H2A type 1-H;Histone H2A.J;Histone H2A type 1-D;Histone H2A type 1;Histone H2A type 2-C;Histone H2A type 2-A	HIST1H2AJ;HIST1H2AH;H2AFJ;HIST1H2AD;HIST1H2AG;HIST2H2AC;HIST2H2AA3
	0.688829	-0.374018	Isoamyl acetate-hydrolyzing esterase 1 homolog	IAH1
	1.08013	-0.373857	Cytochrome c oxidase subunit 6C	COX6C
+	2.65788	-0.37144	Calreticulin	CALR
+	2.00451	-0.367746	NEDD8-conjugating enzyme Ubc12	UBE2M
	0.630278	-0.364868	60S ribosomal protein L23a	RPL23A
+	3.45631	-0.364109	6-phosphogluconolactonase	PGLS
	0.641975	-0.362996	Dynamin-2	DNM2
	0.698744	-0.362942	39S ribosomal protein L4, mitochondrial	MRPL4
+	2.85357	-0.361615	Matrix metalloproteinase-14	MMP14
	1.51823	-0.359624	Protein NDRG1	NDRG1
+	1.60396	-0.359545	Gem-associated protein 5	GEMIN5
	0.54251	-0.359062	Gamma-enolase	ENO2
	0.342985	-0.358363	Dehydrogenase/reductase SDR family member 1	DHRS1
	1.55954	-0.356937	Deoxynucleotidyltransferase terminal-interacting protein 2	DNTTIP2
	0.422554	-0.3564	Neuron navigator 3	NAV3
	0.982898	-0.356148	U3 small nucleolar RNA-associated protein 14 homolog A	UTP14A
+	2.21973	-0.355913	Histone H2B type 1-L;Histone H2B type 1-M;Histone H2B type 1-N;Histone H2B type 1-H;Histone H2B type 2-F;Histone H2B type 1-C/E/F/G/I;Histone H2B type 1-D;Histone H2B type F-S;Histone H2B type 1-K	HIST1H2BL;HIST1H2BM;HIST1H2BN;HIST1H2BH;HIST2H2BF;HIST1H2BC;HIST1H2BD;H2BFS;HIST1H2BK
	0.763859	-0.354552	Ubiquitin carboxyl-terminal hydrolase 8	USP8
+	1.81757	-0.354366	U3 small nucleolar ribonucleoprotein protein MPP10	MPHOSPH10
+	1.94975	-0.353311	60S ribosomal protein L27a	RPL27A
	0.738572	-0.351562	FAS-associated death domain protein	FADD
+	2.58395	-0.350174	Immunity-related GTPase family Q protein	IRGQ
	0.880494	-0.349841	Lysine-specific demethylase 2A	KDM2A
	1.37956	-0.347477	Procollagen-lysine,2-oxoglutarate 5-dioxygenase 2	PLOD2
	0.617049	-0.347339	Zinc finger CCCH-type antiviral protein 1-like	ZC3HAV1L
+	2.07397	-0.347328	Tropomyosin alpha-4 chain	TPM4
+	2.29272	-0.34726	Neutral amino acid transporter B(0)	SLC1A5
+	2.70066	-0.34626	40S ribosomal protein S13	RPS13
	0.636046	-0.346184	Ubiquitin carboxyl-terminal hydrolase 15	USP15
+	2.44554	-0.344056	Microtubule-associated protein 1S;MAP1S heavy chain;MAP1S light chain	MAP1S
	0.835363	-0.343812	Immunoglobulin superfamily member 8	IGSF8
	0.354504	-0.343102	Cullin-4A	CUL4A
	0.879369	-0.342869	28S ribosomal protein S27, mitochondrial	MRPS27
	1.20816	-0.342865	Ras-related protein Rap-1b;Ras-related protein Rap-1b-like protein	RAP1B
+	1.69496	-0.342284	Cytochrome b-c1 complex subunit 7	UQCRB
	0.572043	-0.341758	Tropomyosin alpha-1 chain	TPM1
	0.533902	-0.341096	LanC-like protein 2	LANCL2
+	2.51991	-0.34067	HLA class I histocompatibility antigen, B-41 alpha chain;HLA class I histocompatibility antigen, B-42 alpha chain;HLA class I histocompatibility antigen, B-8 alpha chain;HLA class I histocompatibility antigen, B-44 alpha chain;HLA class I histocompatibility antigen, B-37 alpha chain;HLA class I histocompatibility antigen, B-18 alpha chain;HLA class I histocompatibility antigen, B-14 alpha chain	HLA-B
+	1.92748	-0.340453	26S proteasome non-ATPase regulatory subunit 13	PSMD13
	0.72873	-0.340125	Transmembrane and TPR repeat-containing protein 3	TMTC3
+	1.68823	-0.339577	SAP30-binding protein	SAP30BP
+	1.68027	-0.338284	Sperm protein associated with the nucleus on the X chromosome B/F	SPANXB1
	0.736296	-0.337702	Sphingolipid delta(4)-desaturase DES1	DEGS1
	1.07558	-0.336978	Nitric oxide synthase-interacting protein	NOSIP
	0.881769	-0.336515	Serine/threonine-protein phosphatase 4 regulatory subunit 3B	SMEK2
+	2.10282	-0.33541	Inosine triphosphate pyrophosphatase	ITPA
	1.2867	-0.334094	Alpha-1,3/1,6-mannosyltransferase ALG2	ALG2
	1.53487	-0.330186	Dimethyladenosine transferase 2, mitochondrial	TFB2M
	1.08417	-0.329426	Sacsin	SACS
	0.187389	-0.328229	Cleavage stimulation factor subunit 2	CSTF2
+	1.77499	-0.327472	Mitogen-activated protein kinase 14	MAPK14
+	2.63169	-0.327196	Reticulon-4	RTN4
	1.36441	-0.327159	Translin	TSN
	1.65133	-0.326463	Signal transducing adapter molecule 1	STAM
	0.456898	-0.325104	Protein furry homolog-like	FRYL
	1.65488	-0.322991	60S ribosomal protein L27	RPL27
+	1.86188	-0.322909	Moesin	MSN
	1.47276	-0.321006	Osteoclast-stimulating factor 1	OSTF1
	1.37837	-0.320759	Methylosome protein 50	WDR77
+	2.42828	-0.319652	Serine/threonine-protein kinase OSR1	OXSR1
	0.295033	-0.319032	Actin-related protein 2/3 complex subunit 3	ARPC3
+	1.94162	-0.315699	Protein-glutamine gamma-glutamyltransferase 2	TGM2
	0.953307	-0.314136	AP-3 complex subunit delta-1	AP3D1
+	1.80883	-0.314081	Cell division control protein 42 homolog	CDC42
	0.984509	-0.313786	Phenylalanine--tRNA ligase alpha subunit	FARSA
	0.807883	-0.312219	Proteasome subunit beta type-7	PSMB7
	1.13363	-0.311629	Alpha-1,3-mannosyl-glycoprotein 2-beta-N-acetylglucosaminyltransferase	MGAT1
	1.27441	-0.311618	14-3-3 protein epsilon	YWHAE
+	2.13353	-0.307135	Heat shock protein HSP 90-alpha	HSP90AA1
	1.18035	-0.306825	Rho guanine nucleotide exchange factor 28	ARHGEF28
	1.14736	-0.305763	TNF receptor-associated factor 2	TRAF2
	1.02684	-0.305564	60S ribosomal protein L8	RPL8
	1.06955	-0.304853	All-trans-retinol 13,14-reductase	RETSAT
	0.461465	-0.300968	Dynein light chain 1, cytoplasmic	DYNLL1
+	2.05108	-0.30049	Protein PRRC2A	PRRC2A
	1.24658	-0.300301	TFIIH basal transcription factor complex helicase XPD subunit	ERCC2
	1.58985	-0.299527	Golgin subfamily A member 4	GOLGA4
	1.73942	-0.29823	Sorting nexin-12	SNX12
	0.809969	-0.297539	Transmembrane protein 43	TMEM43
	1.38264	-0.296094	Mitochondrial import receptor subunit TOM22 homolog	TOMM22
	0.56235	-0.295898	Thyroid adenoma-associated protein	THADA
	0.778282	-0.294537	Trophoblast glycoprotein	TPBG
	1.63716	-0.294338	Small nuclear ribonucleoprotein Sm D2	SNRPD2
	1.34051	-0.294322	Eukaryotic translation initiation factor 1;Eukaryotic translation initiation factor 1b	EIF1;EIF1B
	1.32477	-0.294046	39S ribosomal protein L44, mitochondrial	MRPL44
+	3.67196	-0.291538	Histidine--tRNA ligase, cytoplasmic	HARS
+	2.38244	-0.291492	pre-rRNA processing protein FTSJ3	FTSJ3
	1.90715	-0.291063	E3 ubiquitin-protein ligase UBR4	UBR4
	1.14819	-0.289941	BolA-like protein 2	BOLA2
	1.41438	-0.288944	THO complex subunit 2	THOC2
+	2.58931	-0.288685	Persulfide dioxygenase ETHE1, mitochondrial	ETHE1
	0.636652	-0.2886	Uncharacterized family 31 glucosidase KIAA1161	KIAA1161
+	2.82853	-0.28845	Nuclear factor NF-kappa-B p105 subunit;Nuclear factor NF-kappa-B p50 subunit	NFKB1
	0.566045	-0.287241	Probable ATP-dependent RNA helicase DDX31	DDX31
	1.23513	-0.287131	Ras-related protein Rab-10	RAB10
	1.24911	-0.287104	tRNA (guanine(26)-N(2))-dimethyltransferase	TRMT1
	0.909433	-0.286936	CCAAT/enhancer-binding protein zeta	CEBPZ
	1.01374	-0.286828	Peptidyl-prolyl cis-trans isomerase FKBP1A	FKBP1A
	0.354941	-0.286634	Protein TSSC1	TSSC1
+	2.71832	-0.285844	Kinectin	KTN1
	1.66305	-0.285528	Reticulocalbin-2	RCN2
	0.356375	-0.28239	Prefoldin subunit 3	VBP1
+	2.0715	-0.281635	Long-chain-fatty-acid--CoA ligase 5	ACSL5
	0.59148	-0.281349	Importin-8	IPO8
	1.61413	-0.280476	UMP-CMP kinase	CMPK1
	2.01352	-0.280355	H/ACA ribonucleoprotein complex subunit 4	DKC1
+	2.04955	-0.280022	26S proteasome non-ATPase regulatory subunit 11	PSMD11
	1.42014	-0.278911	DNA-directed RNA polymerases I, II, and III subunit RPABC1	POLR2E
	0.306562	-0.278862	Small nuclear ribonucleoprotein G;Putative small nuclear ribonucleoprotein G-like protein 15	SNRPG;SNRPGP15
	0.85273	-0.27792	60S ribosomal protein L14	RPL14
	0.947325	-0.276827	Zinc finger protein 622	ZNF622
	1.11768	-0.27649	Nucleolar protein 6	NOL6
	1.79525	-0.276299	Far upstream element-binding protein 1	FUBP1
	1.11608	-0.275736	Integrator complex subunit 5	INTS5
	1.06326	-0.274181	Protein S100-A11;Protein S100-A11, N-terminally processed	S100A11
	1.70842	-0.273221	Ras-related protein Rab-7a	RAB7A
	0.511414	-0.271877	mRNA-decapping enzyme 1A	DCP1A
	1.24505	-0.271201	Afadin	MLLT4
	0.547619	-0.270946	Basic leucine zipper and W2 domain-containing protein 2	BZW2
	1.42728	-0.270637	HD domain-containing protein 2	HDDC2
	0.611638	-0.268708	Torsin-1A-interacting protein 2	TOR1AIP2
	0.979422	-0.268689	Manganese-transporting ATPase 13A1	ATP13A1
	0.910785	-0.267367	182 kDa tankyrase-1-binding protein	TNKS1BP1
	1.10216	-0.266548	Monocarboxylate transporter 4	SLC16A3
	1.93906	-0.266263	Superoxide dismutase [Cu-Zn]	SOD1
	0.852191	-0.263639	Putative heat shock protein HSP 90-beta 2	HSP90AB2P
	1.10782	-0.263537	PDZ domain-containing protein GIPC1	GIPC1
	0.355731	-0.262998	ER membrane protein complex subunit 3	EMC3
	0.111678	-0.262964	Protein polybromo-1	PBRM1
	1.82508	-0.262212	Glutaminase kidney isoform, mitochondrial	GLS
	1.26333	-0.261775	Dynein light chain 2, cytoplasmic	DYNLL2
+	2.58461	-0.261752	Nucleophosmin	NPM1
	1.19833	-0.261318	Branched-chain-amino-acid aminotransferase, cytosolic	BCAT1
+	2.3205	-0.261238	Protein FAM134C	FAM134C
	0.628384	-0.261115	60S ribosomal protein L37a	RPL37A
	1.63338	-0.260864	DNA topoisomerase 2-beta	TOP2B
	0.788884	-0.259568	Unconventional myosin-VI	MYO6
	1.1947	-0.256702	RNA-binding protein FUS	FUS
	1.79755	-0.25595	Nuclear RNA export factor 1	NXF1
	1.15912	-0.255749	Radixin	RDX
	2.10035	-0.255398	Hexokinase-1	HK1
	0.594676	-0.25537	Probable ATP-dependent RNA helicase DDX23	DDX23
	0.156509	-0.25367	Isobutyryl-CoA dehydrogenase, mitochondrial	ACAD8
	1.36808	-0.253665	Serpin B8	SERPINB8
	0.381538	-0.250531	Sulfhydryl oxidase 1	QSOX1
	0.909849	-0.250423	Prostaglandin E synthase 2;Prostaglandin E synthase 2 truncated form	PTGES2
	1.15495	-0.247812	Probable ATP-dependent RNA helicase DDX27	DDX27
	1.30076	-0.247193
	0.880278	-0.247105	Mannosyl-oligosaccharide glucosidase	MOGS
	0.48793	-0.246543	Ribonuclease H2 subunit A	RNASEH2A
	1.25123	-0.246048	Trafficking protein particle complex subunit 3	TRAPPC3
	1.18589	-0.245687	MMS19 nucleotide excision repair protein homolog	MMS19
	1.43762	-0.244864	ATP-dependent RNA helicase DDX55	DDX55
	1.45172	-0.244226	Histone H2B type 3-B;Histone H2B type 2-E;Histone H2B type 1-B;Histone H2B type 1-O;Histone H2B type 1-J;Putative histone H2B type 2-D;Putative histone H2B type 2-C	HIST3H2BB;HIST2H2BE;HIST1H2BB;HIST1H2BO;HIST1H2BJ;HIST2H2BD;HIST2H2BC
	1.34247	-0.243457	Transcription factor BTF3	BTF3
	0.805559	-0.243056	14-3-3 protein gamma;14-3-3 protein gamma, N-terminally processed	YWHAG
	0.97132	-0.24253	Vacuolar protein sorting-associated protein 45	VPS45
	0.689104	-0.242477	Sterol O-acyltransferase 1	SOAT1
	2.07606	-0.241822	26S proteasome non-ATPase regulatory subunit 5	PSMD5
	0.999734	-0.241071	14-3-3 protein beta/alpha;14-3-3 protein beta/alpha, N-terminally processed	YWHAB
	0.490197	-0.241042	Acidic leucine-rich nuclear phosphoprotein 32 family member E	ANP32E
	1.1125	-0.240595	Adenylyl cyclase-associated protein 1	CAP1
	0.94667	-0.240028	Prefoldin subunit 5	PFDN5
	1.68573	-0.239825	Prohibitin	PHB
	0.48127	-0.239822	TP53-regulating kinase	TP53RK
	2.29817	-0.239521	Ubiquitin-40S ribosomal protein S27a;Ubiquitin;40S ribosomal protein S27a;Ubiquitin-60S ribosomal protein L40;Ubiquitin;60S ribosomal protein L40;Polyubiquitin-B;Ubiquitin;Polyubiquitin-C;Ubiquitin	RPS27A;UBA52;UBB;UBC
	1.16589	-0.239393	Calmegin	CLGN
	0.804965	-0.237971	V-type proton ATPase subunit G 1	ATP6V1G1
	1.2519	-0.237371	GrpE protein homolog 1, mitochondrial	GRPEL1
	1.42363	-0.237258	Tubulin-specific chaperone A	TBCA
	2.18902	-0.236896	Peroxiredoxin-5, mitochondrial	PRDX5
	2.5335	-0.236848	14-3-3 protein zeta/delta	YWHAZ
	1.17485	-0.23637	Enoyl-CoA delta isomerase 1, mitochondrial	ECI1
	0.825226	-0.233851	Dual specificity protein phosphatase 12	DUSP12
	1.87414	-0.232944	Eukaryotic translation initiation factor 3 subunit L	EIF3L
	0.666533	-0.232897	Enolase-phosphatase E1	ENOPH1
+	4.94288	-0.232892	Protein argonaute-2	2002-08-01
	0.702887	-0.23234	40S ribosomal protein S24	RPS24
	0.845198	-0.231947	Serine/threonine-protein kinase TAO3	TAOK3
	0.395832	-0.231819	Ubiquilin-4	UBQLN4
	0.433749	-0.230632	Sepiapterin reductase	SPR
	1.19932	-0.229655	WD repeat-containing protein 43	WDR43
	0.584124	-0.229627	Protein tyrosine phosphatase type IVA 2;Protein tyrosine phosphatase type IVA 1	PTP4A2;PTP4A1
	1.58185	-0.22942	DNA-(apurinic or apyrimidinic site) lyase;DNA-(apurinic or apyrimidinic site) lyase, mitochondrial	APEX1
	1.00764	-0.228767	Acidic leucine-rich nuclear phosphoprotein 32 family member A	ANP32A
	0.566812	-0.228528	Probable cytosolic iron-sulfur protein assembly protein CIAO1	CIAO1
	0.490748	-0.228481	Glucosamine-6-phosphate isomerase 1;Glucosamine-6-phosphate isomerase 2	GNPDA1;GNPDA2
	0.656545	-0.228008	Transcription elongation factor SPT5	SUPT5H
	1.72146	-0.227713	Nucleolar complex protein 2 homolog	NOC2L
	0.890681	-0.227296	NADH dehydrogenase [ubiquinone] 1 beta subcomplex subunit 10	NDUFB10
+	3.4442	-0.226805	Annexin A5	ANXA5
	0.849136	-0.226734	Ubiquitin-like-conjugating enzyme ATG3	ATG3
	2.39843	-0.226577	40S ribosomal protein S21	RPS21
	0.653627	-0.226366	Myotrophin	MTPN
	1.67798	-0.225214	Glutathione S-transferase theta-2B;Glutathione S-transferase theta-2	GSTT2B;GSTT2
	0.971407	-0.224742	26S proteasome non-ATPase regulatory subunit 7	PSMD7
	0.867962	-0.224147	Leucine-rich repeat flightless-interacting protein 1	LRRFIP1
	1.15733	-0.224063	Creatine kinase B-type	CKB
	1.0574	-0.223983	Stomatin-like protein 2, mitochondrial	STOML2
	0.602666	-0.223726	GA-binding protein alpha chain	GABPA
	0.503116	-0.222908	Sorting nexin-3	SNX3
	0.798368	-0.222427	Peptidyl-prolyl cis-trans isomerase FKBP2	FKBP2
	1.48857	-0.222076	39S ribosomal protein L22, mitochondrial	MRPL22
	0.225666	-0.221451	Integrin beta-4	ITGB4
	2.17374	-0.219861	Nucleosome assembly protein 1-like 1	NAP1L1
	0.432968	-0.219446	Protein LYRIC	MTDH
	0.435254	-0.219226	Copper transport protein ATOX1	ATOX1
	1.12275	-0.219025	Ufm1-specific protease 2	UFSP2
	0.432343	-0.218971	Acyl-CoA-binding protein	DBI
	1.351	-0.218321	Proteasome activator complex subunit 2	PSME2
	1.6893	-0.218121	Transmembrane emp24 domain-containing protein 10	TMED10
	1.00714	-0.217751	Rho-associated protein kinase 2	ROCK2
	0.911419	-0.216691	Chloride intracellular channel protein 1	CLIC1
	1.10936	-0.215914	Charged multivesicular body protein 4b	CHMP4B
	1.13684	-0.215544	Torsin-1B	TOR1B
	0.51075	-0.215452	Ribosomal RNA-processing protein 8	RRP8
	0.708547	-0.213431	DCN1-like protein 5	DCUN1D5
	0.62809	-0.212631	Dedicator of cytokinesis protein 7	DOCK7
	0.69624	-0.212353	WD repeat-containing protein 18	WDR18
	2.42644	-0.212295	Actin-related protein 2/3 complex subunit 4	ARPC4
	1.77413	-0.212183	Peptidyl-prolyl cis-trans isomerase NIMA-interacting 1	PIN1
	0.693256	-0.212114	General transcription factor 3C polypeptide 2	GTF3C2
	1.22964	-0.212041	Glutathione S-transferase Mu 3	GSTM3
	1.15801	-0.211651	WD repeat-containing protein 6	WDR6
	0.920147	-0.211117	Periodic tryptophan protein 2 homolog	PWP2
	2.00578	-0.210616	14-3-3 protein eta	YWHAH
	1.2779	-0.210482	Selenocysteine lyase	SCLY
	0.82848	-0.210393	Ribosome biogenesis protein BOP1	BOP1
	0.605738	-0.209475	Telomeric repeat-binding factor 2	TERF2
	1.02076	-0.209298	Armadillo repeat-containing X-linked protein 2	ARMCX2
	0.617722	-0.208847	GDP-mannose 4,6 dehydratase	GMDS
	0.799521	-0.208509	60S ribosomal protein L3	RPL3
	0.559238	-0.20799	Fibronectin type III domain-containing protein 3B	FNDC3B
	2.89196	-0.207729	Inverted formin-2	INF2
	1.16578	-0.207679	Hsp70-binding protein 1	HSPBP1
	0.868365	-0.207083	Calcium-regulated heat stable protein 1	CARHSP1
	1.04168	-0.20606	Leucine-rich repeat-containing protein 40	LRRC40
	2.00607	-0.205591	Ribosome-binding protein 1	RRBP1
	0.753924	-0.204946	SRSF protein kinase 1	SRPK1
	2.04736	-0.204723	Vimentin	VIM
	0.33811	-0.204718	Vesicle transport protein GOT1B	GOLT1B
	1.92007	-0.204716	Surfeit locus protein 4	SURF4
	2.4626	-0.203804	Ankyrin repeat and KH domain-containing protein 1	ANKHD1
	0.622022	-0.203669	ATP-binding cassette sub-family F member 3	ABCF3
	0.239847	-0.203428	Protein KRI1 homolog	KRI1
	0.703889	-0.203093	Protein DEK	DEK
	0.553045	-0.202706	Cytochrome b-c1 complex subunit 8	UQCRQ
	0.375532	-0.202628	Tubulin beta-8 chain;Tubulin beta-8 chain-like protein LOC260334	TUBB8
	0.677694	-0.20244	SAP domain-containing ribonucleoprotein	SARNP
	0.983412	-0.20229	KH domain-containing, RNA-binding, signal transduction-associated protein 1	KHDRBS1
	0.958438	-0.202095	Core-binding factor subunit beta	CBFB
	0.997187	-0.201119	Cysteine protease ATG4B	ATG4B
	0.72498	-0.201014	Exocyst complex component 7	EXOC7
	1.51814	-0.200483	KRR1 small subunit processome component homolog	KRR1
	1.49647	-0.198051	SH3 domain-containing kinase-binding protein 1	SH3KBP1
	0.980304	-0.197533	Twinfilin-1	TWF1
	0.818242	-0.197392	NAD(P)H-hydrate epimerase	APOA1BP
	1.40813	-0.196727	E3 ubiquitin-protein ligase HUWE1	HUWE1
	0.877506	-0.195839	CUB domain-containing protein 1	CDCP1
	1.74395	-0.195589	Transmembrane protein 165	TMEM165
	0.552197	-0.195546	ATP-dependent RNA helicase DHX8	DHX8
	0.12228	-0.195205	Translocating chain-associated membrane protein 2	TRAM2
	0.922087	-0.19481	N-acylneuraminate cytidylyltransferase	CMAS
	0.544271	-0.194636	DNA-directed RNA polymerase I subunit RPA1	POLR1A
	0.880439	-0.194576	U4/U6 small nuclear ribonucleoprotein Prp3	PRPF3
	1.22141	-0.194338	Tyrosine-protein phosphatase non-receptor type 12	PTPN12
	1.95981	-0.193162	Microtubule-actin cross-linking factor 1, isoforms 1/2/3/5	MACF1
	1.3492	-0.192573	Replication protein A 14 kDa subunit	RPA3
	1.14728	-0.192311	Methylcrotonoyl-CoA carboxylase beta chain, mitochondrial	MCCC2
	0.65865	-0.191769	Guanine nucleotide-binding protein-like 3-like protein	GNL3L
	0.871432	-0.191282	Transforming acidic coiled-coil-containing protein 1	TACC1
	0.367878	-0.190866	Nucleoporin GLE1	GLE1
	1.94311	-0.190849	Cold-inducible RNA-binding protein	CIRBP
	0.94486	-0.190598	Signal peptidase complex subunit 2	SPCS2
	0.420465	-0.190595	E3 ubiquitin-protein ligase BRE1A	RNF20
	0.630138	-0.189931	WD repeat-containing protein 74	WDR74
	1.7942	-0.189809	Guanine nucleotide-binding protein-like 3	GNL3
	0.833624	-0.189503	RNA-binding protein 12B	RBM12B
	0.569416	-0.189058	Nucleolar protein 11	NOL11
	0.610226	-0.188992	Nuclear receptor-binding protein	NRBP1
	0.733308	-0.188149	Myosin regulatory light chain 12A;Myosin regulatory light chain 12B	MYL12A;MYL12B
	0.669093	-0.187964	Ras GTPase-activating protein 1	RASA1
	0.568876	-0.187669	3-ketodihydrosphingosine reductase	KDSR
	0.814547	-0.187403	Eukaryotic translation elongation factor 1 epsilon-1	EEF1E1
	2.13394	-0.187134	Dystonin	DST
	0.279981	-0.186394	Midasin	MDN1
	0.805331	-0.186216	Cytochrome c oxidase subunit 2	MT-CO2
	0.742483	-0.185683	Adaptin ear-binding coat-associated protein 2	NECAP2
	1.15277	-0.185439	Ran-specific GTPase-activating protein	RANBP1
	0.196902	-0.18534	Diphthamide biosynthesis protein 2	DPH2
	0.577951	-0.185303	UPF0600 protein C5orf51	C5orf51
	0.477636	-0.184671	TATA-binding protein-associated factor 172	BTAF1
	1.71816	-0.184196	Coiled-coil domain-containing protein 47	CCDC47
	0.64392	-0.183999	NADH dehydrogenase [ubiquinone] 1 alpha subcomplex subunit 2	NDUFA2
	1.22959	-0.183972	Ras-related protein Rab-21	RAB21
	0.700097	-0.183577	RNA-binding protein 28	RBM28
	0.66349	-0.183423	Ubiquitin-conjugating enzyme E2 L3	UBE2L3
	1.934	-0.183287	Cullin-2	CUL2
	2.01977	-0.183222	Calcium-binding protein 39	CAB39
	0.483539	-0.183222	Cleft lip and palate transmembrane protein 1-like protein	CLPTM1L
	1.6523	-0.183198	V-type proton ATPase subunit B, brain isoform	ATP6V1B2
	2.13703	-0.183093	Vesicle-trafficking protein SEC22b	SEC22B
	1.45167	-0.182641	Coatomer subunit epsilon	COPE
	0.87556	-0.182486	U1 small nuclear ribonucleoprotein 70 kDa	SNRNP70
	0.886825	-0.182346	tRNA (adenine(58)-N(1))-methyltransferase catalytic subunit TRMT61A	TRMT61A
	0.43338	-0.181986	Tubulin alpha-4A chain	TUBA4A
	1.00218	-0.181749	Programmed cell death protein 6	PDCD6
	0.607507	-0.181555	Protein-glutamate O-methyltransferase	ARMT1
	3.02201	-0.181554	Heat shock protein HSP 90-beta	HSP90AB1
	0.901326	-0.179988	Neurogenic locus notch homolog protein 2;Notch 2 extracellular truncation;Notch 2 intracellular domain	NOTCH2
	0.919199	-0.17982	NudC domain-containing protein 1	NUDCD1
	0.332239	-0.179603	Neuropilin-1	NRP1
	0.798887	-0.178715	Phosphatidylinositol transfer protein beta isoform	PITPNB
	1.04731	-0.178285	Adapter molecule crk	CRK
	0.771326	-0.178162	Flotillin-2	FLOT2
	1.10677	-0.178071	26S protease regulatory subunit 6B	PSMC4
	1.02728	-0.177563	Insulin-like growth factor 2 mRNA-binding protein 3	IGF2BP3
	1.11058	-0.177153	Ran GTPase-activating protein 1	RANGAP1
	1.34585	-0.177044	Cytochrome c oxidase subunit 5A, mitochondrial	COX5A
	3.6471	-0.176407	Exocyst complex component 2	EXOC2
	1.05393	-0.176132	Liprin-beta-1	PPFIBP1
	1.1992	-0.175859	Endothelin-converting enzyme 1	ECE1
	0.951694	-0.175262	Desmoplakin	DSP
	0.262563	-0.174809	Chloride intracellular channel protein 6	CLIC6
	0.947536	-0.174619	Lon protease homolog, mitochondrial	LONP1
	2.3219	-0.174533	Coatomer subunit delta	ARCN1
	0.665563	-0.174212	GTP-binding protein SAR1a	SAR1A
	0.388729	-0.17421	Ancient ubiquitous protein 1	AUP1
	0.245187	-0.17395	Eukaryotic translation initiation factor 4 gamma 3	EIF4G3
	0.625148	-0.173902	Choline-phosphate cytidylyltransferase A	PCYT1A
	1.67932	-0.173555	Filamin-C	FLNC
	1.44303	-0.173413	Ubiquitin carboxyl-terminal hydrolase isozyme L3	UCHL3
	1.44431	-0.17335	Actin-related protein 2/3 complex subunit 1B	ARPC1B
	0.436676	-0.173215	DNA-directed RNA polymerase II subunit RPB3	POLR2C
	0.665729	-0.172701	SAFB-like transcription modulator	SLTM
	0.559695	-0.17247	Ribose-phosphate pyrophosphokinase 1;Ribose-phosphate pyrophosphokinase 3	PRPS1;PRPS1L1
	1.15064	-0.171059	Rap1 GTPase-GDP dissociation stimulator 1	RAP1GDS1
	0.601091	-0.170768	Nucleolar protein 3	NOL3
	1.33086	-0.170712	Cytoplasmic dynein 1 intermediate chain 2	DYNC1I2
	0.556622	-0.170611	Xaa-Pro aminopeptidase 1	XPNPEP1
	2.02203	-0.170094	Serine/threonine-protein kinase N1	PKN1
	0.857872	-0.170028	Ras-related protein Rab-1B;Putative Ras-related protein Rab-1C	RAB1B;RAB1C
	1.45073	-0.169861	40S ribosomal protein S17	RPS17
	0.805002	-0.169758	Gamma-interferon-inducible protein 16	IFI16
	0.784266	-0.168663	60S ribosomal protein L23	RPL23
	1.32477	-0.168655	ATPase ASNA1	ASNA1
	1.51131	-0.168586	Hsp90 co-chaperone Cdc37;Hsp90 co-chaperone Cdc37, N-terminally processed	CDC37
	0.874576	-0.168364	Translation initiation factor eIF-2B subunit epsilon	EIF2B5
	0.652338	-0.16789	Proteasome assembly chaperone 2	PSMG2
	1.34752	-0.167229	Procollagen-lysine,2-oxoglutarate 5-dioxygenase 3	PLOD3
	0.58509	-0.1672	Signal recognition particle 54 kDa protein	SRP54
	2.11386	-0.167154	CDGSH iron-sulfur domain-containing protein 2	CISD2
	1.9371	-0.166858	Tryptophan--tRNA ligase, cytoplasmic;T1-TrpRS;T2-TrpRS	WARS
	1.78432	-0.166659	Eukaryotic translation initiation factor 3 subunit A	EIF3A
	0.465386	-0.166414	ADP-ribosylation factor GTPase-activating protein 2	ARFGAP2
	0.369336	-0.166389	Target of EGR1 protein 1	TOE1
	0.537421	-0.16582	Nuclear-interacting partner of ALK	ZC3HC1
	0.761884	-0.165213	Notchless protein homolog 1	NLE1
	0.837034	-0.164982	Coronin-1B	CORO1B
	0.611144	-0.164739	Bromodomain adjacent to zinc finger domain protein 1A	BAZ1A
	0.856735	-0.164096	Peptidyl-prolyl cis-trans isomerase D	PPID
	0.812408	-0.163757	CD44 antigen	CD44
	0.711482	-0.163064	RNA-binding protein 39	RBM39
	1.45968	-0.163021	Probable ATP-dependent RNA helicase DDX56	DDX56
	0.678057	-0.162699	Sequestosome-1	SQSTM1
	2.25671	-0.162689	tRNA (cytosine(34)-C(5))-methyltransferase	NSUN2
	0.311098	-0.162275	MAP kinase-activated protein kinase 3	MAPKAPK3
	1.07521	-0.162224	Cyclic GMP-AMP synthase	MB21D1
	1.41249	-0.16222	Heterogeneous nuclear ribonucleoprotein Q	SYNCRIP
	1.2124	-0.161734	Fructose-2,6-bisphosphatase TIGAR	TIGAR
	0.726139	-0.161385	Alanyl-tRNA editing protein Aarsd1	AARSD1
	0.0996539	-0.1602	Replication protein A 32 kDa subunit	RPA2
	1.04545	-0.159561	60S ribosomal protein L7-like 1	RPL7L1
	1.82606	-0.159388	40S ribosomal protein SA	RPSA
	0.559605	-0.159339	SHC-transforming protein 1	SHC1
	2.6251	-0.159182	Protein disulfide-isomerase A3	PDIA3
	1.05286	-0.158532	Ribosomal protein S6 kinase alpha-3	RPS6KA3
	0.604549	-0.158364	Ubiquitin-conjugating enzyme E2 G1;Ubiquitin-conjugating enzyme E2 G1, N-terminally processed	UBE2G1
	0.375586	-0.158129	Cytosolic purine 5-nucleotidase	NT5C2
	1.3951	-0.15795	Eukaryotic peptide chain release factor subunit 1	ETF1
	0.430859	-0.157408	Mitochondrial-processing peptidase subunit alpha	PMPCA
	1.30003	-0.157376	Integrin-linked kinase-associated serine/threonine phosphatase 2C	ILKAP
	1.2182	-0.157024	Destrin	DSTN
	0.547303	-0.156827	Scaffold attachment factor B2	SAFB2
	0.95014	-0.156787	Peroxiredoxin-6	PRDX6
	0.618737	-0.156391	GTPase HRas;GTPase HRas, N-terminally processed	HRAS
	0.574081	-0.156047	Dual specificity protein phosphatase 23	DUSP23
	1.26063	-0.155956	cAMP-dependent protein kinase type II-alpha regulatory subunit	PRKAR2A
	0.656534	-0.155698	3-ketoacyl-CoA thiolase, peroxisomal	ACAA1
	1.35154	-0.155678	Oxysterol-binding protein-related protein 8	OSBPL8
	1.38706	-0.155067	Armadillo repeat-containing protein 6	ARMC6
	0.310821	-0.154648	TLD domain-containing protein 1	TLDC1
	1.14386	-0.154596	Probable ATP-dependent RNA helicase DDX47	DDX47
	0.716799	-0.154519	COP9 signalosome complex subunit 4	COPS4
	1.53983	-0.153758	Calumenin	CALU
	0.378638	-0.153529	Transcriptional activator protein Pur-alpha	PURA
	0.505955	-0.152966	Formin-like protein 1	FMNL1
	0.510456	-0.152796	Rho GTPase-activating protein 17	ARHGAP17
	0.458062	-0.152095	Twinfilin-2	TWF2
	0.165207	-0.151648	MAP/microtubule affinity-regulating kinase 3;Serine/threonine-protein kinase MARK2;MAP/microtubule affinity-regulating kinase 4;Serine/threonine-protein kinase MARK1	MARK3;MARK2;MARK4;MARK1
	0.958662	-0.150265	Eukaryotic translation initiation factor 3 subunit E	EIF3E
	0.302902	-0.14994	Phosphatidylinositol 3,4,5-trisphosphate 5-phosphatase 2	INPPL1
	0.649142	-0.149089	60S ribosomal protein L15	RPL15
	0.644707	-0.148201	Chromodomain-helicase-DNA-binding protein 4	CHD4
	0.307628	-0.148027	tRNA-splicing endonuclease subunit Sen34	TSEN34
	1.0654	-0.147505	Elongation factor 1-beta	EEF1B2
	0.838013	-0.146831	mRNA turnover protein 4 homolog	MRTO4
	1.23606	-0.146227	H/ACA ribonucleoprotein complex subunit 2	NHP2
	0.355485	-0.146002	Low molecular weight phosphotyrosine protein phosphatase	ACP1
	0.45648	-0.145695	Cyclin-H	CCNH
	0.722929	-0.144985	A-kinase anchor protein 8-like	AKAP8L
	1.15295	-0.144981	Tubulin beta-2B chain	TUBB2B
	0.864779	-0.144676	Protein SDA1 homolog	SDAD1
	2.34221	-0.144264	T-complex protein 1 subunit alpha	TCP1
	1.54816	-0.143599	Exosome complex component RRP41	EXOSC4
	1.86988	-0.143439	Hexokinase-2	HK2
	0.619735	-0.143253	Alpha-mannosidase 2	MAN2A1
	0.55229	-0.143115	UBX domain-containing protein 1	UBXN1
	1.01063	-0.143032	ADP-sugar pyrophosphatase	NUDT5
	0.741563	-0.142942	Rho GTPase-activating protein 1	ARHGAP1
	1.34485	-0.142689	DNA mismatch repair protein Mlh1	MLH1
	0.162314	-0.142641	Glucose 1,6-bisphosphate synthase	PGM2L1
	0.357143	-0.142553	Helicase with zinc finger domain 2	HELZ2
	0.512671	-0.142497	Golgi resident protein GCP60	ACBD3
	1.55929	-0.142208	Purine nucleoside phosphorylase	PNP
	0.387125	-0.141546	Glutamate-rich WD repeat-containing protein 1	GRWD1
	0.633435	-0.141033	Ribosome biogenesis regulatory protein homolog	RRS1
	0.392846	-0.140783	Polypeptide N-acetylgalactosaminyltransferase 2;Polypeptide N-acetylgalactosaminyltransferase 2 soluble form	GALNT2
	1.45057	-0.140679	Adenylate kinase 2, mitochondrial;Adenylate kinase 2, mitochondrial, N-terminally processed	AK2
	0.461638	-0.140356	Ras suppressor protein 1	RSU1
	0.270127	-0.140308	Mothers against decapentaplegic homolog 4	SMAD4
	1.45065	-0.139463	Alpha-enolase	ENO1
	1.17997	-0.139206	Raftlin	RFTN1
	0.371459	-0.138596	Translocation protein SEC63 homolog	SEC63
	1.18981	-0.138069	Hypoxia up-regulated protein 1	HYOU1
	0.493226	-0.138025	Exosome complex component RRP46	EXOSC5
	0.958293	-0.137784	Glutathione S-transferase kappa 1	GSTK1
	0.447285	-0.137575	ATP-dependent RNA helicase DDX18	DDX18
	0.353962	-0.137526	Cyclin-dependent kinase 6	CDK6
	1.07783	-0.137505	Elongation factor 1-alpha 1;Putative elongation factor 1-alpha-like 3	EEF1A1;EEF1A1P5
	0.234523	-0.137248	Developmentally-regulated GTP-binding protein 2	DRG2
	1.28781	-0.137079	Protein Niban	FAM129A
	0.778007	-0.137	Interferon-induced 35 kDa protein	IFI35
	0.664911	-0.136999	RNA-binding protein 34	RBM34
	0.684337	-0.136992	Glioma tumor suppressor candidate region gene 2 protein	GLTSCR2
	0.47914	-0.136936	Protein Red	IK
	0.49011	-0.136365	D-dopachrome decarboxylase;D-dopachrome decarboxylase-like protein	DDT;DDTL
	0.70487	-0.136287	N-alpha-acetyltransferase 25, NatB auxiliary subunit	NAA25
	1.18255	-0.136008	Importin subunit alpha-3	KPNA4
	0.960671	-0.135799	Echinoderm microtubule-associated protein-like 4	EML4
	0.729793	-0.135719	Elongation factor Tu, mitochondrial	TUFM
	0.425526	-0.135283	Cysteine desulfurase, mitochondrial	NFS1
	1.07011	-0.135182	Sarcoplasmic/endoplasmic reticulum calcium ATPase 2	ATP2A2
	0.189722	-0.134511	Ankyrin repeat domain-containing protein SOWAHC	SOWAHC
	1.80007	-0.134373	Translationally-controlled tumor protein	TPT1
	0.355864	-0.134218	Spermatogenesis-associated protein 5-like protein 1	SPATA5L1
	0.415063	-0.134096	Adipocyte plasma membrane-associated protein	APMAP
	1.47666	-0.13409	Nucleoprotein TPR	TPR
	0.615557	-0.134034	Double-stranded RNA-binding protein Staufen homolog 1	STAU1
	0.205721	-0.133842	ATP-dependent RNA helicase DDX19A;ATP-dependent RNA helicase DDX19B	DDX19A;DDX19B
	0.669652	-0.133823	Vacuolar protein sorting-associated protein 28 homolog	VPS28
	1.39146	-0.133664	DnaJ homolog subfamily A member 2	DNAJA2
	0.780951	-0.133621	60S ribosomal protein L22	RPL22
	0.862691	-0.133591	La-related protein 4B	LARP4B
	0.213196	-0.133142	Transmembrane 9 superfamily member 3	TM9SF3
	0.321184	-0.133056	ADP-ribosylation factor GTPase-activating protein 1	ARFGAP1
	0.918907	-0.132664	Rho-related GTP-binding protein RhoG	RHOG
	0.628809	-0.131596	Glyoxylate reductase/hydroxypyruvate reductase	GRHPR
	0.662532	-0.131485	Tubulin--tyrosine ligase-like protein 12	TTLL12
	0.294578	-0.130285	Plasminogen activator inhibitor 1	SERPINE1
	0.856878	-0.130139	Ataxin-2	ATXN2
	0.460742	-0.130032	COP9 signalosome complex subunit 1	GPS1
	0.54949	-0.129955	Zinc finger protein ZPR1	ZPR1
	0.662105	-0.129932	Negative elongation factor B	NELFB
	1.86208	-0.129146	Lysophospholipid acyltransferase 7	MBOAT7
	0.595329	-0.128916	Ubiquitin-associated protein 2	UBAP2
	1.33324	-0.12888	Activator of 90 kDa heat shock protein ATPase homolog 1	AHSA1
	0.530677	-0.128612	TBC1 domain family member 13	TBC1D13
	1.27564	-0.127459	78 kDa glucose-regulated protein	HSPA5
	0.618774	-0.127003	Ubiquitin fusion degradation protein 1 homolog	UFD1L
	1.90025	-0.126984	Annexin A2;Putative annexin A2-like protein	ANXA2;ANXA2P2
	0.201448	-0.126972	Gamma-soluble NSF attachment protein	NAPG
	0.314568	-0.125247	Tripartite motif-containing protein 26	TRIM26
	1.15252	-0.125234	Cofilin-1	CFL1
	0.287974	-0.124153	Signal recognition particle receptor subunit beta	SRPRB
	1.40845	-0.12369	Protein SCO1 homolog, mitochondrial	SCO1
	0.522588	-0.123565	ATP-dependent RNA helicase DHX29	DHX29
	0.189206	-0.122919	Mediator of RNA polymerase II transcription subunit 15	MED15
	1.1873	-0.12271	Protein transport protein Sec24C	SEC24C
	0.93052	-0.122673	Ribosome biogenesis protein BRX1 homolog	BRIX1
	0.467776	-0.121528	ER membrane protein complex subunit 1	EMC1
	1.58737	-0.120626	Transportin-1	TNPO1
	0.285751	-0.120606	Glia maturation factor beta	GMFB
	0.252069	-0.120391	Protein Wiz	WIZ
	0.497103	-0.120367	Semaphorin-7A	SEMA7A
	0.251651	-0.119959	Dynein light chain Tctex-type 1	DYNLT1
	0.750896	-0.119863	BRCA2 and CDKN1A-interacting protein	BCCIP
	0.779013	-0.119301	Glutathione S-transferase P	GSTP1
	0.228846	-0.119164	E3 ubiquitin-protein ligase RNF126	RNF126
	0.248075	-0.118977	Synaptosomal-associated protein 23	SNAP23
	1.03567	-0.118292	Thioredoxin	TXN
	0.204027	-0.118147	ATP-binding cassette sub-family D member 3	ABCD3
	1.26333	-0.11801	DNA topoisomerase 1	TOP1
	0.5643	-0.117786	Proteasome subunit alpha type-2	PSMA2
	0.573014	-0.117774	Tubulin beta-6 chain	TUBB6
	1.19907	-0.117709	Dual specificity mitogen-activated protein kinase kinase 1	MAP2K1
	0.280315	-0.117557	WD repeat-containing protein 55	WDR55
	1.92647	-0.117285	Ectopic P granules protein 5 homolog	EPG5
	0.135264	-0.117241	DnaJ homolog subfamily C member 13	DNAJC13
	0.250593	-0.116964	Casein kinase I isoform delta	CSNK1D
	0.643509	-0.11558	Serine/threonine-protein phosphatase 2A 55 kDa regulatory subunit B alpha isoform	PPP2R2A
	0.821588	-0.114389	Signal recognition particle subunit SRP68	SRP68
	0.634959	-0.113715	Regulator of nonsense transcripts 2	UPF2
	1.27716	-0.113528	Myosin-9	MYH9
	0.440029	-0.113353	Ribosomal RNA processing protein 1 homolog A	RRP1
	0.264704	-0.112841	Phosphomevalonate kinase	PMVK
	0.513981	-0.11284	Nucleolar GTP-binding protein 2	GNL2
	0.491356	-0.112652	Ubiquitin-conjugating enzyme E2 N	UBE2N
	0.486094	-0.11232	Tether containing UBX domain for GLUT4	ASPSCR1
	1.09666	-0.111752	Cysteine and histidine-rich domain-containing protein 1	CHORDC1
	0.269622	-0.111709	Guanine nucleotide-binding protein subunit alpha-11	GNA11
	0.6815	-0.111657	AN1-type zinc finger protein 1	ZFAND1
	0.803158	-0.111109	CAAX prenyl protease 1 homolog	ZMPSTE24
	0.311192	-0.110893	Leupaxin	LPXN
	0.366236	-0.110734	Protein transport protein Sec24A	SEC24A
	0.726253	-0.110051	3-mercaptopyruvate sulfurtransferase	MPST
	0.637817	-0.110046	Delta-1-pyrroline-5-carboxylate synthase;Glutamate 5-kinase;Gamma-glutamyl phosphate reductase	ALDH18A1
	0.246945	-0.109971	Polyadenylate-binding protein 2	PABPN1
	1.56349	-0.109874	Nucleolar GTP-binding protein 1	GTPBP4
	0.389021	-0.109703	Clathrin light chain A	CLTA
	0.542668	-0.109439	Tetratricopeptide repeat protein 4	TTC4
	0.928939	-0.109154	Nuclear pore complex protein Nup88	NUP88
	0.738377	-0.108896	Dynactin subunit 2	DCTN2
	0.453752	-0.108719	EF-hand domain-containing protein D1	EFHD1
	0.732139	-0.108542	HLA class I histocompatibility antigen, A-2 alpha chain	HLA-A
	2.43126	-0.108427	Protein PBDC1	PBDC1
	1.25086	-0.10795	Cytosolic non-specific dipeptidase	CNDP2
	0.636843	-0.1079	Importin subunit alpha-4	KPNA3
	0.2922	-0.107735	Protein RTF2 homolog	RTFDC1
	0.461787	-0.107374	Guanine nucleotide-binding protein-like 1	GNL1
	1.27424	-0.107325	Actin-related protein 3	ACTR3
	0.349165	-0.10659	Transmembrane emp24 domain-containing protein 1	TMED1
	0.505054	-0.106131	Enhancer of rudimentary homolog	ERH
	0.817834	-0.105822	Phosphoglucomutase-2	PGM2
	0.164694	-0.105309	Lariat debranching enzyme	DBR1
	0.387582	-0.104992	WD repeat-containing protein 36	WDR36
	0.221072	-0.104959	Protein LTV1 homolog	LTV1
	0.509416	-0.104957	Transmembrane 9 superfamily member 2	TM9SF2
	0.713254	-0.104125	ATP synthase subunit gamma, mitochondrial	ATP5C1
	0.201227	-0.103915	Splicing factor 3B subunit 6	SF3B6
	0.324297	-0.103565	Ubiquitin-protein ligase E3C	UBE3C
	0.393967	-0.103508	Ribosomal protein S6 kinase alpha-1	RPS6KA1
	0.445239	-0.103052	SPATS2-like protein	SPATS2L
	0.478408	-0.103049		SLC35A4
	0.669999	-0.102091	Calretinin	CALB2
	0.318637	-0.101768	Malate dehydrogenase, cytoplasmic	MDH1
	0.940392	-0.101588	Myosin light chain 6B	MYL6B
	0.400582	-0.101239	Telomerase Cajal body protein 1	WRAP53
	0.95254	-0.100965	Mitochondrial import inner membrane translocase subunit TIM44	TIMM44
	0.612976	-0.100941	Dynactin subunit 1	DCTN1
	0.527755	-0.100598	Complement component 1 Q subcomponent-binding protein, mitochondrial	C1QBP
	0.206703	-0.100576	Serine/threonine-protein phosphatase CPPED1	CPPED1
	0.190436	-0.100569	Serine/threonine-protein phosphatase 1 regulatory subunit 10	PPP1R10
	0.407187	-0.100545	Engulfment and cell motility protein 2	ELMO2
	0.375162	-0.0999769	CD2-associated protein	CD2AP
	0.990989	-0.0997836	Dolichyl-diphosphooligosaccharide--protein glycosyltransferase subunit STT3A	STT3A
	0.914101	-0.0997651	Translocon-associated protein subunit delta	SSR4
	0.29255	-0.0990327	Protein transport protein Sec23B	SEC23B
	0.517189	-0.0987174	Probable ubiquitin carboxyl-terminal hydrolase FAF-X;Probable ubiquitin carboxyl-terminal hydrolase FAF-Y	USP9X;USP9Y
	0.540916	-0.0987002	Dolichyl-diphosphooligosaccharide--protein glycosyltransferase subunit 2	RPN2
	0.25508	-0.0981121	Lysosome-associated membrane glycoprotein 1	LAMP1
	0.236125	-0.0975291	Acidic leucine-rich nuclear phosphoprotein 32 family member B	ANP32B
	0.673416	-0.0974185	Nucleolar RNA helicase 2	DDX21
	0.59356	-0.0970802	Septin-11	SEPT11
	0.368616	-0.096906	Switch-associated protein 70	SWAP70
	0.263758	-0.0966059	Mitochondrial import inner membrane translocase subunit TIM50	TIMM50
	0.247662	-0.0963593	Histone-binding protein RBBP4	RBBP4
	0.842176	-0.0961889	Perilipin-3	PLIN3
	1.55436	-0.0957273	Hydroxyacylglutathione hydrolase, mitochondrial	HAGH
	0.651325	-0.0952841	Endoplasmic reticulum resident protein 44	ERP44
	0.522877	-0.0952441	Amyloid beta A4 precursor protein-binding family B member 1-interacting protein	APBB1IP
	1.06786	-0.0948989	Pescadillo homolog	PES1
	0.243958	-0.0948219	Very-long-chain enoyl-CoA reductase	TECR
	0.345551	-0.0947666	Transcription elongation factor SPT6	SUPT6H
	0.393147	-0.0945657	Zinc phosphodiesterase ELAC protein 2	ELAC2
	0.31016	-0.0943305	Protein SGT1	ECD
	0.270275	-0.0940749	Integrin alpha-5;Integrin alpha-5 heavy chain;Integrin alpha-5 light chain	ITGA5
	0.33728	-0.0934448	Stress-induced-phosphoprotein 1	STIP1
	0.91761	-0.0926736	Superkiller viralicidic activity 2-like 2	SKIV2L2
	0.64236	-0.0922623	40S ribosomal protein S5;40S ribosomal protein S5, N-terminally processed	RPS5
	0.300685	-0.0919437	F-actin-capping protein subunit alpha-2	CAPZA2
	0.212523	-0.0918299	Neurochondrin	NCDN
	0.223195	-0.0910791	Dual specificity mitogen-activated protein kinase kinase 4	MAP2K4
	0.249353	-0.0904992	Threonylcarbamoyladenosine tRNA methylthiotransferase	CDKAL1
	0.405546	-0.0904293	Peroxiredoxin-4	PRDX4
	0.171878	-0.0904242	Phosphatidylinositide phosphatase SAC1	SACM1L
	0.202208	-0.0892143	Ras-related protein Rap-2b	RAP2B
	0.934513	-0.0890401	Histidine triad nucleotide-binding protein 1	HINT1
	0.840558	-0.0889791	Leucine-rich repeat-containing protein 59	LRRC59
	0.235482	-0.0887922	Casein kinase II subunit beta	CSNK2B
	0.671293	-0.0884476	Rho GDP-dissociation inhibitor 2	ARHGDIB
	0.559971	-0.0881379	Exosome complex component MTR3	EXOSC6
	0.22548	-0.0874577	Glycerol-3-phosphate acyltransferase 2, mitochondrial	GPAT2
	0.286753	-0.08719	V-type proton ATPase subunit C 1	ATP6V1C1
	0.648414	-0.086764	Transmembrane protein 214	TMEM214
	0.812731	-0.0864162	Proteasome subunit alpha type-3	PSMA3
	0.134611	-0.0863145	Mitogen-activated protein kinase 3	MAPK3
	0.181471	-0.0858224	Enhancer of mRNA-decapping protein 4	EDC4
	0.541102	-0.0855401	ATP-binding cassette sub-family F member 1	ABCF1
	0.232292	-0.0848853	Nucleolysin TIAR	TIAL1
	0.505218	-0.0839405	Dynein light chain roadblock-type 1;Dynein light chain roadblock-type 2	DYNLRB1;DYNLRB2
	0.513753	-0.0836798	Queuine tRNA-ribosyltransferase subunit QTRTD1	QTRTD1
	0.351009	-0.0835508	NADH dehydrogenase [ubiquinone] iron-sulfur protein 2, mitochondrial	NDUFS2
	0.492351	-0.0832367	40S ribosomal protein S7	RPS7
	0.671931	-0.082826	Exportin-T	XPOT
	0.331422	-0.0827637	Nuclear pore complex protein Nup205	NUP205
	0.545203	-0.082346	Protein diaphanous homolog 1	DIAPH1
	0.547055	-0.0821877	EH domain-containing protein 1	EHD1
	0.255649	-0.0818577	Copine-1	CPNE1
	0.267116	-0.0817337	CTD small phosphatase-like protein 2	CTDSPL2
	0.578611	-0.0817057	Golgi reassembly-stacking protein 2	GORASP2
	0.55488	-0.0816956	KH domain-containing, RNA-binding, signal transduction-associated protein 3	KHDRBS3
	0.154728	-0.0814031	RNA 3-terminal phosphate cyclase	RTCA
	0.367087	-0.0812887	39S ribosomal protein L45, mitochondrial	MRPL45
	0.400037	-0.0810293	Serine/threonine-protein phosphatase 4 catalytic subunit	PPP4C
	0.692182	-0.0804253	60S ribosomal protein L10	RPL10
	1.04132	-0.0803324	E3 SUMO-protein ligase RanBP2	RANBP2
	0.891623	-0.0802809	Cytochrome c1, heme protein, mitochondrial	CYC1
	0.500439	-0.0798569	40S ribosomal protein S12	RPS12
	0.753178	-0.0797005	Elongation factor 2	EEF2
	0.344685	-0.0784696	60S ribosomal protein L9	RPL9
	0.389076	-0.0777467	Protein PRRC1	PRRC1
	0.930462	-0.077563	Proteasome activator complex subunit 3	PSME3
	0.24244	-0.077329	AP-1 complex subunit beta-1	AP1B1
	0.309274	-0.0772991	Dolichyl-diphosphooligosaccharide--protein glycosyltransferase 48 kDa subunit	DDOST
	0.877531	-0.0769234	T-complex protein 1 subunit delta	CCT4
	0.451685	-0.0768503	Probable ATP-dependent RNA helicase DDX6	DDX6
	1.22812	-0.0757777	Sialic acid synthase	NANS
	0.458673	-0.0757427	ATP-dependent RNA helicase SUPV3L1, mitochondrial	SUPV3L1
	0.580481	-0.0756003	Protein SET	SET
	0.19922	-0.0747077	Nucleus accumbens-associated protein 1	NACC1
	1.1037	-0.0741552	Annexin A6	ANXA6
	0.579419	-0.073438	Kinesin-like protein KIF2A	KIF2A
	0.285448	-0.0733388	Coiled-coil domain-containing protein 22	CCDC22
	0.250043	-0.0733337	Probable 8-oxo-dGTP diphosphatase NUDT15	NUDT15
	0.321539	-0.0730108	Putative hydroxypyruvate isomerase	HYI
	0.33737	-0.0729046	Nucleoporin NUP188 homolog	NUP188
	1.08967	-0.0726566	Protein RCC2	RCC2
	0.527117	-0.0723705	Major vault protein	MVP
	0.561314	-0.0723006	Inositol monophosphatase 1	IMPA1
	0.206399	-0.0721893	Putative tRNA (cytidine(32)/guanosine(34)-2-O)-methyltransferase	FTSJ1
	0.395663	-0.0720278	Nodal modulator 2;Nodal modulator 1;Nodal modulator 3	NOMO2;NOMO1;NOMO3
	0.798213	-0.0718282	Importin-5	IPO5
	0.288933	-0.0716089	Bleomycin hydrolase	BLMH
	0.306885	-0.0715917	COP9 signalosome complex subunit 8	COPS8
	0.177986	-0.0714474	Isochorismatase domain-containing protein 1	ISOC1
	0.247934	-0.0711784	Pre-mRNA-splicing factor SPF27	BCAS2
	0.121154	-0.0710119	Cullin-1	CUL1
	0.547819	-0.0706615	Sulfide:quinone oxidoreductase, mitochondrial	SQRDL
	1.17138	-0.070591	ATP-dependent RNA helicase DDX3X;ATP-dependent RNA helicase DDX3Y	DDX3X;DDX3Y
	0.513235	-0.0703863	Rho GDP-dissociation inhibitor 1	ARHGDIA
	0.306124	-0.0700099	Signal recognition particle 9 kDa protein	SRP9
	0.228395	-0.0680911	Integrin-linked protein kinase	ILK
	0.485087	-0.0678914	Methionine aminopeptidase 1	METAP1
	2.33638	-0.0674248	Clathrin heavy chain 1	CLTC
	0.974321	-0.0670649	Ethylmalonyl-CoA decarboxylase	ECHDC1
	0.209152	-0.0670439	Multifunctional methyltransferase subunit TRM112-like protein	TRMT112
	0.105991	-0.0662537	Calcium/calmodulin-dependent protein kinase type 1	CAMK1
	0.361076	-0.066075	Glutamine--fructose-6-phosphate aminotransferase [isomerizing] 1	GFPT1
	0.151982	-0.0659987	Connective tissue growth factor	CTGF
	0.320882	-0.0656274	Ubiquitin carboxyl-terminal hydrolase isozyme L5	UCHL5
	0.418236	-0.0655905	Eukaryotic translation initiation factor 4E type 2	EIF4E2
	0.464107	-0.0655581	10 kDa heat shock protein, mitochondrial	HSPE1
	0.156358	-0.0653273	S-phase kinase-associated protein 1	SKP1
	0.15627	-0.0647875	Protein transport protein Sec24B	SEC24B
	0.288669	-0.0647265	Chloride intracellular channel protein 4	CLIC4
	0.270019	-0.0639242	Probable ATP-dependent RNA helicase DDX52	DDX52
	0.293968	-0.0634314	Protein CutA	CUTA
	0.236441	-0.0631758	Ras-related protein Rab-35	RAB35
	0.104239	-0.0631091	Haloacid dehalogenase-like hydrolase domain-containing protein 2	HDHD2
	0.303908	-0.0628694	Nuclear pore complex protein Nup50	NUP50
	0.194944	-0.062451	Probable ATP-dependent RNA helicase DDX49	DDX49
	0.195286	-0.0619195	La-related protein 1	LARP1
	0.621849	-0.0618642	Protein disulfide-isomerase	P4HB
	0.275585	-0.0614961	MKI67 FHA domain-interacting nucleolar phosphoprotein	NIFK
	0.851708	-0.0610835	Nucleolar protein 10	NOL10
	0.25928	-0.0609837	Muscleblind-like protein 1	MBNL1
	0.103043	-0.0608864	DCN1-like protein 1	DCUN1D1
	0.175273	-0.0608527	Endophilin-A2	SH3GL1
	0.222633	-0.0607592	Lipoma-preferred partner	LPP
	0.189202	-0.0605672	Ubiquitin-conjugating enzyme E2 A	UBE2A
	0.593358	-0.0604808	Rho-related GTP-binding protein RhoC	RHOC
	0.363651	-0.0602907	28S ribosomal protein S17, mitochondrial	MRPS17
	0.279732	-0.059761	Cell growth-regulating nucleolar protein	LYAR
	0.0882915	-0.058871	Ribonuclease H2 subunit B	RNASEH2B
	0.311514	-0.0583553	Dolichyl-phosphate beta-glucosyltransferase	ALG5
	0.169791	-0.0583032	Retinoblastoma-binding protein 5	RBBP5
	0.410264	-0.0581856	60S acidic ribosomal protein P0;60S acidic ribosomal protein P0-like	RPLP0;RPLP0P6
	0.296467	-0.0581004	Thioredoxin-dependent peroxide reductase, mitochondrial	PRDX3
	0.696147	-0.0573349	Heat shock protein 105 kDa	HSPH1
	0.143249	-0.0571664	Protein TBRG4	TBRG4
	0.164832	-0.0560271	Transmembrane emp24 domain-containing protein 7	TMED7
	0.377639	-0.0559521	Cytochrome c-type heme lyase	HCCS
	0.189575	-0.0559381	28S ribosomal protein S29, mitochondrial	DAP3
	0.374104	-0.0555439	Myosin-10	MYH10
	0.217101	-0.0551243	Melanoma-associated antigen C1	MAGEC1
	0.552422	-0.054807	26S protease regulatory subunit 6A	PSMC3
	0.315428	-0.0543302	Large proline-rich protein BAG6	BAG6
	0.153019	-0.0540555	Oxysterol-binding protein 1	OSBP
	0.6459	-0.0537694	rRNA 2-O-methyltransferase fibrillarin	FBL
	0.240177	-0.0536054	Nuclear pore complex protein Nup153	NUP153
	0.451671	-0.0530039	Tubulin beta chain	TUBB
	0.373373	-0.0529041	RuvB-like 1	RUVBL1
	0.248076	-0.0528895	Guanine nucleotide-binding protein G(I)/G(S)/G(T) subunit beta-1	GNB1
	0.44173	-0.0528831	Heat shock 70 kDa protein 4L	HSPA4L
	1.80222	-0.0523739	Ubiquitin-associated protein 2-like	UBAP2L
	0.161988	-0.0522448	NHP2-like protein 1;NHP2-like protein 1, N-terminally processed	NHP2L1
	0.135873	-0.0515474	SLIT-ROBO Rho GTPase-activating protein 2;SLIT-ROBO Rho GTPase-activating protein 2B;SLIT-ROBO Rho GTPase-activating protein 2C	SRGAP2;SRGAP2B;SRGAP2C
	0.507384	-0.0513446	Profilin-1	PFN1
	0.387505	-0.0511672	Phenylalanine--tRNA ligase beta subunit	FARSB
	0.227044	-0.051033	Mitochondrial ribonuclease P protein 1	TRMT10C
	0.463462	-0.0507736	Tumor protein D54	TPD52L2
	0.151381	-0.0506795	Phosphoglycolate phosphatase	PGP
	0.0550202	-0.0505365	Transcriptional activator protein Pur-beta	PURB
	0.252503	-0.0499223	Dihydrolipoyllysine-residue acetyltransferase component of pyruvate dehydrogenase complex, mitochondrial	DLAT
	0.180772	-0.0498409	Eukaryotic translation initiation factor 3 subunit M	EIF3M
	0.862605	-0.049235	Band 4.1-like protein 2	EPB41L2
	0.250262	-0.0489566	Proliferating cell nuclear antigen	PCNA
	0.493378	-0.0485694	E3 ubiquitin-protein ligase NEDD4-like	NEDD4L
	0.484433	-0.0485611	Prolyl endopeptidase	PREP
	0.65269	-0.0483665	60S ribosomal protein L4	RPL4
	0.144393	-0.0481389	Tight junction protein ZO-1	TJP1
	0.416423	-0.0479806	Coatomer subunit gamma-1	COPG1
	0.221281	-0.0478992	D-tyrosyl-tRNA(Tyr) deacylase 1	DTD1
	0.179311	-0.0478967	Sperm-associated antigen 1	SPAG1
	0.201079	-0.0477854	Platelet-activating factor acetylhydrolase IB subunit gamma	PAFAH1B3
	0.120073	-0.0476824	CD97 antigen;CD97 antigen subunit alpha;CD97 antigen subunit beta	CD97
	0.16555	-0.0473448	14-3-3 protein sigma	SFN
	0.124071	-0.0462551	Tripeptidyl-peptidase 2	TPP2
	0.106917	-0.0458355	UPF0598 protein C8orf82	C8orf82
	0.26678	-0.0450389	Staphylococcal nuclease domain-containing protein 1	SND1
	0.147693	-0.0447706	Acetolactate synthase-like protein	ILVBL
	0.319615	-0.0436134	Uridine 5-monophosphate synthase;Orotate phosphoribosyltransferase;Orotidine 5-phosphate decarboxylase	UMPS
	0.109287	-0.0434125	Death-associated protein kinase 3;Death-associated protein kinase 2	DAPK3;DAPK2
	0.247852	-0.043246	Serine/threonine-protein kinase 24;Serine/threonine-protein kinase 24 36 kDa subunit;Serine/threonine-protein kinase 24 12 kDa subunit	STK24
	0.271211	-0.0430209	Prolyl 4-hydroxylase subunit alpha-1	P4HA1
	0.185102	-0.0425987	Endophilin-B1	SH3GLB1
	0.125408	-0.0424856	Receptor-interacting serine/threonine-protein kinase 1	RIPK1
	0.205621	-0.0419706	Minor histocompatibility antigen H13	HM13
	0.0835048	-0.0417881	Reticulon-3	RTN3
	0.166774	-0.0416247	Anamorsin	CIAPIN1
	0.155559	-0.0416025	Centrosomal protein of 170 kDa	CEP170
	0.19518	-0.0411428	ATP-binding cassette sub-family E member 1	ABCE1
	0.161408	-0.040727	Signal transducer and activator of transcription 3	STAT3
	0.119298	-0.0406679	Abl interactor 1	ABI1
	0.0573001	-0.0406488	Protein AATF	AATF
	0.0801203	-0.0403214	CD320 antigen	CD320
	0.388595	-0.0401586	60 kDa heat shock protein, mitochondrial	HSPD1
	0.224714	-0.0401154	Leucine--tRNA ligase, cytoplasmic	LARS
	0.130376	-0.0400518	TIP41-like protein	TIPRL
	0.474143	-0.0399475	Heme-binding protein 1	HEBP1
	0.254285	-0.0398903	Fructose-bisphosphate aldolase A	ALDOA
	0.515559	-0.0398388	Annexin A7	ANXA7
	0.18237	-0.0397504	N-alpha-acetyltransferase 15, NatA auxiliary subunit	NAA15
	0.180826	-0.0395826	Exosome complex exonuclease RRP44	DIS3
	0.424217	-0.0391235	26S protease regulatory subunit 10B	PSMC6
	0.572099	-0.0390612	Carbonyl reductase [NADPH] 1	CBR1
	0.242598	-0.0390072	Protein unc-13 homolog D	UNC13D
	0.185556	-0.0385793	Zinc finger CCCH-type antiviral protein 1	ZC3HAV1
	0.659371	-0.038564	Coatomer subunit beta	COPB2
	0.102305	-0.0385367	E3 ISG15--protein ligase HERC5	HERC5
	0.577034	-0.0385297	Myoferlin	MYOF
	0.0677974	-0.0383771	Kinesin light chain 2	KLC2
	0.169651	-0.0378164	Vesicle-associated membrane protein-associated protein A	VAPA
	0.285522	-0.0377146	Microtubule-associated protein 1B;MAP1B heavy chain;MAP1 light chain LC1	MAP1B
	0.0724191	-0.0366402	Spermatogenesis-associated protein 5	SPATA5
	0.102692	-0.0361913	ATP-dependent zinc metalloprotease YME1L1	YME1L1
	0.606575	-0.0360883	Tetratricopeptide repeat protein 38	TTC38
	0.118737	-0.0360438	Eukaryotic translation initiation factor 3 subunit D	EIF3D
	0.192986	-0.035806	Arf-GAP with Rho-GAP domain, ANK repeat and PH domain-containing protein 1	ARAP1
	0.139883	-0.0356674	Eukaryotic translation initiation factor 5A-1;Eukaryotic translation initiation factor 5A-1-like	EIF5A;EIF5AL1
	0.089547	-0.035628	Density-regulated protein	DENR
	0.231245	-0.0352783	N(G),N(G)-dimethylarginine dimethylaminohydrolase 1	DDAH1
	0.160894	-0.0349897	G-rich sequence factor 1	GRSF1
	0.111995	-0.034694	Unhealthy ribosome biogenesis protein 2 homolog	URB2
	0.0919873	-0.0346832	Inosine-5-monophosphate dehydrogenase 1	IMPDH1
	0.237361	-0.0346692	Elongation factor G, mitochondrial	GFM1
	0.0654449	-0.0344791	Serine/threonine-protein phosphatase 6 regulatory subunit 1	PPP6R1
	0.170767	-0.0343208	UTP--glucose-1-phosphate uridylyltransferase	UGP2
	0.111891	-0.0342382	Ran-binding protein 9	RANBP9
	0.15318	-0.0340722	Cytoplasmic aconitate hydratase	ACO1
	0.218185	-0.0338249	Macrophage erythroblast attacher	MAEA
	0.127674	-0.0338167	Insulin-like growth factor 2 mRNA-binding protein 2	IGF2BP2
	0.415638	-0.0336234	26S protease regulatory subunit 7	PSMC2
	0.12069	-0.0333176	Serine/threonine-protein phosphatase PP1-beta catalytic subunit	PPP1CB
	0.131899	-0.0332553	Deoxyhypusine synthase	DHPS
	0.244267	-0.032987	Tubulin gamma-1 chain;Tubulin gamma-2 chain	TUBG1;TUBG2
	0.0640752	-0.0328941	39S ribosomal protein L19, mitochondrial	MRPL19
	0.184662	-0.0325228	Calnexin	CANX
	0.12952	-0.0325082	AFG3-like protein 2	AFG3L2
	0.210673	-0.0319742	Ubiquitin carboxyl-terminal hydrolase 7	USP7
	0.229888	-0.031894	Calpain-1 catalytic subunit	CAPN1
	0.135744	-0.031868	Glutathione synthetase	GSS
	0.153545	-0.0314643	N-acetyltransferase 10	NAT10
	0.179812	-0.0307986	CCR4-NOT transcription complex subunit 1	CNOT1
	0.154976	-0.0307064	NF-kappa-B-repressing factor	NKRF
	0.0821607	-0.0306899	Coiled-coil domain-containing protein 6	CCDC6
	0.0781579	-0.0306791	Sorbitol dehydrogenase	SORD
	0.0795437	-0.0304152	Heat shock 70 kDa protein 13	HSPA13
	0.0676561	-0.0302169	Microtubule-associated proteins 1A/1B light chain 3B;Microtubule-associated proteins 1A/1B light chain 3 beta 2;Microtubule-associated proteins 1A/1B light chain 3A	MAP1LC3B;MAP1LC3B2;MAP1LC3A
	0.230902	-0.0299479	Ribonuclease inhibitor	RNH1
	0.126107	-0.029597	Heterogeneous nuclear ribonucleoproteins A2/B1	HNRNPA2B1
	0.169246	-0.0295881	DNA primase large subunit	PRIM2
	0.234106	-0.0293694	Pre-mRNA-splicing factor SYF1	XAB2
	0.0902653	-0.0291615	Adenine phosphoribosyltransferase	APRT
	0.276293	-0.0288773	Tyrosine--tRNA ligase, cytoplasmic;Tyrosine--tRNA ligase, cytoplasmic, N-terminally processed	YARS
	0.30234	-0.0288213	Phosphoglycerate kinase 1	PGK1
	0.0902014	-0.0287558	UDP-glucose:glycoprotein glucosyltransferase 1	UGGT1
	0.130972	-0.0281652	N-terminal Xaa-Pro-Lys N-methyltransferase 1;N-terminal Xaa-Pro-Lys N-methyltransferase 1, N-terminally processed	NTMT1
	0.0560649	-0.0280952	Eukaryotic translation initiation factor 2 subunit 3;Putative eukaryotic translation initiation factor 2 subunit 3-like protein	EIF2S3;EIF2S3L
	0.238304	-0.0280622	Protein arginine N-methyltransferase 1	PRMT1
	0.0631721	-0.0277475	FAS-associated factor 1	FAF1
	0.112343	-0.0276883	Translation initiation factor eIF-2B subunit alpha	EIF2B1
	0.132308	-0.0274073	Mitochondrial carrier homolog 2	MTCH2
	0.0630921	-0.0273813	Cell differentiation protein RCD1 homolog	RQCD1
	0.230886	-0.0273215	ATP-dependent RNA helicase DDX1	DDX1
	0.10413	-0.0261389	26S proteasome non-ATPase regulatory subunit 3	PSMD3
	0.0950421	-0.0260016	Adenylate kinase isoenzyme 1	AK1
	0.0601128	-0.0260003	GTPase-activating protein and VPS9 domain-containing protein 1	GAPVD1
	0.260269	-0.0259069	Myb-binding protein 1A	MYBBP1A
	0.354777	-0.0257899	Very-long-chain 3-oxoacyl-CoA reductase	HSD17B12
	0.195261	-0.0256704	Dolichyl-diphosphooligosaccharide--protein glycosyltransferase subunit 1	RPN1
	0.13201	-0.0256074	Symplekin	SYMPK
	0.0492877	-0.0255782	FH1/FH2 domain-containing protein 1	FHOD1
	0.153853	-0.0253525	Kinesin-1 heavy chain	KIF5B
	0.128698	-0.0252533	Peptidyl-prolyl cis-trans isomerase A;Peptidyl-prolyl cis-trans isomerase A, N-terminally processed	PPIA
	0.167783	-0.0251128	U4/U6.U5 tri-snRNP-associated protein 1	SART1
	0.231459	-0.0250791	Heat shock cognate 71 kDa protein	HSPA8
	0.127325	-0.024882	Cofilin-2	CFL2
	0.153921	-0.0244617	Fragile X mental retardation syndrome-related protein 2	FXR2
	0.0351318	-0.0243766	Striatin	STRN
	0.140884	-0.0240453	Deoxycytidylate deaminase	DCTD
	0.070117	-0.0232824	Urokinase-type plasminogen activator;Urokinase-type plasminogen activator long chain A;Urokinase-type plasminogen activator short chain A;Urokinase-type plasminogen activator chain B	PLAU
	0.140277	-0.0232735	Threonine--tRNA ligase, cytoplasmic	TARS
	0.152575	-0.0231997	Lysosomal alpha-mannosidase;Lysosomal alpha-mannosidase A peptide;Lysosomal alpha-mannosidase B peptide;Lysosomal alpha-mannosidase C peptide;Lysosomal alpha-mannosidase D peptide;Lysosomal alpha-mannosidase E peptide	MAN2B1
	0.0937923	-0.0231686	Secernin-1	SCRN1
	0.182881	-0.0227826	Acylamino-acid-releasing enzyme	APEH
	0.198678	-0.0225118	Heat shock 70 kDa protein 4	HSPA4
	0.0877056	-0.0220299	Nuclear pore complex protein Nup133	NUP133
	0.0395793	-0.0218684	Cytochrome c oxidase subunit NDUFA4	NDUFA4
	0.164194	-0.0217552	ATP synthase subunit alpha, mitochondrial	ATP5A1
	0.0525775	-0.021677	Ribosome biogenesis protein WDR12	WDR12
	0.0950535	-0.0214812	Src substrate cortactin	CTTN
	0.112805	-0.0212771	COMM domain-containing protein 9	COMMD9
	0.0609724	-0.0209401	Toll-interacting protein	TOLLIP
	0.0830899	-0.0204118	Ribonuclease P protein subunit p30	RPP30
	0.264958	-0.0201149	Thioredoxin reductase 1, cytoplasmic	TXNRD1
	0.146448	-0.0198275	14-3-3 protein theta	YWHAQ
	0.129302	-0.0197976	Dolichyl-diphosphooligosaccharide--protein glycosyltransferase subunit STT3B	STT3B
	0.0390215	-0.0197226	39S ribosomal protein L49, mitochondrial	MRPL49
	0.111579	-0.0196228	Heterogeneous nuclear ribonucleoprotein U	HNRNPU
	0.101461	-0.0195573	Probable dimethyladenosine transferase	DIMT1
	0.0634866	-0.019488	Dipeptidyl peptidase 9	DPP9
	0.0995874	-0.019324	Lupus La protein	SSB
	0.0363763	-0.0192661	Cystathionine gamma-lyase	CTH
	0.112075	-0.0190531	ADP/ATP translocase 2;ADP/ATP translocase 2, N-terminally processed	SLC25A5
	0.0988097	-0.0187995	Protein O-GlcNAcase	MGEA5
	0.0955753	-0.0184313	Peroxiredoxin-2	PRDX2
	0.0655809	-0.0183678	Serrate RNA effector molecule homolog	SRRT
	0.111367	-0.0182037	Very long-chain specific acyl-CoA dehydrogenase, mitochondrial	ACADVL
	0.0620242	-0.0181936	Nascent polypeptide-associated complex subunit alpha;Nascent polypeptide-associated complex subunit alpha, muscle-specific form	NACA
	0.112612	-0.017374	N-alpha-acetyltransferase 20	NAA20
	0.0438122	-0.0173569	Cyclin-dependent kinase 2	CDK2
	0.110654	-0.0173492	Protein ERGIC-53	LMAN1
	0.0400836	-0.0170841	Kinetochore protein Spc25	SPC25
	0.0665428	-0.0168292	28S ribosomal protein S7, mitochondrial	MRPS7
	0.0574166	-0.0160306	Inhibitor of nuclear factor kappa-B kinase-interacting protein	IKBIP
	0.154982	-0.0159416	Cell division cycle 5-like protein	CDC5L
	0.050794	-0.0156651	Suppressor of G2 allele of SKP1 homolog	SUGT1
	0.0907793	-0.0152817	Proteasome subunit beta type-6	PSMB6
	0.0790293	-0.0151424	DnaJ homolog subfamily B member 11	DNAJB11
	0.106945	-0.0150782	PDZ and LIM domain protein 1	PDLIM1
	0.105032	-0.0145404	Prostaglandin E synthase 3	PTGES3
	0.0602688	-0.0145334	Fatty acid-binding protein, epidermal	FABP5
	0.0445533	-0.0144348	Aspartate--tRNA ligase, mitochondrial	DARS2
	0.0199396	-0.013621	Integrin alpha-V;Integrin alpha-V heavy chain;Integrin alpha-V light chain	ITGAV
	0.0564532	-0.0134494	Glutaredoxin-3	GLRX3
	0.0646602	-0.0127099	Pre-mRNA-processing factor 19	PRPF19
	0.0589973	-0.0125739	UPF0160 protein MYG1, mitochondrial	C12orf10
	0.110597	-0.0124041	Bifunctional purine biosynthesis protein PURH;Phosphoribosylaminoimidazolecarboxamide formyltransferase;IMP cyclohydrolase	ATIC
	0.135735	-0.0122452	Protein disulfide-isomerase A4	PDIA4
	0.0496824	-0.0119629	Sorting nexin-9	SNX9
	0.0211857	-0.0118529	Eukaryotic translation initiation factor 3 subunit J	EIF3J
	0.117416	-0.0116494	39S ribosomal protein L15, mitochondrial	MRPL15
	0.0307424	-0.0113729	Periodic tryptophan protein 1 homolog	PWP1
	0.0539437	-0.0113722	Structural maintenance of chromosomes protein 2	SMC2
	0.0478267	-0.0113233	Sister chromatid cohesion protein PDS5 homolog A	PDS5A
	0.0272577	-0.0109113	Protein-methionine sulfoxide oxidase MICAL2	MICAL2
	0.0416938	-0.010842	Pseudouridylate synthase 7 homolog	PUS7
	0.0529653	-0.0106869	NADH dehydrogenase [ubiquinone] iron-sulfur protein 3, mitochondrial	NDUFS3
	0.0722059	-0.0102603	Actin-related protein 2/3 complex subunit 2	ARPC2
	0.161977	-0.0102234	T-complex protein 1 subunit zeta	CCT6A
	0.0438447	-0.0100848	Serine--tRNA ligase, cytoplasmic	SARS
	0.0444659	-0.00998561	Transcription factor p65	RELA
	0.0266614	-0.00995064	Ras-related protein Rab-8A	RAB8A
	0.0774207	-0.00982475	Pumilio homolog 1	PUM1
	0.0682606	-0.00898361	Heterogeneous nuclear ribonucleoprotein H;Heterogeneous nuclear ribonucleoprotein H, N-terminally processed	HNRNPH1
	0.0467705	-0.00883802	Sideroflexin-1	SFXN1
	0.0415585	-0.00859515	Puromycin-sensitive aminopeptidase	NPEPPS
	0.0383643	-0.00828552	Annexin A3	ANXA3
	0.014789	-0.00802358	Putative hydrolase RBBP9	RBBP9
	0.0407708	-0.0078481	Macrophage-capping protein	CAPG
	0.0197083	-0.00774574	Cytosolic Fe-S cluster assembly factor NUBP2	NUBP2
	0.016301	-0.00761477	Ubiquitin-conjugating enzyme E2 E1	UBE2E1
	0.0833487	-0.00742594	Glycylpeptide N-tetradecanoyltransferase 1	NMT1
	0.0371044	-0.00736046	Uroporphyrinogen decarboxylase	UROD
	0.0406326	-0.00685946	Splicing factor, proline- and glutamine-rich	SFPQ
	0.0321358	-0.00681114	U2 small nuclear ribonucleoprotein A	SNRPA1
	0.0451804	-0.00679652	Cyclin-dependent kinase 12;Cyclin-dependent kinase 13	CDK12;CDK13
	0.0160615	-0.0065937	DnaJ homolog subfamily C member 8	DNAJC8
	0.0191288	-0.00569789	Cell division cycle protein 123 homolog	CDC123
	0.0394107	-0.00551478	DNA ligase 4	LIG4
	0.0113069	-0.00541433	NEDD8-activating enzyme E1 catalytic subunit	UBA3
	0.0814761	-0.00530179	Kinesin light chain 1	KLC1
	0.0681717	-0.00490443
	0.0550766	-0.00486692	Adenosine kinase	ADK
	0.0227855	-0.00465775	Eukaryotic translation initiation factor 3 subunit B	EIF3B
	0.0396289	-0.00428391	40S ribosomal protein S3	RPS3
	0.0163448	-0.00416056	Heterogeneous nuclear ribonucleoprotein A3	HNRNPA3
	0.00998117	-0.00414785	Absent in melanoma 1 protein	AIM1
	0.0176801	-0.00407855	U3 small nucleolar RNA-interacting protein 2	RRP9
	0.0284091	-0.00378736	Early endosome antigen 1	EEA1
	0.011036	-0.00376511	Peptidyl-prolyl cis-trans isomerase B	PPIB
	0.024503	-0.00371106	Serine/threonine-protein phosphatase 4 regulatory subunit 1	PPP4R1
	0.0330699	-0.00362269	Citrate synthase, mitochondrial	CS
	0.0170422	-0.0036068	Septin-7	SEPT7
	0.0171372	-0.00351588	Proteasome subunit beta type-2	PSMB2
	0.0122762	-0.0034771	Neuropathy target esterase	PNPLA6
	0.0316124	-0.00343895	Guanine nucleotide-binding protein G(I)/G(S)/G(T) subunit beta-2	GNB2
	0.00885925	-0.00308291	COP9 signalosome complex subunit 7b	COPS7B
	0.0100351	-0.00285848	YTH domain-containing family protein 2	YTHDF2
	0.0123492	-0.00268936	Mannose-1-phosphate guanyltransferase alpha	GMPPA
	0.0396268	-0.00260671	Ubiquitin carboxyl-terminal hydrolase 10	USP10
	0.00731646	-0.00235621	N-terminal kinase-like protein	SCYL1
	0.00949123	-0.00214195	Elongator complex protein 1	IKBKAP
	0.00855476	-0.00201797	Signal recognition particle receptor subunit alpha	SRPR
	0.00554228	-0.00201416	Nucleoporin p58/p45	NUPL1
	0.00605073	-0.00194931	Nucleoside diphosphate kinase B	NME2
	0.0103265	-0.00129509	Rab-like protein 6	RABL6
	0.00301762	-0.00116984	Endoplasmic reticulum aminopeptidase 1	ERAP1
	0.0020851	-0.00111198	Cell division cycle and apoptosis regulator protein 1	CCAR1
	0.00766158	-0.00102933	Prefoldin subunit 2	PFDN2
	0.00173268	-0.000572205	Phosphate carrier protein, mitochondrial	SLC25A3
	0.000607868	-0.00023524	Diphosphoinositol polyphosphate phosphohydrolase 1	NUDT3
	0.00118371	-0.000199	Succinate dehydrogenase [ubiquinone] flavoprotein subunit, mitochondrial	SDHA
	0.00117807	-0.000172933	COP9 signalosome complex subunit 6	COPS6
	0.000509915	-0.000129064	Death-inducer obliterator 1	DIDO1
	0.0015155	0.000314713	Guanine nucleotide-binding protein G(i) subunit alpha-2	GNAI2
	0.0015232	0.000373205	Importin subunit alpha-7	KPNA6
	0.000970961	0.000378291	Lipoamide acyltransferase component of branched-chain alpha-keto acid dehydrogenase complex, mitochondrial	DBT
	0.00195621	0.000466029	Fumarylacetoacetate hydrolase domain-containing protein 2A;Fumarylacetoacetate hydrolase domain-containing protein 2B	FAHD2A;FAHD2B
	0.00275437	0.00083669	Scaffold attachment factor B1	SAFB
	0.00396512	0.00084877	39S ribosomal protein L23, mitochondrial	MRPL23
	0.0226192	0.00101344	E3 ubiquitin/ISG15 ligase TRIM25	TRIM25
	0.00328174	0.00106875	Protein mago nashi homolog 2	MAGOHB
	0.00364519	0.00108528	Calcium-binding mitochondrial carrier protein Aralar2	SLC25A13
	0.00224293	0.00108846	Pyrroline-5-carboxylate reductase 3	PYCRL
	0.00939002	0.00128237	Nucleolar complex protein 3 homolog	NOC3L
	0.00387524	0.00138855	Mitochondrial pyruvate carrier 2	MPC2
	0.00350038	0.00195948	Brefeldin A-inhibited guanine nucleotide-exchange protein 2	ARFGEF2
	0.00697948	0.00211589	Metaxin-1	MTX1
	0.00774481	0.00258764	Transcription elongation regulator 1	TCERG1
	0.0102451	0.0033404	tRNA (adenine(58)-N(1))-methyltransferase non-catalytic subunit TRM6	TRMT6
	0.0280575	0.00366211	Alcohol dehydrogenase [NADP(+)]	AKR1A1
	0.0133629	0.00390816	Cohesin subunit SA-2	STAG2
	0.0226939	0.00409826	5-3 exoribonuclease 2	XRN2
	0.0172578	0.00419807	E3 ubiquitin-protein ligase TRIP12	TRIP12
	0.0602361	0.00427628	26S proteasome non-ATPase regulatory subunit 1	PSMD1
	0.0134096	0.00463422	WD repeat-containing protein 3	WDR3
	0.0127176	0.00482368	Uncharacterized protein C9orf78	C9orf78
	0.0218313	0.00503858	Nck-associated protein 1	NCKAP1
	0.0189397	0.00551414	Regulator of G-protein signaling 10	RGS10
	0.0363442	0.00569534	Glycine--tRNA ligase	GARS
	0.0256289	0.00603485	60S ribosomal protein L11	RPL11
	0.017658	0.00641696	Presequence protease, mitochondrial	PITRM1
	0.0244058	0.00655492	tRNA-splicing ligase RtcB homolog	RTCB
	0.0227216	0.00685883	Ubiquitin-conjugating enzyme E2 K	UBE2K
	0.0890563	0.00687091	Protein transport protein Sec31A	SEC31A
	0.0489283	0.00687981	Nuclear fragile X mental retardation-interacting protein 2	NUFIP2
	0.0158511	0.0070076	Malectin	MLEC
	0.0171398	0.00729624	Ubiquitin-like protein ISG15	ISG15
	0.0412525	0.00736237	Protein disulfide-isomerase A6	PDIA6
	0.0183742	0.00752004	Transducin beta-like protein 3	TBL3
	0.0148909	0.00789261	Heterogeneous nuclear ribonucleoprotein H2	HNRNPH2
	0.222079	0.00801595	Transitional endoplasmic reticulum ATPase	VCP
	0.0340662	0.00807826	60S ribosomal protein L7a	RPL7A
	0.0324178	0.00865428	Dynein assembly factor 5, axonemal	DNAAF5
	0.0898912	0.00881958	Obg-like ATPase 1	OLA1
	0.030401	0.00891813	Caseinolytic peptidase B protein homolog	CLPB
	0.0152395	0.00963147	Fructose-bisphosphate aldolase C	ALDOC
	0.0250521	0.0100066	Mitochondrial dicarboxylate carrier	SLC25A10
	0.087654	0.0101089	Proteasome subunit alpha type-7	PSMA7
	0.119495	0.010732	Apoptosis-inducing factor 1, mitochondrial	AIFM1
	0.0686889	0.0108986	Triosephosphate isomerase	TPI1
	0.0555012	0.0109901	Proliferation-associated protein 2G4	PA2G4
	0.0661093	0.0110054	Coatomer subunit beta	COPB1
	0.081717	0.0113907	RNA-binding protein 12	RBM12
	0.0606709	0.0114225	Elongation factor 1-delta	EEF1D
	0.0973048	0.0116717	60S ribosomal protein L18a	RPL18A
	0.078977	0.0118624	Exosome complex component RRP42	EXOSC7
	0.0307144	0.0119508	Phosphomannomutase 2	PMM2
	0.0440747	0.0119947	U6 snRNA-associated Sm-like protein LSm3	LSM3
	0.0326844	0.0120519	Transmembrane emp24 domain-containing protein 9	TMED9
	0.0802011	0.0122172	Vigilin	HDLBP
	0.0347865	0.0124276	Probable ATP-dependent RNA helicase DDX20	DDX20
	0.0529008	0.0125669	U6 snRNA-associated Sm-like protein LSm4	LSM4
	0.0531577	0.0128778	Ubiquitin-protein ligase E3A	UBE3A
	0.0415322	0.0133648	Phosphoserine phosphatase	PSPH
	0.0393747	0.0138321	Cleavage and polyadenylation specificity factor subunit 5	NUDT21
	0.0611443	0.0138645	mRNA export factor	RAE1
	0.040783	0.013958	Dihydrolipoyl dehydrogenase, mitochondrial	DLD
	0.0584193	0.0140629	Eukaryotic translation initiation factor 4E	EIF4E
	0.0549279	0.0143738	Cytochrome b-c1 complex subunit 1, mitochondrial	UQCRC1
	0.0428994	0.0145493	Probable E3 ubiquitin-protein ligase HERC4	HERC4
	0.0959741	0.0145518	Stress-70 protein, mitochondrial	HSPA9
	0.0681953	0.0146936	Nuclear autoantigenic sperm protein	NASP
	0.133097	0.015351	Leucyl-cystinyl aminopeptidase;Leucyl-cystinyl aminopeptidase, pregnancy serum form	LNPEP
	0.103138	0.0154444	40S ribosomal protein S3a	RPS3A
	0.0350024	0.0156568	ATP-dependent Clp protease ATP-binding subunit clpX-like, mitochondrial	CLPX
	0.129672	0.0156746	Voltage-dependent anion-selective channel protein 1	VDAC1
	0.118174	0.0156797	Cysteine--tRNA ligase, cytoplasmic	CARS
	0.137441	0.0157115	26S proteasome non-ATPase regulatory subunit 8	PSMD8
	0.0766056	0.0157948	Mitogen-activated protein kinase 1	MAPK1
	0.028931	0.0162589	Transmembrane protein 33	TMEM33
	0.0649384	0.0164668	Dynamin-like 120 kDa protein, mitochondrial;Dynamin-like 120 kDa protein, form S1	OPA1
	0.0646274	0.0169277	Rho guanine nucleotide exchange factor 18	ARHGEF18
	0.0527801	0.0172272	Leucine-rich repeat-containing protein 47	LRRC47
	0.0910739	0.0175165	Serine/threonine-protein kinase VRK1	VRK1
	0.0407146	0.0177269	Glycosaminoglycan xylosylkinase	FAM20B
	0.0635927	0.0177377	Fermitin family homolog 2	FERMT2
	0.164821	0.0178642	T-complex protein 1 subunit epsilon	CCT5
	0.185387	0.0179106	Aldo-keto reductase family 1 member C3;Aldo-keto reductase family 1 member C1	AKR1C3;AKR1C1
	0.048395	0.0179558	SH3 domain-binding glutamic acid-rich-like protein 3	SH3BGRL3
	0.142548	0.0181713	Splicing factor 3B subunit 2	SF3B2
	0.080212	0.0182635	28S ribosomal protein S9, mitochondrial	MRPS9
	0.0839772	0.0185324	Heterogeneous nuclear ribonucleoprotein A0	HNRNPA0
	0.0654592	0.0192305	Serine/threonine-protein phosphatase 2A 56 kDa regulatory subunit epsilon isoform	PPP2R5E
	0.173673	0.0192312	Dipeptidyl peptidase 3	DPP3
	0.0572679	0.0192833	Mycophenolic acid acyl-glucuronide esterase, mitochondrial	ABHD10
	0.0614343	0.0193736	Ubiquitin-associated and SH3 domain-containing protein B	UBASH3B
	0.042978	0.0194174	Bifunctional polynucleotide phosphatase/kinase;Polynucleotide 3-phosphatase;Polynucleotide 5-hydroxyl-kinase	PNKP
	0.0579258	0.0194537	Leucine-rich repeat and WD repeat-containing protein 1	LRWD1
	0.0511196	0.0195656	Heme oxygenase 2	HMOX2
	0.240689	0.0198695	Polypyrimidine tract-binding protein 1	PTBP1
	0.065597	0.0202427	UBX domain-containing protein 7	UBXN7
	0.0944724	0.0207545	Phosphoribosyl pyrophosphate synthase-associated protein 2	PRPSAP2
	0.134156	0.020785	Inorganic pyrophosphatase	PPA1
	0.100237	0.0210361	Quinone oxidoreductase	CRYZ
	0.0733198	0.0213604	WD40 repeat-containing protein SMU1;WD40 repeat-containing protein SMU1, N-terminally processed	SMU1
	0.117814	0.0215295	116 kDa U5 small nuclear ribonucleoprotein component	EFTUD2
	0.166041	0.0217024	Methionine adenosyltransferase 2 subunit beta	MAT2B
	0.100101	0.0218557	Ribonucleases P/MRP protein subunit POP1	POP1
	0.0626465	0.0221354	Pantothenate kinase 4	PANK4
	0.0706085	0.0221704	Transcription initiation factor TFIID subunit 7	TAF7
	0.126221	0.0222549	Eukaryotic translation initiation factor 2 subunit 1	EIF2S1
	0.172032	0.0223338	60S ribosomal protein L13a;Putative 60S ribosomal protein L13a protein RPL13AP3	RPL13A;RPL13AP3
	0.136137	0.0226046	Leucine-rich PPR motif-containing protein, mitochondrial	LRPPRC
	0.123385	0.0230109	Eukaryotic translation initiation factor 2A;Eukaryotic translation initiation factor 2A, N-terminally processed	EIF2A
	0.0939507	0.0237141	NADH-cytochrome b5 reductase 3;NADH-cytochrome b5 reductase 3 membrane-bound form;NADH-cytochrome b5 reductase 3 soluble form	CYB5R3
	0.439574	0.0239983	ERO1-like protein alpha	ERO1L
	0.152339	0.0241261	Eukaryotic translation initiation factor 2 subunit 2	EIF2S2
	0.141029	0.0242462	Protein RRP5 homolog	PDCD11
	0.0861128	0.0243308	NADH dehydrogenase [ubiquinone] iron-sulfur protein 5	NDUFS5
	0.0342089	0.024332	HLA class I histocompatibility antigen, Cw-17 alpha chain	HLA-C
	0.0702062	0.0245069	Protein kinase C delta-binding protein	PRKCDBP
	0.112348	0.0247116	Proteasome subunit alpha type-4	PSMA4
	0.0954274	0.0248222	Pumilio domain-containing protein KIAA0020	KIAA0020
	0.310718	0.0249863	Signal transducer and activator of transcription 1-alpha/beta	STAT1
	0.251624	0.0254567	Splicing factor 3A subunit 1	SF3A1
	0.0970693	0.025493	Bystin	BYSL
	0.398749	0.0255451	Interferon-induced, double-stranded RNA-activated protein kinase	EIF2AK2
	0.104818	0.0256519	26S proteasome non-ATPase regulatory subunit 12	PSMD12
	0.321592	0.0257975	RRP12-like protein	RRP12
	0.3188	0.0259387	WD repeat-containing protein 1	WDR1
	0.0532553	0.0259908	Isocitrate dehydrogenase [NAD] subunit beta, mitochondrial	IDH3B
	0.109561	0.0261065	Glutamate dehydrogenase 1, mitochondrial;Glutamate dehydrogenase 2, mitochondrial	GLUD1;GLUD2
	0.221783	0.0262947	Regulator of nonsense transcripts 1	UPF1
	0.211024	0.0264111	Cullin-5	CUL5
	0.356375	0.0264384	T-complex protein 1 subunit gamma	CCT3
	0.138302	0.0265083	Cytoplasmic FMR1-interacting protein 1	CYFIP1
	0.0943921	0.026598	Nuclear autoantigen Sp-100;Nuclear body protein SP140-like protein	SP100;SP140L
	0.569468	0.0266546	CAD protein;Glutamine-dependent carbamoyl-phosphate synthase;Aspartate carbamoyltransferase;Dihydroorotase	CAD
	0.0865909	0.0268586	Eukaryotic peptide chain release factor GTP-binding subunit ERF3A	GSPT1
	0.112975	0.0268923	Aconitate hydratase, mitochondrial	ACO2
	0.0975714	0.0269286	Protein phosphatase 1B	PPM1B
	0.0538338	0.0272115	Histone H3.1;Histone H3.1t;Histone H3.3C	HIST1H3A;HIST3H3;H3F3C
	0.193941	0.0274124	Heterogeneous nuclear ribonucleoprotein A1;Heterogeneous nuclear ribonucleoprotein A1, N-terminally processed;Heterogeneous nuclear ribonucleoprotein A1-like 2	HNRNPA1;HNRNPA1L2
	0.174281	0.0278543	39S ribosomal protein L1, mitochondrial	MRPL1
	0.521827	0.0279566	Alpha-actinin-1	ACTN1
	0.117751	0.0280202	Dynamin-2	DNM2
	0.11758	0.0283508	Signal peptidase complex subunit 3	SPCS3
	0.0820282	0.0285689	RING finger protein 113A	RNF113A
	0.351019	0.0286331	Thymocyte nuclear protein 1	THYN1
	0.0762334	0.0286694	F-box only protein 22	FBXO22
	0.291555	0.0290209	Inositol hexakisphosphate and diphosphoinositol-pentakisphosphate kinase 2	PPIP5K2
	0.152046	0.0292187	Pyruvate kinase PKM	PKM
	0.277959	0.029328	Thioredoxin-like protein 1	TXNL1
	0.284546	0.0294596	26S proteasome non-ATPase regulatory subunit 2	PSMD2
	0.107901	0.0296377	Atlastin-3	ATL3
	0.0522765	0.0298004	THO complex subunit 5 homolog	THOC5
	0.0930703	0.0298233	UPF0568 protein C14orf166	C14orf166
	0.218211	0.0298258	Angio-associated migratory cell protein	AAMP
	1.12804	0.0298767	Cytoplasmic dynein 1 heavy chain 1	DYNC1H1
	0.0527	0.0300948	Nucleoporin NUP53	NUP35
	0.110827	0.0301806	Glucosidase 2 subunit beta	PRKCSH
	0.230541	0.0303491	Cytoplasmic dynein 1 light intermediate chain 1	DYNC1LI1
	0.534371	0.0309779	Spliceosome RNA helicase DDX39B	DDX39B
	0.301195	0.0311629	2,5-phosphodiesterase 12	PDE12
	0.10653	0.0313422	Survival motor neuron protein	SMN1
	0.0770305	0.0315456	Prolyl 3-hydroxylase 1	LEPRE1
	0.99516	0.0315488	Casein kinase II subunit alpha;Casein kinase II subunit alpha 3	CSNK2A1;CSNK2A3
	0.17563	0.0316874	Isoleucine--tRNA ligase, mitochondrial	IARS2
	0.152393	0.031875	26S proteasome non-ATPase regulatory subunit 6	PSMD6
	0.163071	0.0322119	Protein phosphatase 1G	PPM1G
	0.0867336	0.0323188	Rab3 GTPase-activating protein non-catalytic subunit	RAB3GAP2
	0.198745	0.0326322	KIF1-binding protein	KIAA1279
	0.164197	0.0326678	Eukaryotic translation initiation factor 4 gamma 1	EIF4G1
	0.147341	0.0339336	F-box/LRR-repeat protein 18	FBXL18
	0.133678	0.0341949	Adenylosuccinate lyase	ADSL
	0.106828	0.0342751	Phosphatidylinositol 5-phosphate 4-kinase type-2 beta;Phosphatidylinositol 5-phosphate 4-kinase type-2 alpha	PIP4K2B;PIP4K2A
	0.29594	0.0346222	Synembryn-A	RIC8A
	0.0945008	0.0353266	Stromal interaction molecule 1	STIM1
	0.239967	0.0354875	UDP-N-acetylhexosamine pyrophosphorylase-like protein 1	UAP1L1
	0.318871	0.0356668	1-phosphatidylinositol 4,5-bisphosphate phosphodiesterase beta-3	PLCB3
	0.185181	0.0359592	Ubiquitin carboxyl-terminal hydrolase 14	USP14
	0.109588	0.035972	Bis(5-nucleosyl)-tetraphosphatase [asymmetrical]	NUDT2
	0.832272	0.0361633	2-oxoglutarate dehydrogenase, mitochondrial	OGDH
	0.298951	0.0361977	Coronin-1C	CORO1C
	0.296663	0.0370738	Heterogeneous nuclear ribonucleoprotein L-like	HNRNPLL
	0.185828	0.0373306	Calpain small subunit 1	CAPNS1
	0.338819	0.0375862	Aspartate aminotransferase, cytoplasmic	GOT1
	0.167498	0.0377471	Serine/threonine-protein phosphatase 4 regulatory subunit 2	PPP4R2
	0.458847	0.0380255	28S ribosomal protein S22, mitochondrial	MRPS22
	0.224943	0.0380472	Spermidine synthase	SRM
	0.300299	0.0380694	Importin subunit beta-1	KPNB1
	0.314338	0.0383428	Glutamine--tRNA ligase	QARS
	0.149333	0.0384038	Aladin	AAAS
	0.170996	0.0386378	Regulation of nuclear pre-mRNA domain-containing protein 1B	RPRD1B
	0.432335	0.0387732	Protein flightless-1 homolog	FLII
	0.537037	0.0391426	Translational activator GCN1	GCN1L1
	0.0728795	0.0391585	RNA polymerase II-associated protein 3	RPAP3
	0.13917	0.0391623	Glyoxalase domain-containing protein 4	GLOD4
	0.178283	0.0392087	C-terminal-binding protein 2	CTBP2
	0.133092	0.0393766	Glutathione S-transferase omega-1	GSTO1
	0.368619	0.0395139	Trifunctional purine biosynthetic protein adenosine-3;Phosphoribosylamine--glycine ligase;Phosphoribosylformylglycinamidine cyclo-ligase;Phosphoribosylglycinamide formyltransferase	GART
	0.20336	0.0395336	Phosphoribosylformylglycinamidine synthase	PFAS
	0.131242	0.039587	Gamma-glutamylcyclotransferase	GGCT
	0.345932	0.0396875	Neutral cholesterol ester hydrolase 1	NCEH1
	0.207889	0.0402412	Nucleoside diphosphate-linked moiety X motif 19, mitochondrial	NUDT19
	0.0959978	0.0405254	Cleavage and polyadenylation specificity factor subunit 1	CPSF1
	0.32718	0.0408109	L-lactate dehydrogenase A chain	LDHA
	0.333878	0.0410906	Eukaryotic translation initiation factor 6	EIF6
	0.109126	0.0412025	Ankyrin-2	ANK2
	0.162814	0.0412045	Eukaryotic translation initiation factor 2D	EIF2D
	0.147557	0.0412235	Coiled-coil and C2 domain-containing protein 1A	CC2D1A
	0.114461	0.0413119	Histone H3.2	HIST2H3A
	0.244505	0.041392	SH3 domain-binding glutamic acid-rich-like protein	SH3BGRL
	0.134119	0.0414492	5-AMP-activated protein kinase subunit gamma-1	PRKAG1
	0.481912	0.0416902	Tumor susceptibility gene 101 protein	TSG101
	0.168995	0.0417137	Sideroflexin-3	SFXN3
	0.167576	0.0417976	Asparagine--tRNA ligase, cytoplasmic	NARS
	0.0643892	0.0419019	Actin filament-associated protein 1	AFAP1
	0.297885	0.042024	FAS-associated factor 2	FAF2
	0.156863	0.0431557	Sulfatase-modifying factor 2	SUMF2
	0.215832	0.0432847	RWD domain-containing protein 1	RWDD1
	0.0617885	0.0433826	Huntingtin-interacting protein K	HYPK
	0.244054	0.0435422	X-ray repair cross-complementing protein 6	XRCC6
	0.188208	0.0437915	Calcyclin-binding protein	CACYBP
	0.250127	0.0438811	Nuclear protein localization protein 4 homolog	NPLOC4
	0.208547	0.0438836	Tight junction protein ZO-2	TJP2
	0.17405	0.0442352	Succinate dehydrogenase [ubiquinone] iron-sulfur subunit, mitochondrial	SDHB
	0.335239	0.0442778	Dynamin-1-like protein	DNM1L
	0.368491	0.0444647	Formin-binding protein 1	FNBP1
	0.307501	0.0445849	Ribonucleoprotein PTB-binding 1	RAVER1
	0.285835	0.0454165	Fragile X mental retardation syndrome-related protein 1	FXR1
	0.258741	0.0454254	ATP-dependent 6-phosphofructokinase, platelet type	PFKP
	0.15492	0.0454375	Polyhomeotic-like protein 2	PHC2
	0.291113	0.0459448	Tropomodulin-3	TMOD3
	0.0819682	0.0459677	Proteasome activator complex subunit 4	PSME4
	0.290812	0.0460625	Serine/threonine-protein phosphatase 6 regulatory subunit 3	PPP6R3
	1.37634	0.0462227	T-complex protein 1 subunit eta	CCT7
	0.642234	0.0464719	Voltage-dependent anion-selective channel protein 2	VDAC2
	0.424698	0.0468299	Protein BUD31 homolog	BUD31
	0.827033	0.0469538	Proteasome-associated protein ECM29 homolog	ECM29
	0.0501213	0.0471859	Protein kinase C iota type	PRKCI
	0.10787	0.0474618	Myeloid-derived growth factor	MYDGF
	0.200184	0.0474968	Inositol 1,4,5-trisphosphate receptor type 3	ITPR3
	0.131069	0.0479705	40S ribosomal protein S10	RPS10
	0.788763	0.0481199	Importin-7	IPO7
	0.316901	0.0484848	tRNA-dihydrouridine(47) synthase [NAD(P)(+)]-like	DUS3L
	0.263448	0.0487817	60 kDa SS-A/Ro ribonucleoprotein	TROVE2
	0.360899	0.0490608	Transportin-2	TNPO2
	0.309659	0.0490894	Protein arginine N-methyltransferase 3	PRMT3
	0.724822	0.0492299	Ubiquitin-like modifier-activating enzyme 1	UBA1
	0.322763	0.0497513	Zinc finger protein 185	ZNF185
	0.853141	0.0498072	Heterogeneous nuclear ribonucleoprotein K	HNRNPK
	0.127116	0.0501537	U3 small nucleolar RNA-associated protein 15 homolog	UTP15
	0.288909	0.0501709	Protein-L-isoaspartate(D-aspartate) O-methyltransferase	PCMT1
	0.111976	0.0502071	Aldose reductase	AKR1B1
	0.343491	0.0502446	Pyruvate dehydrogenase E1 component subunit beta, mitochondrial	PDHB
	0.204952	0.0503667	Sn1-specific diacylglycerol lipase beta	DAGLB
	0.460701	0.0505174	Omega-amidase NIT2	NIT2
	0.259429	0.0506204	Septin-9	SEPT9
	0.207625	0.0506941	Lysine-specific demethylase 3B	KDM3B
	0.423718	0.0507978	Bifunctional glutamate/proline--tRNA ligase;Glutamate--tRNA ligase;Proline--tRNA ligase	EPRS
	0.280423	0.0509815	NSFL1 cofactor p47	NSFL1C
	0.162416	0.0513929	Aminoacyl tRNA synthase complex-interacting multifunctional protein 2	AIMP2
	0.378013	0.0516008	Vacuolar protein sorting-associated protein 33A	VPS33A
	0.17004	0.0517858	Pyridoxal kinase	PDXK
	0.804418	0.052063	Glucose-6-phosphate isomerase	GPI
	0.577123	0.052077	T-complex protein 1 subunit beta	CCT2
	0.313535	0.0520986	Cell cycle and apoptosis regulator protein 2	CCAR2
	1.88745	0.0521819	Splicing factor 45	RBM17
	0.209975	0.0523179	Translation initiation factor eIF-2B subunit gamma	EIF2B3
	0.342731	0.0523198	39S ribosomal protein L2, mitochondrial	MRPL2
	0.333077	0.0526937	Serine-threonine kinase receptor-associated protein	STRAP
	0.323597	0.0528533	Sorting nexin-6;Sorting nexin-6, N-terminally processed	SNX6
	0.190139	0.0532386	39S ribosomal protein L13, mitochondrial	MRPL13
	0.299534	0.0533002	Translation initiation factor eIF-2B subunit beta	EIF2B2
	0.147189	0.0533295	Probable 28S rRNA (cytosine(4447)-C(5))-methyltransferase	NOP2
	0.303157	0.0533791	COP9 signalosome complex subunit 3	COPS3
	0.347738	0.0534439	Ras-related protein Rab-18	RAB18
	0.196414	0.053449	Catenin delta-1	CTNND1
	0.15566	0.0539939	Apoptosis regulator BAX	BAX
	0.103319	0.054004	Endophilin-B2	SH3GLB2
	0.492264	0.054046	Mannose-1-phosphate guanyltransferase beta	GMPPB
	0.372653	0.0541916	Annexin A4	ANXA4
	0.139464	0.0546799	Telomere length regulation protein TEL2 homolog	TELO2
	0.362799	0.0546837	Extended synaptotagmin-1	ESYT1
	0.428214	0.0547587	Thioredoxin domain-containing protein 5	TXNDC5
	0.232553	0.054788	Polyadenylate-binding protein 1;Polyadenylate-binding protein 3	PABPC1;PABPC3
	1.10919	0.0547949	SWI/SNF-related matrix-associated actin-dependent regulator of chromatin subfamily D member 2	SMARCD2
	0.165622	0.0552508	Alpha-taxilin	TXLNA
	0.331702	0.0552991	40S ribosomal protein S9	RPS9
	1.0843	0.055678	RuvB-like 2	RUVBL2
	0.215255	0.0558345	Electron transfer flavoprotein subunit alpha, mitochondrial	ETFA
	0.124921	0.0558847	Protein diaphanous homolog 2	DIAPH2
	0.3539	0.0559146	AP-2 complex subunit alpha-1	AP2A1
	0.267028	0.0559438	Aspartate--tRNA ligase, cytoplasmic	DARS
	0.714896	0.0561193	Pyruvate kinase PKM	PKM
	0.171946	0.0562013	Protein transport protein Sec24D	SEC24D
	0.677201	0.0563265	Ras-related protein Rab-14	RAB14
	0.167194	0.0566915	THUMP domain-containing protein 1	THUMPD1
	0.217983	0.0567347	Procollagen galactosyltransferase 1	COLGALT1
	0.119016	0.0569388	Nucleosome assembly protein 1-like 4	NAP1L4
	0.428965	0.0576019	Transketolase	TKT
	0.186943	0.0582809	Translation initiation factor eIF-2B subunit delta	EIF2B4
	0.653055	0.0588519	Annexin A1	ANXA1
	0.691214	0.0592575	Rho guanine nucleotide exchange factor 1	ARHGEF1
	0.655759	0.0593115	EH domain-containing protein 4	EHD4
	0.304755	0.0598564	Protein unc-45 homolog A	UNC45A
	0.259648	0.0599422	DnaJ homolog subfamily A member 3, mitochondrial	DNAJA3
	0.445703	0.060098	3-hydroxyacyl-CoA dehydrogenase type-2	HSD17B10
	0.14881	0.0602729	Torsin-1A	TOR1A
	0.49464	0.0606562	28S ribosomal protein S23, mitochondrial	MRPS23
	0.621174	0.0608584	Exportin-1	XPO1
	0.315028	0.0612907	ATP-dependent RNA helicase DDX24	DDX24
	0.859965	0.0614014	Heterogeneous nuclear ribonucleoprotein D0	HNRNPD
	0.498885	0.0614281	Galactokinase	GALK1
	0.297674	0.061484	Zinc finger CCCH domain-containing protein 15	ZC3H15
	0.190268	0.0615565	Deoxyribose-phosphate aldolase	DERA
	0.354223	0.0623315	Golgi-specific brefeldin A-resistance guanine nucleotide exchange factor 1	GBF1
	0.583338	0.0624784	Proteasome subunit alpha type-1	PSMA1
	0.24913	0.0626233	Electron transfer flavoprotein subunit beta	ETFB
	0.29581	0.0627378	26S protease regulatory subunit 4	PSMC1
	0.122533	0.0628757	NADPH:adrenodoxin oxidoreductase, mitochondrial	FDXR
	0.485176	0.0630474	1,4-alpha-glucan-branching enzyme	GBE1
	0.440805	0.0631262	FACT complex subunit SPT16	SUPT16H
	0.902496	0.0634003	Rab GDP dissociation inhibitor beta	GDI2
	0.420008	0.0637105	Torsin-1A-interacting protein 1	TOR1AIP1
	0.179249	0.0639992	Solute carrier family 35 member E1	SLC35E1
	0.211349	0.0652523	Hsc70-interacting protein;Putative protein FAM10A4;Putative protein FAM10A5	ST13;ST13P4;ST13P5
	0.997559	0.0652593	Ataxin-10	ATXN10
	0.407209	0.0653585	Inhibitor of nuclear factor kappa-B kinase-interacting protein	IKBIP
	0.89923	0.0654322	Exportin-2	CSE1L
	0.561135	0.0655034	Phosphotriesterase-related protein	PTER
	0.0982427	0.0658194	39S ribosomal protein L10, mitochondrial	MRPL10
	0.554537	0.065841	Protein KTI12 homolog	KTI12
	0.341335	0.0658703	Protein FAM98A	FAM98A
	0.54206	0.0664018	Ras GTPase-activating protein-binding protein 2	G3BP2
	0.345285	0.0667528	Methionine--tRNA ligase, cytoplasmic	MARS
	0.807636	0.0668716	Cytoskeleton-associated protein 4	CKAP4
	0.325956	0.0677191	V-type proton ATPase catalytic subunit A	ATP6V1A
	0.283248	0.0678266	Probable ATP-dependent RNA helicase DDX58	DDX58
	0.303429	0.0680319	HBS1-like protein	HBS1L
	0.107579	0.0681324	Kinesin-like protein KIF23	KIF23
	0.365948	0.0682068	Ribosomal L1 domain-containing protein 1	RSL1D1
	0.444606	0.0686722	U5 small nuclear ribonucleoprotein 200 kDa helicase	SNRNP200
	0.621145	0.068971	F-actin-capping protein subunit alpha-1	CAPZA1
	0.240868	0.0691579	Tubulin beta-3 chain	TUBB3
	0.173779	0.0696761	Leucine zipper protein 1	LUZP1
	0.100793	0.0699177	CD59 glycoprotein	CD59
	0.26231	0.0702426	Integrator complex subunit 11	CPSF3L
	0.588587	0.070652	60S ribosomal protein L7	RPL7
	0.856404	0.0708262	Nardilysin	NRD1
	0.158278	0.0709381	Protein ELYS	AHCTF1
	0.372021	0.0711708	Proteasome subunit beta type-4	PSMB4
	0.301481	0.0712439	Methyltransferase-like protein 13	METTL13
	0.191347	0.0714982	Proteasome subunit beta type-5	PSMB5
	0.603187	0.0724767	Endoplasmin	HSP90B1
	2.38959	0.072602	Eukaryotic translation initiation factor 5	EIF5
	0.795557	0.0731773	ATP-dependent RNA helicase A	DHX9
	0.57875	0.0733109	Valine--tRNA ligase	VARS
	0.564378	0.0736841	U4/U6 small nuclear ribonucleoprotein Prp4	PRPF4
	0.907538	0.0738004	ADP-ribosylation factor 4	ARF4
	0.336588	0.0740929	Protein arginine N-methyltransferase 5;Protein arginine N-methyltransferase 5, N-terminally processed	PRMT5
	0.394991	0.0743167	Transgelin-2	TAGLN2
	0.729594	0.0750224	Filamin-A	FLNA
	0.482177	0.0750554	L-aminoadipate-semialdehyde dehydrogenase-phosphopantetheinyl transferase	AASDHPPT
	0.90683	0.0752729	60S ribosomal protein L12	RPL12
	0.992022	0.075297	Phosphatidylethanolamine-binding protein 1;Hippocampal cholinergic neurostimulating peptide	PEBP1
	0.268755	0.0754312	Tetratricopeptide repeat protein 1	TTC1
	0.33371	0.0755075	Eukaryotic translation initiation factor 3 subunit G	EIF3G
	0.290409	0.0755259	UV excision repair protein RAD23 homolog B	RAD23B
	0.739195	0.0757014	Tubulin beta-4B chain	TUBB4B
	1.78965	0.0760574	Glyceraldehyde-3-phosphate dehydrogenase	GAPDH
	0.328529	0.0762367	Platelet-activating factor acetylhydrolase IB subunit alpha	PAFAH1B1
	1.13163	0.0762475	26S protease regulatory subunit 8	PSMC5
	0.453932	0.076348	Thymidylate kinase	DTYMK
	0.834694	0.0765603	Sister chromatid cohesion protein PDS5 homolog B	PDS5B
	0.246656	0.0765692	Rho GTPase-activating protein 29	ARHGAP29
	0.583932	0.0769176	Amyloid beta A4 protein;N-APP;Soluble APP-alpha;Soluble APP-beta;C99;Beta-amyloid protein 42;Beta-amyloid protein 40;C83;P3(42);P3(40);C80;Gamma-secretase C-terminal fragment 59;Gamma-secretase C-terminal fragment 57;Gamma-secretase C-terminal fragment 50;C31	APP
	0.868597	0.0770677	Clustered mitochondria protein homolog	CLUH
	0.363865	0.0772254	ATPase family AAA domain-containing protein 3A;ATPase family AAA domain-containing protein 3B	ATAD3A;ATAD3B
	0.410489	0.0775121	Pentatricopeptide repeat domain-containing protein 3, mitochondrial	PTCD3
	0.87913	0.0776265	N-alpha-acetyltransferase 50	NAA50
	0.296588	0.0779406	Protein deglycase DJ-1	PARK7
	0.927361	0.0781008	Importin-4	IPO4
	0.500168	0.0781943	Structural maintenance of chromosomes protein 4	SMC4
	0.629018	0.0787099	Heterochromatin protein 1-binding protein 3	HP1BP3
	0.657629	0.078771	Integrator complex subunit 3	INTS3
	1.62937	0.0788218	GTP-binding nuclear protein Ran	RAN
	0.239323	0.0790119	Transmembrane 9 superfamily member 4	TM9SF4
	0.97133	0.0790215	Cytosol aminopeptidase	LAP3
	0.282496	0.0790456	Calcium/calmodulin-dependent protein kinase type II subunit delta;Calcium/calmodulin-dependent protein kinase type II subunit beta;Calcium/calmodulin-dependent protein kinase type II subunit alpha	CAMK2D;CAMK2B;CAMK2A
	0.482322	0.0792656	Non-specific lipid-transfer protein	SCP2
	0.0888029	0.0793565	Poly [ADP-ribose] polymerase 2	PARP2
	0.438549	0.0794964	Phosphoglucomutase-1	PGM1
	0.524926	0.0797799	Dynamin-binding protein	DNMBP
	0.351762	0.0800438	Endothelial protein C receptor	PROCR
	2.51781	0.0802104	T-complex protein 1 subunit theta	CCT8
	0.643843	0.0803668	Programmed cell death 6-interacting protein	PDCD6IP
	1.52048	0.0803846	Pre-rRNA-processing protein TSR1 homolog	TSR1
	0.264557	0.0807152	Ras-related protein Rab-11B;Ras-related protein Rab-11A	RAB11B;RAB11A
	0.394781	0.0808576	HEAT repeat-containing protein 1;HEAT repeat-containing protein 1, N-terminally processed	HEATR1
	0.447492	0.0808824	Monofunctional C1-tetrahydrofolate synthase, mitochondrial	MTHFD1L
	0.33316	0.080979	Basic leucine zipper and W2 domain-containing protein 1	BZW1
	1.09453	0.0810026	Serine hydroxymethyltransferase, mitochondrial	SHMT2
	0.322737	0.0812944	Beta-centractin	ACTR1B
	0.427275	0.081838	Cullin-3	CUL3
	0.870751	0.0818558	Serine/threonine-protein phosphatase 5	PPP5C
	0.385389	0.0819594	Nuclear pore complex protein Nup160	NUP160
	0.834858	0.0823212	Exosome component 10	EXOSC10
	0.120513	0.0831935	Syntaxin-7	STX7
	0.21837	0.083238	Caprin-1	CAPRIN1
	1.1446	0.0833537	Talin-1	TLN1
	0.440888	0.0840893	DNA-directed RNA polymerases I and III subunit RPAC1	POLR1C
	0.229293	0.0842094	Elongation factor Tu GTP-binding domain-containing protein 1	EFTUD1
	0.162244	0.084336	ATP synthase subunit O, mitochondrial	ATP5O
	0.407058	0.0846081	Protein sel-1 homolog 1	SEL1L
	1.00764	0.0846799	X-ray repair cross-complementing protein 5	XRCC5
	1.34052	0.0853399	Neutral alpha-glucosidase AB	GANAB
	1.93109	0.0858727	ATP synthase subunit beta, mitochondrial	ATP5B
	0.148335	0.0859636	Cleavage and polyadenylation specificity factor subunit 2	CPSF2
	0.760285	0.0865529	Enoyl-CoA hydratase, mitochondrial	ECHS1
	0.464799	0.0866375	Syntenin-1	SDCBP
	0.43199	0.086703	40S ribosomal protein S4, X isoform	RPS4X
	0.545639	0.086743	BAG family molecular chaperone regulator 2	BAG2
	0.441346	0.0868874	Septin-2	SEPT2
	0.639546	0.0871811	Pre-mRNA-splicing factor ATP-dependent RNA helicase DHX15	DHX15
	0.205602	0.0872364	Phosphoinositide 3-kinase regulatory subunit 4	PIK3R4
	0.623861	0.0872968	60S ribosomal protein L10a	RPL10A
	0.724652	0.0873394	Glycogen phosphorylase, liver form	PYGL
	0.456529	0.087595	Galectin-3	LGALS3
	0.956843	0.0881157	CTP synthase 1	CTPS1
	0.93966	0.0881697	Vesicle-fusing ATPase	NSF
	0.577335	0.0882022	Ubiquitin-like modifier-activating enzyme 6	UBA6
	0.736374	0.0884844	Plastin-3	PLS3
	0.138776	0.0885175	Protein DDI1 homolog 2	DDI2
	0.914462	0.0886542	ATP-dependent RNA helicase DDX54	DDX54
	1.70869	0.0887807	Multifunctional protein ADE2;Phosphoribosylaminoimidazole-succinocarboxamide synthase;Phosphoribosylaminoimidazole carboxylase	PAICS
	0.611161	0.0888189	Ezrin	EZR
	0.490693	0.0892696	UPF0553 protein C9orf64	C9orf64
	0.339421	0.0892836	Cytosolic acyl coenzyme A thioester hydrolase	ACOT7
	0.524138	0.0893199	Heterogeneous nuclear ribonucleoproteins C1/C2	HNRNPC
	0.513353	0.0893752	Gamma-tubulin complex component 2	TUBGCP2
	0.368681	0.0895551	28S ribosomal protein S31, mitochondrial	MRPS31
	0.551791	0.0895983	Runt-related transcription factor 1	RUNX1
	0.678576	0.0898418	Splicing factor 3A subunit 3	SF3A3
	0.407896	0.0898616	Uridine-cytidine kinase 2	UCK2
	0.51258	0.0899906	Aminoacyl tRNA synthase complex-interacting multifunctional protein 1;Endothelial monocyte-activating polypeptide 2	AIMP1
	0.323572	0.0901699	Small glutamine-rich tetratricopeptide repeat-containing protein alpha	SGTA
	0.383431	0.0902462	Condensin complex subunit 3	NCAPG
	0.503122	0.0905908	Phosphatidylinositol 4-kinase beta	PI4KB
	0.628057	0.0908769	Alpha-soluble NSF attachment protein	NAPA
	0.686182	0.0908864	Matrin-3	MATR3
	0.18137	0.0913302	WD repeat-containing protein 92	WDR92
	0.740673	0.0915273	40S ribosomal protein S18	RPS18
	1.34583	0.0918605	Galectin-1	LGALS1
	0.419074	0.0918643	Heterogeneous nuclear ribonucleoprotein F;Heterogeneous nuclear ribonucleoprotein F, N-terminally processed	HNRNPF
	0.308661	0.092069	Eukaryotic translation initiation factor 3 subunit H	EIF3H
	0.367431	0.0921256	Ubiquitin conjugation factor E4 A	UBE4A
	0.586653	0.0921516	Actin-related protein 2/3 complex subunit 5	ARPC5
	0.928104	0.0922928	5-AMP-activated protein kinase catalytic subunit alpha-1	PRKAA1
	0.431754	0.0924797	Eukaryotic initiation factor 4A-I	EIF4A1
	0.702769	0.0925598	Eukaryotic translation initiation factor 3 subunit I	EIF3I
	0.249523	0.0927353	Ran-binding protein 3	RANBP3
	0.54446	0.0928605	Small nuclear ribonucleoprotein Sm D3	SNRPD3
	1.09672	0.0940774	Prohibitin-2	PHB2
	0.115248	0.0942211	Probable ribosome biogenesis protein RLP24	RSL24D1
	0.600173	0.0943565	Proteasome activator complex subunit 1	PSME1
	0.619139	0.0946922	40S ribosomal protein S6	RPS6
	0.641125	0.0948715	ATP-dependent RNA helicase DDX42	DDX42
	0.715812	0.0950813	tRNA pseudouridine synthase A, mitochondrial	PUS1
	0.172819	0.0951665	5-AMP-activated protein kinase subunit beta-1	PRKAB1
	0.469604	0.0953712	Exportin-7	XPO7
	0.328973	0.0954825	Phosphatidylserine synthase 1	PTDSS1
	0.477067	0.0956497	Structural maintenance of chromosomes protein 1A	SMC1A
	0.635917	0.0956612	LETM1 and EF-hand domain-containing protein 1, mitochondrial	LETM1
	0.541403	0.0963078	Nucleoplasmin-3	NPM3
	0.528683	0.0966167	Small nuclear ribonucleoprotein-associated proteins B and B;Small nuclear ribonucleoprotein-associated protein N	SNRPB;SNRPN
	0.366094	0.0967573	Vacuolar protein sorting-associated protein 13A	VPS13A
	0.53467	0.096983	Prelamin-A/C;Lamin-A/C	LMNA
	0.257441	0.0970154	Metastasis-associated protein MTA1	MTA1
	0.617353	0.0972373	Nuclear receptor coactivator 5	NCOA5
	1.02585	0.09788	40S ribosomal protein S8	RPS8
	1.09038	0.0979335	Actin-related protein 2	ACTR2
	1.17972	0.0986856	Translocon-associated protein subunit alpha	SSR1
	0.87098	0.0988166	Polyribonucleotide nucleotidyltransferase 1, mitochondrial	PNPT1
	0.267023	0.0990168	Vacuolar protein sorting-associated protein 29	VPS29
	0.605637	0.0990651	Alcohol dehydrogenase class-3	ADH5
	1.28716	0.0990842	Acetyl-CoA acetyltransferase, cytosolic	ACAT2
	0.884358	0.0990938	DNA ligase 3	LIG3
	0.282832	0.0991459	Vasodilator-stimulated phosphoprotein	VASP
	0.572978	0.099212	Integrin alpha-6;Integrin alpha-6 heavy chain;Integrin alpha-6 light chain;Processed integrin alpha-6	ITGA6
	0.861926	0.0995108	Vesicular integral-membrane protein VIP36	LMAN2
	0.295689	0.100325	BRCA1-A complex subunit BRE	BRE
	0.312005	0.100391	Cap-specific mRNA (nucleoside-2-O-)-methyltransferase 1	CMTR1
	0.829599	0.100575	NADH dehydrogenase [ubiquinone] flavoprotein 1, mitochondrial	NDUFV1
	0.49617	0.101066	Pachytene checkpoint protein 2 homolog	TRIP13
	0.546334	0.101206	Paraspeckle component 1	PSPC1
	0.717346	0.101215	Unconventional myosin-Ic	MYO1C
	0.666203	0.101247	Serine/threonine-protein kinase 38	STK38
	0.248296	0.101667	N-alpha-acetyltransferase 35, NatC auxiliary subunit	NAA35
	0.93377	0.102448	Putative ATP-dependent RNA helicase DHX30	DHX30
	0.565302	0.102693	Ribosome production factor 2 homolog	RPF2
	1.79706	0.102807	DNA-directed RNA polymerase II subunit RPB7	POLR2G
	0.455698	0.10311	B-cell receptor-associated protein 31	BCAP31
	2.84682	0.10398	Eukaryotic translation initiation factor 4 gamma 2	EIF4G2
	0.865092	0.104038	Structural maintenance of chromosomes flexible hinge domain-containing protein 1	SMCHD1
	0.580535	0.104237	Nucleolar protein 56	NOP56
	0.746637	0.104249	Nuclear pore complex protein Nup98-Nup96;Nuclear pore complex protein Nup98;Nuclear pore complex protein Nup96	NUP98
	1.0072	0.104373	Prelamin-A/C;Lamin-A/C	LMNA
	0.251932	0.10443	RNA-binding protein 8A	RBM8A
	0.271994	0.104638	Replication factor C subunit 4	RFC4
	0.432232	0.104759	Small nuclear ribonucleoprotein F	SNRPF
	0.451158	0.105064	Transcriptional enhancer factor TEF-1;Transcriptional enhancer factor TEF-5;Transcriptional enhancer factor TEF-3;Transcriptional enhancer factor TEF-4	TEAD1;TEAD3;TEAD4;TEAD2
	0.778388	0.105142	DnaJ homolog subfamily B member 1	DNAJB1
	1.36169	0.105262	Nuclear mitotic apparatus protein 1	NUMA1
	1.54672	0.10538	Isoleucine--tRNA ligase, cytoplasmic	IARS
	1.55569	0.105551	Atlastin-2	ATL2
	1.05962	0.105597	Malate dehydrogenase, mitochondrial	MDH2
	0.258768	0.105645	Spermine synthase	SMS
	0.862171	0.106122	GTP-binding protein Rheb	RHEB
	2.04758	0.106158	Tubulin alpha-1B chain	TUBA1B
	0.461939	0.106508	NADP-dependent malic enzyme	ME1
	0.441484	0.106863	Na(+)/H(+) exchange regulatory cofactor NHE-RF1	SLC9A3R1
	0.280442	0.107095	RalBP1-associated Eps domain-containing protein 1	REPS1
	0.925517	0.107114	OCIA domain-containing protein 1	OCIAD1
	0.493269	0.107808	Dual specificity protein phosphatase 3	DUSP3
	0.431243	0.10786	Alpha/beta hydrolase domain-containing protein 14B	ABHD14B
	0.708374	0.10802	Trifunctional enzyme subunit alpha, mitochondrial;Long-chain enoyl-CoA hydratase;Long chain 3-hydroxyacyl-CoA dehydrogenase	HADHA
	0.310448	0.108205	Peptidyl-prolyl cis-trans isomerase FKBP5;Peptidyl-prolyl cis-trans isomerase FKBP5, N-terminally processed	FKBP5
	1.30192	0.108205	Serine/threonine-protein phosphatase PP1-alpha catalytic subunit	PPP1CA
	0.315747	0.108307	NADH-cytochrome b5 reductase 1	CYB5R1
	0.532512	0.108339	Transaldolase	TALDO1
	0.605947	0.108704	Tyrosine-protein kinase CSK	CSK
	0.538823	0.108755	Peptidyl-prolyl cis-trans isomerase FKBP3	FKBP3
	0.232898	0.108941	Activating signal cointegrator 1 complex subunit 3	ASCC3
	1.21289	0.109077	Lamin-B2	LMNB2
	0.427898	0.109292	Splicing factor 1	SF1
	0.554404	0.109362	Structural maintenance of chromosomes protein 3	SMC3
	0.960586	0.109362	Lysine--tRNA ligase	KARS
	0.343771	0.109901	Tubulin alpha-1C chain	TUBA1C
	0.997569	0.110145	Isocitrate dehydrogenase [NAD] subunit alpha, mitochondrial	IDH3A
	1.42823	0.110576	Constitutive coactivator of PPAR-gamma-like protein 1	FAM120A
	0.589039	0.110865	Rab GTPase-activating protein 1	RABGAP1
	0.641339	0.110897	Copine-3	CPNE3
	0.525491	0.110915	AP-1 complex subunit gamma-1	AP1G1
	0.428282	0.110986	Chromobox protein homolog 3	CBX3
	0.262203	0.111238	Non-syndromic hearing impairment protein 5	DFNA5
	0.841562	0.111281	Phosphoglycerate mutase 1	PGAM1
	0.757205	0.111444	Methionine aminopeptidase 2	METAP2
	0.34299	0.111921	Succinyl-CoA ligase [GDP-forming] subunit beta, mitochondrial	SUCLG2
	0.958132	0.111955	Interleukin enhancer-binding factor 3	ILF3
	0.481063	0.112132	Prostaglandin reductase 2	PTGR2
	0.261535	0.112287	TBC1 domain family member 2A	TBC1D2
	0.450357	0.113063	Sorting nexin-2	SNX2
	0.210119	0.11322	Serine/threonine-protein kinase 10	STK10
	0.202281	0.11326	PHD finger protein 10	PHF10
	1.57761	0.113637	Fumarate hydratase, mitochondrial	FH
	1.39151	0.113708	DnaJ homolog subfamily B member 6	DNAJB6
	0.821726	0.113784	RNA-binding protein 4;RNA-binding protein 4B	RBM4;RBM4B
	0.533067	0.113913	Caveolin-1	CAV1
	1.69533	0.114408	UDP-glucose 4-epimerase	GALE
	0.278357	0.114524	Golgi-associated PDZ and coiled-coil motif-containing protein	GOPC
	1.36096	0.115341	Interleukin enhancer-binding factor 2	ILF2
	0.750699	0.115566	Ribose-phosphate pyrophosphokinase 2	PRPS2
	0.768579	0.115588	Mitochondrial import receptor subunit TOM40 homolog	TOMM40
	0.344896	0.115723	Peroxiredoxin-1	PRDX1
	0.453349	0.115793	Crk-like protein	CRKL
	0.744234	0.116341	60S ribosomal protein L30	RPL30
	1.28667	0.116964	Acetyl-CoA acetyltransferase, mitochondrial	ACAT1
	0.76575	0.117246	Nuclear pore complex protein Nup85	NUP85
	0.508956	0.11726	SNW domain-containing protein 1	SNW1
	0.486255	0.117546	1-acylglycerol-3-phosphate O-acyltransferase ABHD5	ABHD5
	0.231522	0.117755	Polyadenylate-binding protein-interacting protein 1	PAIP1
	0.408457	0.117804	Huntingtin-interacting protein 1-related protein	HIP1R
	0.210784	0.117926	Splicing factor, arginine/serine-rich 15	SCAF4
	1.18748	0.117987	Immunoglobulin-binding protein 1	IGBP1
	0.145024	0.118073	Protein FAM111A	FAM111A
	0.48704	0.118142	Vacuolar protein sorting-associated protein 4B	VPS4B
	1.33231	0.118175	E3 ubiquitin-protein ligase ZFP91	ZFP91
	0.23025	0.118217	SUMO-conjugating enzyme UBC9	UBE2I
	1.71699	0.118301	Phosphoribosyl pyrophosphate synthase-associated protein 1	PRPSAP1
	0.222765	0.118405	E3 ubiquitin-protein ligase Itchy homolog	ITCH
	0.654088	0.118439	Transcriptional repressor CTCF	CTCF
	1.02096	0.118523	ATP-citrate synthase	ACLY
	0.292659	0.118657	YTH domain-containing family protein 3	YTHDF3
	1.61685	0.118678	Coatomer subunit alpha;Xenin;Proxenin	COPA
	0.560075	0.11869	Amidophosphoribosyltransferase	PPAT
	0.615272	0.118695	Adenylyl cyclase-associated protein 2	CAP2
	0.461545	0.118752	Phosphoacetylglucosamine mutase	PGM3
	1.03992	0.118908	Dihydrolipoyllysine-residue succinyltransferase component of 2-oxoglutarate dehydrogenase complex, mitochondrial	DLST
	0.650138	0.119319	TELO2-interacting protein 1 homolog	TTI1
	0.390976	0.119392	General vesicular transport factor p115	USO1
	0.081125	0.119469	CDKN2A-interacting protein	CDKN2AIP
	0.386829	0.119819	Clathrin interactor 1	CLINT1
	1.53508	0.119956	Core histone macro-H2A.1	H2AFY
	0.398204	0.120121	Far upstream element-binding protein 3	FUBP3
	1.50162	0.12015	Signal recognition particle subunit SRP72	SRP72
	2.27757	0.120185	Splicing factor 3B subunit 1	SF3B1
	1.06	0.120396	RUN and FYVE domain-containing protein 1	RUFY1
	0.544841	0.120718	DAZ-associated protein 1	DAZAP1
	1.17365	0.120722	NADH dehydrogenase [ubiquinone] 1 alpha subcomplex subunit 9, mitochondrial	NDUFA9
	1.62184	0.1208	Microtubule-associated protein RP/EB family member 1	MAPRE1
	0.823962	0.120991	Mitochondrial-processing peptidase subunit beta	PMPCB
	1.53365	0.121428	Proteasome subunit alpha type-5	PSMA5
	0.582121	0.1221	Negative elongation factor E	NELFE
	0.695238	0.122464	TAR DNA-binding protein 43	TARDBP
	0.858683	0.122632	NFU1 iron-sulfur cluster scaffold homolog, mitochondrial	NFU1
	0.640333	0.122634	Endoplasmic reticulum resident protein 29	ERP29
	1.00593	0.122817	Gem-associated protein 4	GEMIN4
	0.516446	0.122873	Gephyrin;Molybdopterin adenylyltransferase;Molybdopterin molybdenumtransferase	GPHN
	1.71818	0.122962	Rho guanine nucleotide exchange factor 2	ARHGEF2
	0.601138	0.123098	Aspartate aminotransferase, mitochondrial	GOT2
	2.28264	0.123133	Guanine nucleotide-binding protein subunit beta-2-like 1;Guanine nucleotide-binding protein subunit beta-2-like 1, N-terminally processed	GNB2L1
	0.394806	0.123321	PDZ and LIM domain protein 5	PDLIM5
	0.321838	0.123355	Ras-related protein Rab-6A;Ras-related protein Rab-6B	RAB6A;RAB6B
	0.621631	0.123398	Tyrosine-protein phosphatase non-receptor type 11	PTPN11
	1.43638	0.123469	Alpha-actinin-4	ACTN4
	0.832989	0.123583	UPF0687 protein C20orf27	C20orf27
	0.838491	0.124028	Beta-lactamase-like protein 2	LACTB2
	0.950694	0.12406	Tyrosine-protein phosphatase non-receptor type 1	PTPN1
	0.221856	0.124739	Myc box-dependent-interacting protein 1	BIN1
	0.440806	0.124847	EH domain-binding protein 1	EHBP1
	0.956723	0.125064	UDP-N-acetylhexosamine pyrophosphorylase;UDP-N-acetylgalactosamine pyrophosphorylase;UDP-N-acetylglucosamine pyrophosphorylase	UAP1
	0.466039	0.125113	Ubiquitin-like domain-containing CTD phosphatase 1	UBLCP1
	1.07456	0.125163	RNA binding protein fox-1 homolog 2;RNA binding protein fox-1 homolog 1;RNA binding protein fox-1 homolog 3	RBFOX2;RBFOX1;RBFOX3
	1.3205	0.125219	Importin subunit alpha-1	KPNA2
	0.560425	0.125525	Vacuolar protein sorting-associated protein 4A	VPS4A
	1.09426	0.125872	Serpin B6	SERPINB6
	1.86892	0.126085	Melanoma-associated antigen D2	MAGED2
	0.459647	0.126128	Peptidyl-prolyl cis-trans isomerase H	PPIH
	0.36586	0.126465	Eukaryotic initiation factor 4A-II;Eukaryotic initiation factor 4A-II, N-terminally processed	EIF4A2
	0.944375	0.1267	AP-1 complex subunit mu-1	AP1M1
	0.470509	0.126833	Isovaleryl-CoA dehydrogenase, mitochondrial	IVD
	0.485296	0.12686	Syntaxin-5	STX5
	2.04628	0.127232	40S ribosomal protein S15a	RPS15A
	0.84888	0.127766	Putative peptidyl-tRNA hydrolase PTRHD1	PTRHD1
	1.08784	0.127829	Splicing factor 3B subunit 3	SF3B3
	1.08496	0.128404	Heat shock 70 kDa protein 1B;Heat shock 70 kDa protein 1A	HSPA1B;HSPA1A
	1.06427	0.12847	UDP-N-acetylglucosamine--peptide N-acetylglucosaminyltransferase 110 kDa subunit	OGT
	0.71806	0.128653	Serpin H1	SERPINH1
	0.623636	0.128723	Alpha-adducin	ADD1
	0.600984	0.129634	Sorting and assembly machinery component 50 homolog	SAMM50
	0.775017	0.129769	Rabankyrin-5	ANKFY1
	0.648977	0.129795	Malignant T-cell-amplified sequence 1	MCTS1
	0.258952	0.129912	60S ribosome subunit biogenesis protein NIP7 homolog	NIP7
	0.824648	0.130023	ATP-dependent 6-phosphofructokinase, liver type	PFKL
	0.595601	0.130035	AP-2 complex subunit mu	AP2M1
	1.26742	0.130395	Deoxynucleoside triphosphate triphosphohydrolase SAMHD1	SAMHD1
	1.3475	0.13062	Inosine-5-monophosphate dehydrogenase 2	IMPDH2
	0.993063	0.130875	2,3-cyclic-nucleotide 3-phosphodiesterase	CNP
	0.851303	0.131248	Pre-mRNA 3-end-processing factor FIP1	FIP1L1
	0.706293	0.131346	Splicing factor U2AF 65 kDa subunit	U2AF2
	0.451412	0.131783	Coiled-coil domain-containing protein 50	CCDC50
	0.645578	0.131845	Aldehyde dehydrogenase X, mitochondrial	ALDH1B1
	1.40941	0.131914	Alanine--tRNA ligase, cytoplasmic	AARS
	0.837869	0.132368	Aminopeptidase B	RNPEP
	1.37933	0.132504	Annexin A11	ANXA11
	0.833229	0.132802	Ras GTPase-activating protein-binding protein 1	G3BP1
	0.663501	0.132969	Tubulin-folding cofactor B	TBCB
	1.41254	0.133155	DnaJ homolog subfamily C member 7	DNAJC7
	0.928206	0.133375	Nuclear pore complex protein Nup93	NUP93
	0.798899	0.134018	Heterogeneous nuclear ribonucleoprotein R	HNRNPR
	0.42372	0.134341	Sorting nexin-1	SNX1
	1.61993	0.134535	Histone H4	HIST1H4A
	0.327807	0.134614	ATP-dependent Clp protease proteolytic subunit, mitochondrial	CLPP
	0.212211	0.13504	GDP-fucose protein O-fucosyltransferase 1	POFUT1
	1.02058	0.135173	Heat shock protein 75 kDa, mitochondrial	TRAP1
	0.705609	0.135348	Heterogeneous nuclear ribonucleoprotein A/B	HNRNPAB
	0.450273	0.136174	Protein FAM208B	FAM208B
	0.908495	0.136175	Methylosome subunit pICln	CLNS1A
	1.66855	0.136431	Eukaryotic translation initiation factor 3 subunit F	EIF3F
	0.508864	0.136552	Putative adenosylhomocysteinase 2;Putative adenosylhomocysteinase 3	AHCYL1;AHCYL2
	0.669554	0.136567	DNA replication complex GINS protein SLD5;DNA replication complex GINS protein SLD5, N-terminally processed	GINS4
	0.757816	0.136579	Cystatin-B	CSTB
	0.506479	0.13663	Melanoma inhibitory activity protein 3	MIA3
	0.689937	0.136687	Ubiquitin-conjugating enzyme E2 S	UBE2S
	0.36745	0.136691	DNA topoisomerase 3-alpha	TOP3A
	0.604132	0.137304	UPF0587 protein C1orf123	C1orf123
	0.993881	0.137327	Asparagine synthetase [glutamine-hydrolyzing]	ASNS
	0.642256	0.137778	ADP-ribosylation factor-like protein 2	ARL2
	0.78868	0.137831	Protein PAT1 homolog 1	PATL1
	1.4158	0.137962	Epidermal growth factor receptor substrate 15-like 1	EPS15L1
	1.97217	0.138116	Arginine--tRNA ligase, cytoplasmic	RARS
	0.554963	0.138594	Thioredoxin domain-containing protein 12	TXNDC12
	1.04557	0.138772	Reticulocalbin-1	RCN1
	0.539866	0.138818	Poly(A) polymerase alpha	PAPOLA
	0.587443	0.138877	ATP-dependent RNA helicase DDX39A	DDX39A
	0.767363	0.139049	Paxillin	PXN
	0.222291	0.139411	Translin-associated protein X	TSNAX
	0.363756	0.139769	Negative elongation factor A	NELFA
	0.264616	0.140003	Intron-binding protein aquarius	AQR
	0.32211	0.140156	Importin-9	IPO9
	0.842996	0.14021	MICOS complex subunit MIC60	IMMT
	0.8606	0.140335	Centromere/kinetochore protein zw10 homolog	ZW10
	1.09849	0.14038	Cytosolic carboxypeptidase 1	AGTPBP1
	1.38363	0.141144	Focal adhesion kinase 1	PTK2
	1.19235	0.141309	Protein SEC13 homolog	SEC13
	0.73097	0.141723	Flap endonuclease 1	FEN1
	1.44112	0.141794	DNA-dependent protein kinase catalytic subunit	PRKDC
	0.432077	0.142052	ADP-ribosylation factor-like protein 3	ARL3
	0.852865	0.142202	Palmitoyl-protein thioesterase 1	PPT1
	0.549905	0.142389	Rab proteins geranylgeranyltransferase component A 1	CHM
	1.45844	0.142536	Protein FAM98B	FAM98B
	0.873392	0.142586	Replication factor C subunit 3	RFC3
	0.934713	0.143208	Forkhead box protein K1	FOXK1
	1.18129	0.143355	Proteasome subunit beta type-3	PSMB3
	1.27643	0.143528	Poly(rC)-binding protein 2	PCBP2
	0.719143	0.143658	Ras-related protein Rab-9A	RAB9A
	0.319467	0.144366	ATP-dependent 6-phosphofructokinase, muscle type	PFKM
	1.38823	0.144459	Adenosylhomocysteinase	AHCY
	0.34379	0.144642	Macrophage migration inhibitory factor	MIF
	1.19606	0.14485	Ribosome maturation protein SBDS	SBDS
	0.786931	0.145231	Rab GDP dissociation inhibitor alpha	GDI1
	0.425592	0.145252	Vacuolar protein sorting-associated protein 26A	VPS26A
	0.404679	0.145679	Importin-11	IPO11
	0.861422	0.14572	Histone-binding protein RBBP7	RBBP7
	1.04878	0.145906	40S ribosomal protein S20	RPS20
	1.6717	0.146022	C-1-tetrahydrofolate synthase, cytoplasmic;Methylenetetrahydrofolate dehydrogenase;Methenyltetrahydrofolate cyclohydrolase;Formyltetrahydrofolate synthetase;C-1-tetrahydrofolate synthase, cytoplasmic, N-terminally processed	MTHFD1
	0.583706	0.146226	GDP-L-fucose synthase	TSTA3
	0.87737	0.146338	SWI/SNF-related matrix-associated actin-dependent regulator of chromatin subfamily A member 5	SMARCA5
	0.310278	0.146418	Calcineurin B homologous protein 1	CHP1
	2.00862	0.146797	Histone-lysine N-methyltransferase SMYD3	SMYD3
	1.35038	0.146961	DnaJ homolog subfamily C member 9	DNAJC9
	0.244025	0.147369	Protein TFG	TFG
	0.691627	0.147566	D-beta-hydroxybutyrate dehydrogenase, mitochondrial	BDH1
	1.04547	0.147614	Cdc42-interacting protein 4	TRIP10
	0.448845	0.147639	DDB1- and CUL4-associated factor 13	DCAF13
	1.94189	0.148419	Probable glutathione peroxidase 8	GPX8
	1.06314	0.148441	Host cell factor 1;HCF N-terminal chain 1;HCF N-terminal chain 2;HCF N-terminal chain 3;HCF N-terminal chain 4;HCF N-terminal chain 5;HCF N-terminal chain 6;HCF C-terminal chain 1;HCF C-terminal chain 2;HCF C-terminal chain 3;HCF C-terminal chain 4;HCF C-terminal chain 5;HCF C-terminal chain 6	HCFC1
	2.13018	0.148607	L-lactate dehydrogenase B chain	LDHB
	0.257562	0.149044	Emerin	EMD
	1.65079	0.149057	Protein kinase C and casein kinase substrate in neurons protein 3	PACSIN3
	1.32252	0.149563	Vacuolar protein sorting-associated protein 35	VPS35
	0.340695	0.149762	Astrocytic phosphoprotein PEA-15	PEA15
	0.930715	0.149968	COP9 signalosome complex subunit 2	COPS2
	0.480155	0.150777	Single-stranded DNA-binding protein, mitochondrial	SSBP1
	0.218738	0.151197	Protein transport protein Sec16A	SEC16A
	1.39919	0.151667	Elongator complex protein 3	ELP3
	0.454975	0.151733	Kynurenine--oxoglutarate transaminase 3	CCBL2
	1.67506	0.151811	5-nucleotidase	NT5E
	0.705833	0.151898	DNA excision repair protein ERCC-6-like	ERCC6L
	0.405812	0.152203	MOB kinase activator 1A;MOB kinase activator 1B	MOB1A;MOB1B
	0.493608	0.152589	Sphingosine-1-phosphate lyase 1	SGPL1
	0.324584	0.152776	Stromal cell-derived factor 2	SDF2
	0.594926	0.152836	Leucine-rich repeat protein 1	LRR1
	0.295584	0.153262	PH-interacting protein	PHIP
	1.42476	0.153465	Enoyl-CoA delta isomerase 2, mitochondrial	ECI2
	0.199782	0.153563	Exosome complex component RRP45	EXOSC9
	0.597711	0.153567	mRNA cap guanine-N7 methyltransferase	RNMT
	0.472617	0.153831	Deoxyuridine 5-triphosphate nucleotidohydrolase, mitochondrial	DUT
	0.963899	0.154396	NADH dehydrogenase [ubiquinone] 1 alpha subcomplex subunit 8	NDUFA8
	0.363434	0.154433	E3 ubiquitin-protein ligase SMURF2	SMURF2
	0.871171	0.155025	Nucleolar protein 58	NOP58
	1.02351	0.15517	N-acetyl-D-glucosamine kinase	NAGK
	1.42774	0.155178	Integrin beta-1	ITGB1
	0.632911	0.155224	Opioid growth factor receptor	OGFR
	0.352491	0.155241	Stromal membrane-associated protein 1	SMAP1
	0.385466	0.15526	Serine palmitoyltransferase 1	SPTLC1
	0.887037	0.155337	4-trimethylaminobutyraldehyde dehydrogenase	ALDH9A1
	0.827843	0.155518	Epoxide hydrolase 1	EPHX1
	0.884193	0.155534	Nucleoredoxin	NXN
	1.26908	0.155603	Ataxin-2-like protein	ATXN2L
	0.383477	0.155631	26S proteasome non-ATPase regulatory subunit 9	PSMD9
	0.530474	0.157153	Selenide, water dikinase 1	SEPHS1
	0.477507	0.157254	39S ribosomal protein L3, mitochondrial	MRPL3
	0.460138	0.157628	Rab3 GTPase-activating protein catalytic subunit	RAB3GAP1
	0.0984056	0.158243	Syntaxin-18	STX18
	1.48003	0.158836	40S ribosomal protein S11	RPS11
	1.42717	0.158896	Elongation factor 1-gamma	EEF1G
	0.915308	0.158914	Galectin-3-binding protein	LGALS3BP
	0.233008	0.158928	Protein SMG8	SMG8
	0.6306	0.159016	Ribulose-phosphate 3-epimerase	RPE
	1.14706	0.160266	Serine/threonine-protein kinase PAK 2;PAK-2p27;PAK-2p34	PAK2
	1.22456	0.160318	Metastasis-associated protein MTA2	MTA2
	1.04239	0.160551	LEM domain-containing protein 2	LEMD2
	0.471981	0.160854	Ester hydrolase C11orf54	C11orf54
	0.414935	0.161264	Dihydropteridine reductase	QDPR
	0.516592	0.161451	Testis-expressed sequence 10 protein	TEX10
	0.139088	0.161566	RNA-binding motif, single-stranded-interacting protein 1;RNA-binding motif, single-stranded-interacting protein 3	RBMS1;RBMS3
	0.918161	0.161659	LIM and calponin homology domains-containing protein 1	LIMCH1
	0.957855	0.161818	Protein FAM49B	FAM49B
	0.904808	0.162234	Negative elongation factor C/D	NELFCD
	0.533085	0.162241	Leukocyte elastase inhibitor	SERPINB1
	1.93134	0.162459	LIM and SH3 domain protein 1	LASP1
	2.34571	0.16261	AP-2 complex subunit beta	AP2B1
	0.702729	0.162647	Chromosome transmission fidelity protein 8 homolog isoform 2	CHTF8
	0.704188	0.162706	40S ribosomal protein S14	RPS14
	1.61831	0.162823	Protein phosphatase methylesterase 1	PPME1
	0.434377	0.163287	Tax1-binding protein 3	TAX1BP3
	0.916564	0.163294	40S ribosomal protein S16	RPS16
	1.26142	0.163338	Sodium/potassium-transporting ATPase subunit alpha-1	ATP1A1
	0.841894	0.163378	PHD finger protein 6	PHF6
	1.36497	0.163804	Hydroxysteroid dehydrogenase-like protein 2	HSDL2
	0.748009	0.16426	SUMO-activating enzyme subunit 2	UBA2
	0.0657817	0.164349	Eukaryotic translation initiation factor 4B	EIF4B
	1.23376	0.164399	Membrane-associated progesterone receptor component 2	PGRMC2
	0.642246	0.165363	Ubiquitin-fold modifier-conjugating enzyme 1	UFC1
	0.656735	0.165537	Nuclear factor 1 C-type	NFIC
	0.7476	0.165609	Activity-dependent neuroprotector homeobox protein	ADNP
	1.22075	0.166296	Xaa-Pro dipeptidase	PEPD
	0.490185	0.166307	UPF0469 protein KIAA0907	KIAA0907
	1.05829	0.166924	Ras-related protein Rab-2A;Ras-related protein Rab-2B	RAB2A;RAB2B
	1.57081	0.167585	Vesicle-associated membrane protein-associated protein B/C	VAPB
	0.617539	0.167845	60S ribosomal protein L5	RPL5
	0.396433	0.167982	Protein phosphatase 1 regulatory subunit 12A	PPP1R12A
	0.426352	0.168144	Aspartyl aminopeptidase	DNPEP
	0.395637	0.168157	Cyclin-dependent-like kinase 5	CDK5
	1.00249	0.168653	Queuine tRNA-ribosyltransferase	QTRT1
	0.534001	0.168999	Exosome complex component RRP40	EXOSC3
	1.56528	0.16917	Cullin-associated NEDD8-dissociated protein 1	CAND1
	0.72171	0.169467	39S ribosomal protein L39, mitochondrial	MRPL39
	0.772663	0.169509	Cleavage and polyadenylation specificity factor subunit 6	CPSF6
	0.431994	0.16951	UPF0609 protein C4orf27	C4orf27
	0.757243	0.169522	Epidermal growth factor receptor	EGFR
	0.374079	0.169568	Protein phosphatase 1A	PPM1A
	0.762864	0.169673	m7GpppX diphosphatase	DCPS
	0.496772	0.170158	Protein AHNAK2	AHNAK2
	1.15996	0.170385	Tyrosine-protein kinase BAZ1B	BAZ1B
	0.549229	0.17056	60S ribosomal protein L35a	RPL35A
	0.849398	0.170748	Protein PAXX	C9orf142
	0.605182	0.172246	Protein MEMO1	MEMO1
	1.37451	0.172398	Neuroblast differentiation-associated protein AHNAK	AHNAK
	0.359403	0.17278	Heat shock 70 kDa protein 14	HSPA14
	0.937474	0.173382	Protein scribble homolog	SCRIB
	1.75991	0.173431	Heterogeneous nuclear ribonucleoprotein L	HNRNPL
	1.2383	0.173786	Sulfhydryl oxidase 2	QSOX2
	0.35354	0.173983	Synaptosomal-associated protein 29	SNAP29
	3.55051	0.174381	Actin, cytoplasmic 2;Actin, cytoplasmic 2, N-terminally processed	ACTG1
	0.683226	0.17476	Aminoacylase-1	ACY1
	0.722311	0.175142	AP-3 complex subunit mu-1	AP3M1
	0.887909	0.175189	Actin-related protein 2/3 complex subunit 1A	ARPC1A
	1.15715	0.175658	Peptidyl-prolyl cis-trans isomerase FKBP4;Peptidyl-prolyl cis-trans isomerase FKBP4, N-terminally processed	FKBP4
	0.542291	0.176537	Serine/threonine-protein phosphatase PGAM5, mitochondrial	PGAM5
	2.43506	0.176598	DNA damage-binding protein 1	DDB1
	0.763481	0.176683	BTB/POZ domain-containing protein KCTD12	KCTD12
	1.39101	0.176992	Procollagen-lysine,2-oxoglutarate 5-dioxygenase 1	PLOD1
	0.855262	0.177049	Bifunctional lysine-specific demethylase and histidyl-hydroxylase MINA	MINA
	1.8683	0.177177	Nucleoporin Nup43	NUP43
	0.385095	0.177231	Peptidyl-prolyl cis-trans isomerase CWC27 homolog	CWC27
	0.549154	0.177475	Beta-2-syntrophin	SNTB2
[truncated: 707 more rows]

## Sheet: HeatMap DownPMA
Protein IDs	Majority protein IDs	Protein names	Gene names
P28062-2;P28062	P28062-2;P28062	Proteasome subunit beta type-8	PSMB8
O75534-2;O75534;O75534-3;O75534-4	O75534-2;O75534;O75534-3;O75534-4	Cold shock domain-containing protein E1	CSDE1
P09382	P09382	Galectin-1	LGALS1
Q13011	Q13011	Delta(3,5)-Delta(2,4)-dienoyl-CoA isomerase, mitochondrial	ECH1
Q9Y2S7	Q9Y2S7	Polymerase delta-interacting protein 2	POLDIP2
P40937-2;P40937	P40937-2;P40937	Replication factor C subunit 5	RFC5
P62826	P62826	GTP-binding nuclear protein Ran	RAN
O14965	O14965	Aurora kinase A	AURKA
Q15022	Q15022	Polycomb protein SUZ12	SUZ12
O14777	O14777	Kinetochore protein NDC80 homolog	NDC80
P12268	P12268	Inosine-5-monophosphate dehydrogenase 2	IMPDH2
Q9H9T3-2;Q9H9T3;Q9H9T3-4;Q9H9T3-5	Q9H9T3-2;Q9H9T3;Q9H9T3-4;Q9H9T3-5	Elongator complex protein 3	ELP3
Q9NVH1;Q9NVH1-3;Q9NVH1-2	Q9NVH1;Q9NVH1-3;Q9NVH1-2	DnaJ homolog subfamily C member 11	DNAJC11
Q2NL82	Q2NL82	Pre-rRNA-processing protein TSR1 homolog	TSR1
P46939;P46939-2;P46939-4;P46939-3	P46939;P46939-2;P46939-4	Utrophin	UTRN
P84077;P61204;P61204-2	P84077;P61204	ADP-ribosylation factor 1;ADP-ribosylation factor 3	ARF1;ARF3
O75976;O75976-2	O75976;O75976-2	Carboxypeptidase D	CPD
Q9BTC8-2;Q9BTC8	Q9BTC8-2;Q9BTC8	Metastasis-associated protein MTA3	MTA3
P62487	P62487	DNA-directed RNA polymerase II subunit RPB7	POLR2G
Q92922	Q92922	SWI/SNF complex subunit SMARCC1	SMARCC1
Q9HAV4	Q9HAV4	Exportin-5	XPO5
Q8TED1	Q8TED1	Probable glutathione peroxidase 8	GPX8
P45974-2;P45974	P45974-2;P45974	Ubiquitin carboxyl-terminal hydrolase 5	USP5
Q8N806	Q8N806	Putative E3 ubiquitin-protein ligase UBR7	UBR7
Q8NFH3;Q8NFH3-2	Q8NFH3;Q8NFH3-2	Nucleoporin Nup43	NUP43
O75676-2;O75676;O75582-3;O75582	O75676-2;O75676	Ribosomal protein S6 kinase alpha-4	RPS6KA4
Q09161	Q09161	Nuclear cap-binding protein subunit 1	NCBP1
Q8WXX5	Q8WXX5	DnaJ homolog subfamily C member 9	DNAJC9
Q6P3W7	Q6P3W7	SCY1-like protein 2	SCYL2
O60216;Q9H4I0;Q9H4I0-2	O60216	Double-strand-break repair protein rad21 homolog	RAD21
Q16658	Q16658	Fascin	FSCN1
Q9UBC2-3;Q9UBC2;Q9UBC2-2;Q9UBC2-4	Q9UBC2-3;Q9UBC2;Q9UBC2-2;Q9UBC2-4	Epidermal growth factor receptor substrate 15-like 1	EPS15L1
Q05397-7;Q05397;Q05397-5;Q05397-2;Q05397-6;Q05397-4;Q05397-3	Q05397-7;Q05397;Q05397-5;Q05397-2;Q05397-6	Focal adhesion kinase 1	PTK2
Q96JP5-2;Q96JP5	Q96JP5-2;Q96JP5	E3 ubiquitin-protein ligase ZFP91	ZFP91
P06493;P06493-2;Q96Q40-6;Q96Q40-4;Q96Q40-3;O94921-3;Q96Q40-5;Q96Q40;O94921-2;O94921;Q07002;Q00536;Q00536-3;Q07002-3;Q00536-2	P06493;P06493-2	Cyclin-dependent kinase 1	CDK1
Q9UKM9;Q9UKM9-2	Q9UKM9;Q9UKM9-2	RNA-binding protein Raly	RALY
P04040	P04040	Catalase	CAT
P53004	P53004	Biliverdin reductase A	BLVRA
P36507	P36507	Dual specificity mitogen-activated protein kinase kinase 2	MAP2K2
Q9H6S3;Q9H6S3-3;Q9H6S3-2	Q9H6S3;Q9H6S3-3	Epidermal growth factor receptor kinase substrate 8-like protein 2	EPS8L2
P63010;P63010-2;P63010-3	P63010;P63010-2;P63010-3	AP-2 complex subunit beta	AP2B1
P78347-2;P78347-4;P78347-3;P78347;P78347-5	P78347-2;P78347-4;P78347-3;P78347	General transcription factor II-I	GTF2I
P52701;P52701-2;P52701-3;P52701-4	P52701;P52701-2;P52701-3;P52701-4	DNA mismatch repair protein Msh6	MSH6
Q14653;Q14653-4	Q14653;Q14653-4	Interferon regulatory factor 3	IRF3
P51659;P51659-3;P51659-2	P51659;P51659-3;P51659-2	Peroxisomal multifunctional enzyme type 2;(3R)-hydroxyacyl-CoA dehydrogenase;Enoyl-CoA hydratase 2	HSD17B4
Q02809;Q02809-2	Q02809;Q02809-2	Procollagen-lysine,2-oxoglutarate 5-dioxygenase 1	PLOD1
O15382;O15382-2	O15382;O15382-2	Branched-chain-amino-acid aminotransferase, mitochondrial	BCAT2
Q92979	Q92979	Ribosomal RNA small subunit methyltransferase NEP1	EMG1
P52298;P52298-3;P52298-2	P52298;P52298-3;P52298-2	Nuclear cap-binding protein subunit 2	NCBP2
Q9Y223;Q9Y223-2;Q9Y223-5;Q9Y223-3;Q9Y223-4	Q9Y223;Q9Y223-2;Q9Y223-5;Q9Y223-3;Q9Y223-4	Bifunctional UDP-N-acetylglucosamine 2-epimerase/N-acetylmannosamine kinase;UDP-N-acetylglucosamine 2-epimerase (hydrolyzing);N-acetylmannosamine kinase	GNE
Q9BTE3-2;Q9BTE3;Q9BTE3-3	Q9BTE3-2;Q9BTE3;Q9BTE3-3	Mini-chromosome maintenance complex-binding protein	MCMBP
Q9NR28-2;Q9NR28-3;Q9NR28	Q9NR28-2;Q9NR28-3;Q9NR28	Diablo homolog, mitochondrial	DIABLO
Q8NFH4	Q8NFH4	Nucleoporin Nup37	NUP37
P14735;P14735-2	P14735;P14735-2	Insulin-degrading enzyme	IDE
P16278-3;P16278;P16278-2	P16278-3;P16278;P16278-2	Beta-galactosidase	GLB1
O95340;O95340-2	O95340;O95340-2	Bifunctional 3-phosphoadenosine 5-phosphosulfate synthase 2;Sulfate adenylyltransferase;Adenylyl-sulfate kinase	PAPSS2
P18754;P18754-2	P18754;P18754-2	Regulator of chromosome condensation	RCC1
Q99832;Q99832-3;Q99832-4;Q99832-2	Q99832;Q99832-3;Q99832-4;Q99832-2	T-complex protein 1 subunit eta	CCT7
Q6P2Q9	Q6P2Q9	Pre-mRNA-processing-splicing factor 8	PRPF8
P52209-2;P52209	P52209-2;P52209	6-phosphogluconate dehydrogenase, decarboxylating	PGD
Q16836;Q16836-3;Q16836-2	Q16836;Q16836-3;Q16836-2	Hydroxyacyl-coenzyme A dehydrogenase, mitochondrial	HADH
Q9Y570;Q9Y570-4;Q9Y570-2;Q9Y570-3	Q9Y570;Q9Y570-4;Q9Y570-2;Q9Y570-3	Protein phosphatase methylesterase 1	PPME1
Q9NZB2-4;Q9NZB2;Q9NZB2-6;Q9NZB2-2;Q9NZB2-5	Q9NZB2-4;Q9NZB2;Q9NZB2-6	Constitutive coactivator of PPAR-gamma-like protein 1	FAM120A
Q53GS9;Q53GS9-2;Q53GS9-3	Q53GS9;Q53GS9-2;Q53GS9-3	U4/U6.U5 tri-snRNP-associated protein 2	USP39
Q96FW1;Q96FW1-2	Q96FW1	Ubiquitin thioesterase OTUB1	OTUB1
Q96T88;Q96T88-2	Q96T88;Q96T88-2	E3 ubiquitin-protein ligase UHRF1	UHRF1
Q9UDR5	Q9UDR5	Alpha-aminoadipic semialdehyde synthase, mitochondrial;Lysine ketoglutarate reductase;Saccharopine dehydrogenase	AASS
Q9BRX5;Q9BRX5-3;Q9BRX5-2	Q9BRX5;Q9BRX5-3;Q9BRX5-2	DNA replication complex GINS protein PSF3	GINS3
O75367-2;O75367-3;O75367;Q9P0M6	O75367-2;O75367-3;O75367	Core histone macro-H2A.1	H2AFY
Q8NHH9-5;Q8NHH9-4;Q8NHH9-2;Q8NHH9;Q8NHH9-3	Q8NHH9-5;Q8NHH9-4;Q8NHH9-2;Q8NHH9;Q8NHH9-3	Atlastin-2	ATL2
Q9UKF6	Q9UKF6	Cleavage and polyadenylation specificity factor subunit 3	CPSF3
Q9H3S7	Q9H3S7	Tyrosine-protein phosphatase non-receptor type 23	PTPN23
O95630;O95630-2	O95630;O95630-2	STAM-binding protein	STAMBP
Q1KMD3	Q1KMD3	Heterogeneous nuclear ribonucleoprotein U-like protein 2	HNRNPUL2
P62280	P62280	40S ribosomal protein S11	RPS11
Q9NZ32	Q9NZ32	Actin-related protein 10	ACTR10
Q9C0J8	Q9C0J8	pre-mRNA 3 end processing protein WDR33	WDR33
O60231	O60231	Putative pre-mRNA-splicing factor ATP-dependent RNA helicase DHX16	DHX16
P62136;P62136-2;P62136-3	P62136;P62136-2;P62136-3	Serine/threonine-protein phosphatase PP1-alpha catalytic subunit	PPP1CA
Q9Y277;Q9Y277-2	Q9Y277;Q9Y277-2	Voltage-dependent anion-selective channel protein 3	VDAC3
P01130-2;P01130-3;P01130-6;P01130-4;P01130;P01130-5	P01130-2;P01130-3;P01130-6;P01130-4;P01130;P01130-5	Low-density lipoprotein receptor	LDLR
Q06330-5;Q06330-4;Q06330-6;Q06330-7;Q06330;Q06330-3;Q06330-2	Q06330-5;Q06330-4;Q06330-6;Q06330-7;Q06330;Q06330-3;Q06330-2	Recombining binding protein suppressor of hairless	RBPJ
Q9NP79;Q9NP79-2	Q9NP79;Q9NP79-2	Vacuolar protein sorting-associated protein VTA1 homolog	VTA1
Q9HCE1-2;Q9HCE1	Q9HCE1-2;Q9HCE1	Putative helicase MOV-10	MOV10
P32322-2;P32322;P32322-3	P32322-2;P32322;P32322-3	Pyrroline-5-carboxylate reductase 1, mitochondrial	PYCR1
P08195-2;P08195-3;P08195;P08195-4	P08195-2;P08195-3;P08195;P08195-4	4F2 cell-surface antigen heavy chain	SLC3A2
P13726;P13726-2	P13726;P13726-2	Tissue factor	F3
O94906-2;O94906	O94906-2;O94906	Pre-mRNA-processing factor 6	PRPF6
Q14739	Q14739	Lamin-B receptor	LBR
Q9UHD9	Q9UHD9	Ubiquilin-2	UBQLN2
P25205;P25205-2	P25205;P25205-2	DNA replication licensing factor MCM3	MCM3
P49736	P49736	DNA replication licensing factor MCM2	MCM2
P68363;P68363-2;Q9H853	P68363;P68363-2	Tubulin alpha-1B chain	TUBA1B
A0FGR8-2;A0FGR8;A0FGR8-6;A0FGR8-4;A0FGR8-5	A0FGR8-2;A0FGR8;A0FGR8-6;A0FGR8-4	Extended synaptotagmin-2	ESYT2
P17655;P17655-2	P17655;P17655-2	Calpain-2 catalytic subunit	CAPN2
Q9NR12;Q9NR12-2;Q9NR12-5;Q9NR12-6;Q9NR12-4;Q9NR12-3	Q9NR12;Q9NR12-2	PDZ and LIM domain protein 7	PDLIM7
P49419-2;P49419;P49419-4	P49419-2;P49419;P49419-4	Alpha-aminoadipic semialdehyde dehydrogenase	ALDH7A1
O60341;O60341-2	O60341;O60341-2	Lysine-specific histone demethylase 1A	KDM1A
P19404	P19404	NADH dehydrogenase [ubiquinone] flavoprotein 2, mitochondrial	NDUFV2
Q13740-2;Q13740;Q13740-3;Q13740-4	Q13740-2;Q13740	CD166 antigen	ALCAM
Q8TDP1	Q8TDP1	Ribonuclease H2 subunit C	RNASEH2C
P50990;P50990-2;P50990-3	P50990;P50990-2;P50990-3	T-complex protein 1 subunit theta	CCT8
Q15003;Q15003-2	Q15003;Q15003-2	Condensin complex subunit 2	NCAPH
P09874	P09874	Poly [ADP-ribose] polymerase 1	PARP1
Q9H814	Q9H814	Phosphorylated adapter RNA export protein	PHAX
P43246;P43246-2	P43246;P43246-2	DNA mismatch repair protein Msh2	MSH2
O75874	O75874	Isocitrate dehydrogenase [NADP] cytoplasmic	IDH1
P10644;P10644-2	P10644;P10644-2	cAMP-dependent protein kinase type I-alpha regulatory subunit;cAMP-dependent protein kinase type I-alpha regulatory subunit, N-terminally processed	PRKAR1A
P07954-2;P07954	P07954-2;P07954	Fumarate hydratase, mitochondrial	FH
P49588;P49588-2	P49588;P49588-2	Alanine--tRNA ligase, cytoplasmic	AARS
P04406;P04406-2	P04406;P04406-2	Glyceraldehyde-3-phosphate dehydrogenase	GAPDH
P22234;P22234-2	P22234;P22234-2	Multifunctional protein ADE2;Phosphoribosylaminoimidazole-succinocarboxamide synthase;Phosphoribosylaminoimidazole carboxylase	PAICS
Q9HD33-2;Q9HD33;Q9HD33-3	Q9HD33-2;Q9HD33;Q9HD33-3	39S ribosomal protein L47, mitochondrial	MRPL47
Q96RT1-7;Q96RT1-6;Q96RT1-4;Q96RT1-5;Q96RT1-3;Q96RT1-9;Q96RT1-2;Q96RT1;Q96RT1-8;Q96NW7-2;Q96NW7	Q96RT1-7;Q96RT1-6;Q96RT1-4;Q96RT1-5;Q96RT1-3;Q96RT1-9;Q96RT1-2;Q96RT1;Q96RT1-8	Protein LAP2	ERBB2IP
Q6NZI2;Q6NZI2-2;Q6NZI2-3	Q6NZI2;Q6NZI2-2	Polymerase I and transcript release factor	PTRF
Q96HA7;Q96HA7-2	Q96HA7;Q96HA7-2	Tonsoku-like protein	TONSL
Q99536;Q99536-3;Q99536-2	Q99536;Q99536-3;Q99536-2	Synaptic vesicle membrane protein VAT-1 homolog	VAT1
Q9BSD7	Q9BSD7	Cancer-related nucleoside-triphosphatase	NTPCR
P06576	P06576	ATP synthase subunit beta, mitochondrial	ATP5B
Q9H4L5-8;Q9H4L5-7;Q9H4L5-6;Q9H4L5-5;Q9H4L5-4;Q9H4L5-3;Q9H4L5-2;Q9H4L5	Q9H4L5-8;Q9H4L5-7;Q9H4L5-6;Q9H4L5-5;Q9H4L5-4;Q9H4L5-3;Q9H4L5-2;Q9H4L5	Oxysterol-binding protein-related protein 3	OSBPL3
P08559-3;P08559;P08559-2;P08559-4;P29803	P08559-3;P08559;P08559-2;P08559-4	Pyruvate dehydrogenase E1 component subunit alpha, somatic form, mitochondrial	PDHA1
Q14318;Q14318-2;Q14318-3	Q14318;Q14318-2	Peptidyl-prolyl cis-trans isomerase FKBP8	FKBP8
Q99439;Q99439-2	Q99439;Q99439-2	Calponin-2	CNN2
Q9UJW0;Q9UJW0-3;Q9UJW0-2	Q9UJW0;Q9UJW0-3;Q9UJW0-2	Dynactin subunit 4	DCTN4
O43294-2;O43294	O43294-2;O43294	Transforming growth factor beta-1-induced transcript 1 protein	TGFB1I1
P49247	P49247	Ribose-5-phosphate isomerase	RPIA
O75533;O75533-2	O75533	Splicing factor 3B subunit 1	SF3B1
Q9UQB8-3;Q9UQB8-5;Q9UQB8-4;Q9UQB8-6;Q9UQB8-2;Q9UQB8	Q9UQB8-3;Q9UQB8-5;Q9UQB8-4;Q9UQB8-6;Q9UQB8-2;Q9UQB8	Brain-specific angiogenesis inhibitor 1-associated protein 2	BAIAP2
P13984	P13984	General transcription factor IIF subunit 2	GTF2F2
P53597	P53597	Succinyl-CoA ligase [ADP/GDP-forming] subunit alpha, mitochondrial	SUCLG1
O43660;O43660-2	O43660;O43660-2	Pleiotropic regulator 1	PLRG1
P07686	P07686	Beta-hexosaminidase subunit beta;Beta-hexosaminidase subunit beta chain B;Beta-hexosaminidase subunit beta chain A	HEXB
Q96KR1	Q96KR1	Zinc finger RNA-binding protein	ZFR
P29317;P29317-2;Q9UF33-2;Q9UF33-3;P54764-2;P54764;P54760;Q15375-2;Q15375-4;Q15375;P54753;Q9UF33	P29317	Ephrin type-A receptor 2	EPHA2
Q96GD4-4;Q96GD4-2;Q96GD4;Q96GD4-5	Q96GD4-4;Q96GD4-2;Q96GD4;Q96GD4-5	Aurora kinase B	AURKB
O95864;O95864-4;O95864-2;O95864-3	O95864;O95864-4;O95864-2;O95864-3	Fatty acid desaturase 2	FADS2
P04156-2;P04156	P04156-2;P04156	Major prion protein	PRNP
Q16555-2;Q16555;Q14195;Q14194;Q14195-2;Q14194-2	Q16555-2;Q16555	Dihydropyrimidinase-related protein 2	DPYSL2
Q13620-3;Q13620-1;Q13620	Q13620-3;Q13620-1;Q13620	Cullin-4B	CUL4B
P26006;P26006-1	P26006;P26006-1	Integrin alpha-3;Integrin alpha-3 heavy chain;Integrin alpha-3 light chain	ITGA3
P63261	P63261	Actin, cytoplasmic 2;Actin, cytoplasmic 2, N-terminally processed	ACTG1
P42166;P42167-3	P42166	Lamina-associated polypeptide 2, isoform alpha;Thymopoietin;Thymopentin	TMPO
P28370-2;P28370	P28370-2;P28370	Probable global transcription activator SNF2L1	SMARCA1
P46013-2;P46013	P46013-2;P46013	Antigen KI-67	MKI67
Q9BW19	Q9BW19	Kinesin-like protein KIFC1	KIFC1
Q8WX93-4;Q8WX93-3;Q8WX93;Q8WX93-8;Q8WX93-5;Q8WX93-7;Q8WX93-2;Q8WX93-9	Q8WX93-4;Q8WX93-3;Q8WX93;Q8WX93-8;Q8WX93-5;Q8WX93-7;Q8WX93-2;Q8WX93-9	Palladin	PALLD
O14979-3;O14979-2;O14979	O14979-3;O14979-2;O14979	Heterogeneous nuclear ribonucleoprotein D-like	HNRNPDL
P24928;P24928-2	P24928	DNA-directed RNA polymerase II subunit RPB1	POLR2A
O95810	O95810	Serum deprivation-response protein	SDPR
P78344;P78344-2	P78344;P78344-2	Eukaryotic translation initiation factor 4 gamma 2	EIF4G2
Q5UIP0-2;Q5UIP0	Q5UIP0-2;Q5UIP0	Telomere-associated protein RIF1	RIF1
Q9BUN8-2;Q9BUN8	Q9BUN8-2;Q9BUN8	Derlin-1	DERL1
Q9H2U2;Q9H2U2-2;Q9H2U2-3;Q9H2U2-6;Q9H2U2-4	Q9H2U2;Q9H2U2-2;Q9H2U2-3;Q9H2U2-6	Inorganic pyrophosphatase 2, mitochondrial	PPA2
O75352-2;O75352	O75352-2;O75352	Mannose-P-dolichol utilization defect 1 protein	MPDU1
Q13813-3	Q13813-3	Spectrin alpha chain, non-erythrocytic 1	SPTAN1
P67775;P67775-2	P67775;P67775-2	Serine/threonine-protein phosphatase 2A catalytic subunit alpha isoform	PPP2CA
O60488-2;O60488	O60488-2;O60488	Long-chain-fatty-acid--CoA ligase 4	ACSL4
O94826	O94826	Mitochondrial import receptor subunit TOM70	TOMM70A
Q14697;Q14697-2	Q14697;Q14697-2	Neutral alpha-glucosidase AB	GANAB
Q9H3H3;Q9H3H3-2;Q9H3H3-3	Q9H3H3;Q9H3H3-2;Q9H3H3-3	UPF0696 protein C11orf68	C11orf68
Q8IZ83-3;Q8IZ83;Q8IZ83-2	Q8IZ83-3;Q8IZ83	Aldehyde dehydrogenase family 16 member A1	ALDH16A1
P00492	P00492	Hypoxanthine-guanine phosphoribosyltransferase	HPRT1
P04062-4;P04062-5;P04062-2;P04062;P04062-3	P04062-4;P04062-5;P04062-2;P04062;P04062-3	Glucosylceramidase	GBA
O75521-2;O75521	O75521-2;O75521	Enoyl-CoA delta isomerase 2, mitochondrial	ECI2
Q5VW32-2;Q5VW32	Q5VW32-2;Q5VW32	BRO1 domain-containing protein BROX	BROX
Q9UGI8-2;Q9UGI8	Q9UGI8-2;Q9UGI8	Testin	TES
Q9UJU6;Q9UJU6-2;Q9UJU6-3;Q9UJU6-6;Q9UJU6-5;Q9UJU6-4	Q9UJU6;Q9UJU6-2;Q9UJU6-3;Q9UJU6-6;Q9UJU6-5	Drebrin-like protein	DBNL
Q9GZP4;Q9GZP4-2	Q9GZP4;Q9GZP4-2	PITH domain-containing protein 1	PITHD1
P05556;P05556-2;P05556-5;P05556-4;P05556-3	P05556;P05556-2;P05556-5;P05556-4;P05556-3	Integrin beta-1	ITGB1
Q8WVM8;Q8WVM8-2;Q8WVM8-3	Q8WVM8;Q8WVM8-2;Q8WVM8-3	Sec1 family domain-containing protein 1	SCFD1
Q12905	Q12905	Interleukin enhancer-binding factor 2	ILF2
P21291	P21291	Cysteine and glycine-rich protein 1	CSRP1
P42167;P42167-2	P42167;P42167-2	Lamina-associated polypeptide 2, isoforms beta/gamma;Thymopoietin;Thymopentin	TMPO
Q9UBS8	Q9UBS8	E3 ubiquitin-protein ligase RNF14	RNF14
Q8IYS1	Q8IYS1	Peptidase M20 domain-containing protein 2	PM20D2
Q8IWC1-3;Q8IWC1-4;Q8IWC1;Q8IWC1-2	Q8IWC1-3;Q8IWC1-4;Q8IWC1;Q8IWC1-2	MAP7 domain-containing protein 3	MAP7D3
O95758-1;O95758-6;O95758-2;O95758;O95758-5;O95758-4;O95758-7	O95758-1;O95758-6;O95758-2;O95758;O95758-5;O95758-4;O95758-7	Polypyrimidine tract-binding protein 3	PTBP3
P33992	P33992	DNA replication licensing factor MCM5	MCM5
Q9H7B4;Q9H7B4-3;Q9H7B4-2	Q9H7B4;Q9H7B4-3;Q9H7B4-2	Histone-lysine N-methyltransferase SMYD3	SMYD3
Q15233;Q15233-2	Q15233;Q15233-2	Non-POU domain-containing octamer-binding protein	NONO
P07339	P07339	Cathepsin D;Cathepsin D light chain;Cathepsin D heavy chain	CTSD
P31350;P31350-2;Q7LG56-2;Q7LG56;Q7LG56-6;Q7LG56-3	P31350;P31350-2	Ribonucleoside-diphosphate reductase subunit M2	RRM2
P14866;P14866-2	P14866;P14866-2	Heterogeneous nuclear ribonucleoprotein L	HNRNPL
P54136;P54136-2	P54136;P54136-2	Arginine--tRNA ligase, cytoplasmic	RARS
P55084-2;P55084	P55084-2;P55084	Trifunctional enzyme subunit beta, mitochondrial;3-ketoacyl-CoA thiolase	HADHB
Q13547	Q13547	Histone deacetylase 1	HDAC1
A6ZKI3;Q17RB0;Q9BWD3	A6ZKI3;Q17RB0	Protein FAM127A;Protein FAM127C	FAM127A;FAM127C
Q13263;Q13263-2	Q13263;Q13263-2	Transcription intermediary factor 1-beta	TRIM28
O94763-2;O94763-3;O94763;O94763-4	O94763-2;O94763-3;O94763	Unconventional prefoldin RPB5 interactor 1	URI1
P55210;P55210-3;P55210-4	P55210;P55210-3;P55210-4	Caspase-7;Caspase-7 subunit p20;Caspase-7 subunit p11	CASP7
O95292;O95292-2	O95292;O95292-2	Vesicle-associated membrane protein-associated protein B/C	VAPB
Q14161-2;Q14161-11;Q14161-7;Q14161-9;Q14161-6;Q14161-10;Q14161-8;Q14161-4;Q14161-5;Q14161-3;Q14161	Q14161-2;Q14161-11;Q14161-7;Q14161-9;Q14161-6;Q14161-10;Q14161-8;Q14161-4;Q14161-5;Q14161-3;Q14161	ARF GTPase-activating protein GIT2	GIT2
P0DN76;Q01081-2;Q01081;Q01081-3;Q8WU68-3;Q8WU68-2;Q8WU68;Q01081-4	P0DN76;Q01081-2;Q01081;Q01081-3;Q8WU68-3;Q8WU68-2;Q8WU68	Splicing factor U2AF 35 kDa subunit;Splicing factor U2AF 26 kDa subunit	U2AF1;U2AF1L4
Q96JB5;Q96JB5-4;Q96JB5-2;Q96JB5-3	Q96JB5;Q96JB5-4	CDK5 regulatory subunit-associated protein 3	CDK5RAP3
P50995-2;P50995	P50995-2;P50995	Annexin A11	ANXA11
Q6GMV2	Q6GMV2	SET and MYND domain-containing protein 5	SMYD5
Q7LGA3;Q7LGA3-3;Q7LGA3-2	Q7LGA3;Q7LGA3-3;Q7LGA3-2	Heparan sulfate 2-O-sulfotransferase 1	HS2ST1
O75828	O75828	Carbonyl reductase [NADPH] 3	CBR3
P62805	P62805	Histone H4	HIST1H4A
Q9UG63;Q9UG63-2	Q9UG63;Q9UG63-2	ATP-binding cassette sub-family F member 2	ABCF2
Q9BX40;Q9BX40-2;Q9BX40-3	Q9BX40;Q9BX40-2	Protein LSM14 homolog B	LSM14B
P10619-2;P10619	P10619-2;P10619	Lysosomal protective protein;Lysosomal protective protein 32 kDa chain;Lysosomal protective protein 20 kDa chain	CTSA
P20700	P20700	Lamin-B1	LMNB1
Q9BV57;Q9BV57-2	Q9BV57	1,2-dihydroxy-3-keto-5-methylthiopentene dioxygenase	ADI1
P52888;P52888-2	P52888	Thimet oligopeptidase	THOP1
P07858	P07858	Cathepsin B;Cathepsin B light chain;Cathepsin B heavy chain	CTSB
P31153;P31153-2;Q00266	P31153;P31153-2	S-adenosylmethionine synthase isoform type-2	MAT2A
P05783;CON__H-INV:HIT000015463	P05783	Keratin, type I cytoskeletal 18	KRT18
Q99661;Q99661-2	Q99661;Q99661-2	Kinesin-like protein KIF2C	KIF2C
P30520;Q8N142;Q8N142-2	P30520	Adenylosuccinate synthetase isozyme 2	ADSS
O60701;O60701-2;O60701-3	O60701;O60701-2;O60701-3	UDP-glucose 6-dehydrogenase	UGDH
P23526;P23526-2	P23526;P23526-2	Adenosylhomocysteinase	AHCY
Q92945	Q92945	Far upstream element-binding protein 2	KHSRP
P17844;P17844-2	P17844;P17844-2	Probable ATP-dependent RNA helicase DDX5	DDX5
P55036;P55036-2;A2A3N6	P55036;P55036-2	26S proteasome non-ATPase regulatory subunit 4	PSMD4
Q9NW64;Q9NW64-2	Q9NW64;Q9NW64-2	Pre-mRNA-splicing factor RBM22	RBM22
Q96GX9;Q96GX9-3	Q96GX9;Q96GX9-3	Methylthioribulose-1-phosphate dehydratase	APIP
Q14126	Q14126	Desmoglein-2	DSG2
O75369-8	O75369-8	Filamin-B	FLNB
Q09666;Q09666-2	Q09666	Neuroblast differentiation-associated protein AHNAK	AHNAK
Q15717;Q15717-2	Q15717;Q15717-2	ELAV-like protein 1	ELAVL1
P11717	P11717	Cation-independent mannose-6-phosphate receptor	IGF2R
P35221;P35221-2;P35221-3;P26232-4;P26232-6;Q9UI47	P35221;P35221-2;P35221-3	Catenin alpha-1	CTNNA1
Q15417;Q15417-3	Q15417;Q15417-3	Calponin-3	CNN3
P04181;P04181-2	P04181;P04181-2	Ornithine aminotransferase, mitochondrial;Ornithine aminotransferase, hepatic form;Ornithine aminotransferase, renal form	OAT
P18206-2;P18206;P18206-3	P18206-2;P18206	Vinculin	VCL
O75530-3;O75530;O75530-2	O75530-3;O75530;O75530-2	Polycomb protein EED	EED
P02786	P02786	Transferrin receptor protein 1;Transferrin receptor protein 1, serum form	TFRC
P63244	P63244	Guanine nucleotide-binding protein subunit beta-2-like 1;Guanine nucleotide-binding protein subunit beta-2-like 1, N-terminally processed	GNB2L1
Q9NUD5;Q9NUD5-2	Q9NUD5	Zinc finger CCHC domain-containing protein 3	ZCCHC3
O95239-2;O95239;Q6ZMV9-3;Q6ZMV9	O95239-2;O95239	Chromosome-associated kinesin KIF4A	KIF4A
Q07954	Q07954	Prolow-density lipoprotein receptor-related protein 1;Low-density lipoprotein receptor-related protein 1 85 kDa subunit;Low-density lipoprotein receptor-related protein 1 515 kDa subunit;Low-density lipoprotein receptor-related protein 1 intracellular domain	LRP1
Q15257-3;Q15257-2;Q15257;Q15257-4	Q15257-3;Q15257-2;Q15257;Q15257-4	Serine/threonine-protein phosphatase 2A activator	PPP2R4
P55010	P55010	Eukaryotic translation initiation factor 5	EIF5
P60660-2;P60660	P60660-2;P60660	Myosin light polypeptide 6	MYL6
P04818;P04818-2;P04818-3	P04818;P04818-2;P04818-3	Thymidylate synthase	TYMS
O43488;Q8NHP1;O95154	O43488	Aflatoxin B1 aldehyde reductase member 2	AKR7A2
Q16531;Q16531-2	Q16531	DNA damage-binding protein 1	DDB1
P47756-2;P47756	P47756-2;P47756	F-actin-capping protein subunit beta	CAPZB
P37235;P84074;P61601	P37235	Hippocalcin-like protein 1	HPCAL1
Q9UBE0;Q9UBE0-2;Q9UBE0-3	Q9UBE0;Q9UBE0-2;Q9UBE0-3	SUMO-activating enzyme subunit 1;SUMO-activating enzyme subunit 1, N-terminally processed	SAE1
Q96ST3	Q96ST3	Paired amphipathic helix protein Sin3a	SIN3A
O75477;O94905-2;O94905-3	O75477	Erlin-1	ERLIN1
P28676	P28676	Grancalcin	GCA
Q7Z434;Q7Z434-4;Q7Z434-5;Q7Z434-2	Q7Z434;Q7Z434-4	Mitochondrial antiviral-signaling protein	MAVS
P23193;P23193-2;Q15560-2;Q15560	P23193;P23193-2	Transcription elongation factor A protein 1	TCEA1
Q32P41	Q32P41	tRNA (guanine(37)-N1)-methyltransferase	TRMT5
Q8TC12;Q8TC12-2;Q8TC12-3	Q8TC12;Q8TC12-2;Q8TC12-3	Retinol dehydrogenase 11	RDH11
P45973	P45973	Chromobox protein homolog 5	CBX5
P49915;P49915-2	P49915;P49915-2	GMP synthase [glutamine-hydrolyzing]	GMPS
Q96C36	Q96C36	Pyrroline-5-carboxylate reductase 2	PYCR2
Q92974-3;Q92974-2;Q92974	Q92974-3;Q92974-2;Q92974	Rho guanine nucleotide exchange factor 2	ARHGEF2
Q86W42-3;Q86W42;Q86W42-2	Q86W42-3;Q86W42;Q86W42-2	THO complex subunit 6 homolog	THOC6
P22695	P22695	Cytochrome b-c1 complex subunit 2, mitochondrial	UQCRC2
P62877	P62877	E3 ubiquitin-protein ligase RBX1;E3 ubiquitin-protein ligase RBX1, N-terminally processed	RBX1
P31937	P31937	3-hydroxyisobutyrate dehydrogenase, mitochondrial	HIBADH
P26641;P26641-2	P26641;P26641-2	Elongation factor 1-gamma	EEF1G
P52272-2;P52272	P52272-2;P52272	Heterogeneous nuclear ribonucleoprotein M	HNRNPM
O75718	O75718	Cartilage-associated protein	CRTAP
P11586	P11586	C-1-tetrahydrofolate synthase, cytoplasmic;Methylenetetrahydrofolate dehydrogenase;Methenyltetrahydrofolate cyclohydrolase;Formyltetrahydrofolate synthetase;C-1-tetrahydrofolate synthase, cytoplasmic, N-terminally processed	MTHFD1
Q9NQ55-2;Q9NQ55;Q9NQ55-3	Q9NQ55-2;Q9NQ55;Q9NQ55-3	Suppressor of SWI4 1 homolog	PPAN
Q14353;Q14353-2	Q14353;Q14353-2	Guanidinoacetate N-methyltransferase	GAMT
Q8NBF2;Q8NBF2-2	Q8NBF2;Q8NBF2-2	NHL repeat-containing protein 2	NHLRC2
P54725-2;P54725-3;P54725	P54725-2;P54725-3;P54725	UV excision repair protein RAD23 homolog A	RAD23A
O75694;O75694-2	O75694;O75694-2	Nuclear pore complex protein Nup155	NUP155
P53634	P53634	Dipeptidyl peptidase 1;Dipeptidyl peptidase 1 exclusion domain chain;Dipeptidyl peptidase 1 heavy chain;Dipeptidyl peptidase 1 light chain	CTSC
Q7Z3B4-2;Q7Z3B4-3;Q7Z3B4	Q7Z3B4-2;Q7Z3B4-3;Q7Z3B4	Nucleoporin p54	NUP54
O95159	O95159	Zinc finger protein-like 1	ZFPL1
Q15738	Q15738	Sterol-4-alpha-carboxylate 3-dehydrogenase, decarboxylating	NSDHL
P53621;P53621-2	P53621;P53621-2	Coatomer subunit alpha;Xenin;Proxenin	COPA
Q8WWY3;Q8WWY3-4;Q8WWY3-2;Q8WWY3-3	Q8WWY3;Q8WWY3-4;Q8WWY3-2;Q8WWY3-3	U4/U6 small nuclear ribonucleoprotein Prp31	PRPF31
Q9BTW9;Q9BTW9-4;Q9BTW9-5;Q9BTW9-3;Q9BTW9-2	Q9BTW9;Q9BTW9-4;Q9BTW9-5	Tubulin-specific chaperone D	TBCD
P21589-2;P21589	P21589-2;P21589	5-nucleotidase	NT5E
Q8TDX7;Q8TDX7-2;Q9HC98;Q9HC98-3;Q9HC98-4;Q9HC98-2	Q8TDX7	Serine/threonine-protein kinase Nek7	NEK7
Q96P16;Q96P16-3	Q96P16;Q96P16-3	Regulation of nuclear pre-mRNA domain-containing protein 1A	RPRD1A
Q8N983-4;Q8N983-3;Q8N983-2;Q8N983;Q8N983-6;Q8N983-7	Q8N983-4;Q8N983-3;Q8N983-2;Q8N983;Q8N983-6;Q8N983-7	39S ribosomal protein L43, mitochondrial	MRPL43
Q96I25	Q96I25	Splicing factor 45	RBM17
O00303	O00303	Eukaryotic translation initiation factor 3 subunit F	EIF3F
Q15691	Q15691	Microtubule-associated protein RP/EB family member 1	MAPRE1
Q6NUK1;Q6NUK1-2	Q6NUK1;Q6NUK1-2	Calcium-binding mitochondrial carrier protein SCaMC-1	SLC25A24
Q9Y617;Q9Y617-2	Q9Y617;Q9Y617-2	Phosphoserine aminotransferase	PSAT1
O43707;O43707-2;O43707-3	O43707;O43707-2	Alpha-actinin-4	ACTN4
Q14008-2;Q14008;Q14008-3	Q14008-2;Q14008;Q14008-3	Cytoskeleton-associated protein 5	CKAP5
Q86XI2;Q86XI2-2	Q86XI2;Q86XI2-2	Condensin-2 complex subunit G2	NCAPG2
P04792	P04792	Heat shock protein beta-1	HSPB1
P52292	P52292	Importin subunit alpha-1	KPNA2
P28066;P28066-2	P28066;P28066-2	Proteasome subunit alpha type-5	PSMA5
Q52LJ0-2;Q52LJ0	Q52LJ0-2;Q52LJ0	Protein FAM98B	FAM98B
P49327	P49327	Fatty acid synthase;[Acyl-carrier-protein] S-acetyltransferase;[Acyl-carrier-protein] S-malonyltransferase;3-oxoacyl-[acyl-carrier-protein] synthase;3-oxoacyl-[acyl-carrier-protein] reductase;3-hydroxyacyl-[acyl-carrier-protein] dehydratase;Enoyl-[acyl-carrier-protein] reductase;Oleoyl-[acyl-carrier-protein] hydrolase	FASN
Q9UHX1-4;Q9UHX1-6;Q9UHX1-2;Q9UHX1-3;Q9UHX1-5;Q9UHX1	Q9UHX1-4;Q9UHX1-6;Q9UHX1-2;Q9UHX1-3;Q9UHX1-5;Q9UHX1	Poly(U)-binding-splicing factor PUF60	PUF60
P49959-2;P49959;P49959-3	P49959-2;P49959;P49959-3	Double-strand break repair protein MRE11A	MRE11A
Q13907;Q13907-2	Q13907;Q13907-2	Isopentenyl-diphosphate Delta-isomerase 1	IDI1
Q16643;Q16643-2;Q16643-3	Q16643;Q16643-2;Q16643-3	Drebrin	DBN1
Q6P3X3	Q6P3X3	Tetratricopeptide repeat protein 27	TTC27
Q96QK1	Q96QK1	Vacuolar protein sorting-associated protein 35	VPS35
Q14980-2;Q14980;Q14980-4;Q14980-3;Q14980-5	Q14980-2;Q14980;Q14980-4;Q14980-3;Q14980-5	Nuclear mitotic apparatus protein 1	NUMA1
Q9Y6Y8;Q9Y6Y8-2	Q9Y6Y8;Q9Y6Y8-2	SEC23-interacting protein	SEC23IP
Q9NR19;Q9NR19-2	Q9NR19;Q9NR19-2	Acetyl-coenzyme A synthetase, cytoplasmic	ACSS2
O75190;O75190-3;O75190-2;O75190-4;Q8WWF6;Q8NHS0;P25686-2;P25686	O75190;O75190-3;O75190-2;O75190-4	DnaJ homolog subfamily B member 6	DNAJB6
P42785;P42785-2	P42785;P42785-2	Lysosomal Pro-X carboxypeptidase	PRCP
Q96S52;Q96S52-2	Q96S52;Q96S52-2	GPI transamidase component PIG-S	PIGS
Q8NBQ5	Q8NBQ5	Estradiol 17-beta-dehydrogenase 11	HSD17B11
P00374-2;P00374;Q86XF0	P00374-2;P00374;Q86XF0	Dihydrofolate reductase;Dihydrofolate reductase, mitochondrial	DHFR;DHFRL1
P78527;P78527-2	P78527;P78527-2	DNA-dependent protein kinase catalytic subunit	PRKDC
P26358;P26358-2;P26358-3	P26358;P26358-2;P26358-3	DNA (cytosine-5)-methyltransferase 1	DNMT1
Q14566	Q14566	DNA replication licensing factor MCM6	MCM6
Q12834	Q12834	Cell division cycle protein 20 homolog	CDC20
P18858-3	P18858-3	DNA ligase 1	LIG1
P46940;Q13576-3;Q13576-2;Q13576	P46940	Ras GTPase-activating-like protein IQGAP1	IQGAP1
Q13085-3;Q13085-2;Q13085;Q13085-4;O00763-2;O00763	Q13085-3;Q13085-2;Q13085;Q13085-4	Acetyl-CoA carboxylase 1;Biotin carboxylase	ACACA
P11498;P11498-2	P11498	Pyruvate carboxylase, mitochondrial	PC
P07195	P07195	L-lactate dehydrogenase B chain	LDHB
P11388;P11388-2;P11388-3;P11388-4	P11388;P11388-2;P11388-3;P11388-4	DNA topoisomerase 2-alpha	TOP2A
P49005	P49005	DNA polymerase delta subunit 2	POLD2
Q9UKS6	Q9UKS6	Protein kinase C and casein kinase substrate in neurons protein 3	PACSIN3
Q92769;Q92769-3	Q92769;Q92769-3	Histone deacetylase 2	HDAC2
P41252	P41252	Isoleucine--tRNA ligase, cytoplasmic	IARS
Q15436;Q15436-2	Q15436;Q15436-2	Protein transport protein Sec23A	SEC23A
Q2TAL8	Q2TAL8	Glutamine-rich protein 1	QRICH1
Q49A26-5;Q49A26-4;Q49A26-2;Q49A26-3;Q49A26	Q49A26-5;Q49A26-4;Q49A26-2;Q49A26-3;Q49A26	Putative oxidoreductase GLYR1	GLYR1
Q9Y6K9;Q9Y6K9-2;Q9Y6K9-3	Q9Y6K9;Q9Y6K9-2;Q9Y6K9-3	NF-kappa-B essential modulator	IKBKG
Q9NQW6;Q9NQW6-2	Q9NQW6;Q9NQW6-2	Actin-binding protein anillin	ANLN
P32455;P32456	P32455	Interferon-induced guanylate-binding protein 1	GBP1
Q14847;Q14847-2;Q14847-3	Q14847;Q14847-2;Q14847-3	LIM and SH3 domain protein 1	LASP1
Q13363-2;Q13363	Q13363-2;Q13363	C-terminal-binding protein 1	CTBP1
Q8WWI1-3;Q8WWI1;Q8WWI1-4;Q8WWI1-2;Q8WWI1-5	Q8WWI1-3;Q8WWI1;Q8WWI1-4;Q8WWI1-2	LIM domain only protein 7	LMO7
Q9NRZ9-6;Q9NRZ9-5;Q9NRZ9-4;Q9NRZ9-3;Q9NRZ9-2;Q9NRZ9;Q9NRZ9-8;Q9NRZ9-7	Q9NRZ9-6;Q9NRZ9-5;Q9NRZ9-4;Q9NRZ9-3;Q9NRZ9-2;Q9NRZ9	Lymphoid-specific helicase	HELLS
P13796;P13796-2	P13796	Plastin-2	LCP1
P24844;P24844-2	P24844;P24844-2	Myosin regulatory light polypeptide 9	MYL9
Q6PL18;Q6PL18-2;Q9ULI0-2;Q9ULI0	Q6PL18	ATPase family AAA domain-containing protein 2	ATAD2
P23921	P23921	Ribonucleoside-diphosphate reductase large subunit	RRM1
P30876	P30876	DNA-directed RNA polymerase II subunit RPB2	POLR2B
O96019;O96019-2;O94805	O96019;O96019-2	Actin-like protein 6A	ACTL6A
P17706-2;P17706-4;P17706;P17706-3	P17706-2;P17706-4;P17706;P17706-3	Tyrosine-protein phosphatase non-receptor type 2	PTPN2
P28340	P28340	DNA polymerase delta catalytic subunit	POLD1
Q01082;Q01082-2;Q01082-3;O15020-2;O15020	Q01082;Q01082-2;Q01082-3	Spectrin beta chain, non-erythrocytic 1	SPTBN1
Q9UFN0;Q9BS92	Q9UFN0	Protein NipSnap homolog 3A	NIPSNAP3A
Q99615;Q99615-2	Q99615;Q99615-2	DnaJ homolog subfamily C member 7	DNAJC7
Q6P1J9	Q6P1J9	Parafibromin	CDC73
O00487	O00487	26S proteasome non-ATPase regulatory subunit 14	PSMD14
P53007	P53007	Tricarboxylate transport protein, mitochondrial	SLC25A1
P35613-2;P35613;P35613-4;P35613-3	P35613-2;P35613;P35613-4;P35613-3	Basigin	BSG
O00762-2;O00762;O00762-3	O00762-2;O00762;O00762-3	Ubiquitin-conjugating enzyme E2 C	UBE2C
P30530-2;P30530	P30530-2;P30530	Tyrosine-protein kinase receptor UFO	AXL
Q9UNF1;Q9UNF1-2;Q9Y5V3;Q9Y5V3-2	Q9UNF1;Q9UNF1-2	Melanoma-associated antigen D2	MAGED2
O75717;O75717-2	O75717;O75717-2	WD repeat and HMG-box DNA-binding protein 1	WDHD1
Q15021	Q15021	Condensin complex subunit 1	NCAPD2
P09960;P09960-4;P09960-2;P09960-3	P09960;P09960-4;P09960-2;P09960-3	Leukotriene A-4 hydrolase	LTA4H
P11216	P11216	Glycogen phosphorylase, brain form	PYGB
Q9Y4W2-2;Q9Y4W2;Q9Y4W2-3;Q9Y4W2-4	Q9Y4W2-2;Q9Y4W2;Q9Y4W2-3	Ribosomal biogenesis protein LAS1L	LAS1L
Q6YN16;Q6YN16-2	Q6YN16;Q6YN16-2	Hydroxysteroid dehydrogenase-like protein 2	HSDL2
O43795-2;O43795	O43795-2;O43795	Unconventional myosin-Ib	MYO1B
Q14376-2;Q14376	Q14376-2;Q14376	UDP-glucose 4-epimerase	GALE
Q86VP6;Q86VP6-2;Q86VP6-3	Q86VP6;Q86VP6-2	Cullin-associated NEDD8-dissociated protein 1	CAND1
Q9BVC3	Q9BVC3	Sister chromatid cohesion protein DCC1	DSCC1
O76094-2;O76094	O76094-2;O76094	Signal recognition particle subunit SRP72	SRP72
Q9NP92	Q9NP92	28S ribosomal protein S30, mitochondrial	MRPS30
Q96NE9-2;Q96NE9;Q96NE9-3	Q96NE9-2;Q96NE9	FERM domain-containing protein 6	FRMD6
Q9NX20	Q9NX20	39S ribosomal protein L16, mitochondrial	MRPL16
P28331-4;P28331-5;P28331;P28331-2;P28331-3	P28331-4;P28331-5;P28331;P28331-2;P28331-3	NADH-ubiquinone oxidoreductase 75 kDa subunit, mitochondrial	NDUFS1
Q12996;Q12996-3;Q12996-2	Q12996	Cleavage stimulation factor subunit 3	CSTF3
Q9ULW0;Q9ULW0-2	Q9ULW0;Q9ULW0-2	Targeting protein for Xklp2	TPX2
P08174-4;P08174;P08174-3;P08174-5;P08174-2;P08174-6;P08174-7	P08174-4;P08174;P08174-3;P08174-5;P08174-2;P08174-6;P08174-7	Complement decay-accelerating factor	CD55
P17252;P05129-2;P05771;P05771-2;P05129	P17252	Protein kinase C alpha type	PRKCA
P33993;P33993-3;P33993-2	P33993;P33993-3	DNA replication licensing factor MCM7	MCM7
Q12972;Q12972-2;Q12972-3	Q12972;Q12972-2	Nuclear inhibitor of protein phosphatase 1;Activator of RNA decay	PPP1R8
Q8N543;Q8N543-2	Q8N543;Q8N543-2	Prolyl 3-hydroxylase OGFOD1	OGFOD1
P98175-4;P98175-3;P98175-2;P98175;P98175-5	P98175-4;P98175-3;P98175-2;P98175;P98175-5	RNA-binding protein 10	RBM10
Q15149;Q15149-7;Q15149-8;Q15149-9;Q15149-5;Q15149-6;Q15149-2	Q15149;Q15149-7;Q15149-8;Q15149-9;Q15149-5;Q15149-6;Q15149-2	Plectin	PLEC
Q9UHB6-2;Q9UHB6-5;Q9UHB6;Q9UHB6-4;Q9UHB6-3	Q9UHB6-2;Q9UHB6-5;Q9UHB6;Q9UHB6-4;Q9UHB6-3	LIM domain and actin-binding protein 1	LIMA1
P14635-2;P14635	P14635-2;P14635	G2/mitotic-specific cyclin-B1	CCNB1
P33991	P33991	DNA replication licensing factor MCM4	MCM4
P11413;P11413-2;P11413-3	P11413;P11413-2;P11413-3	Glucose-6-phosphate 1-dehydrogenase	G6PD
Q9UKG1	Q9UKG1	DCC-interacting protein 13-alpha	APPL1
Q13671-2;Q13671	Q13671-2;Q13671	Ras and Rab interactor 1	RIN1
Q9NRX4;Q9NRX4-2	Q9NRX4;Q9NRX4-2	14 kDa phosphohistidine phosphatase	PHPT1
Q96SU4-5;Q96SU4-4;Q96SU4-3;Q96SU4-7;Q96SU4-2;Q96SU4;Q96SU4-6	Q96SU4-5;Q96SU4-4;Q96SU4-3;Q96SU4-7;Q96SU4-2;Q96SU4;Q96SU4-6	Oxysterol-binding protein-related protein 9	OSBPL9
Q12959-5;Q12959-3;Q12959-6;Q12959-4;Q12959;Q12959-7;Q12959-2;Q12959-8;Q12959-9;P78352-3;P78352;Q15700-3;P78352-2;Q15700;Q15700-4;Q15700-2	Q12959-5;Q12959-3;Q12959-6;Q12959-4;Q12959;Q12959-7;Q12959-2;Q12959-8;Q12959-9	Disks large homolog 1	DLG1
P50416-2;P50416	P50416-2;P50416	Carnitine O-palmitoyltransferase 1, liver isoform	CPT1A
O15213	O15213	WD repeat-containing protein 46	WDR46
P04183	P04183	Thymidine kinase, cytosolic	TK1
Q14558-2;Q14558	Q14558-2;Q14558	Phosphoribosyl pyrophosphate synthase-associated protein 1	PRPSAP1
Q9BZK7	Q9BZK7	F-box-like/WD repeat-containing protein TBL1XR1	TBL1XR1
Q08209-2;Q08209;Q08209-3;Q08209-4;Q08209-5;P48454-2;P48454;P48454-3	Q08209-2;Q08209;Q08209-3;Q08209-4;Q08209-5	Serine/threonine-protein phosphatase 2B catalytic subunit alpha isoform	PPP3CA
P14324-2;P14324	P14324-2;P14324	Farnesyl pyrophosphate synthase	FDPS
P35658-2;P35658-4;P35658;P35658-3;P35658-5	P35658-2;P35658-4;P35658;P35658-3;P35658-5	Nuclear pore complex protein Nup214	NUP214
O75955-2;O75955	O75955-2;O75955	Flotillin-1	FLOT1
Q15398-1;Q15398;Q15398-3	Q15398-1;Q15398;Q15398-3	Disks large-associated protein 5	DLGAP5
P62244	P62244	40S ribosomal protein S15a	RPS15A

## Sheet: HeatMap UpPMA
Protein IDs	Majority protein IDs	Protein names	Gene names
Q15631;Q15631-2	Q15631	Translin	TSN
Q96HV5	Q96HV5	Transmembrane protein 41A	TMEM41A
Q9NVJ2;Q96BM9;Q9NVJ2-2	Q9NVJ2;Q96BM9	ADP-ribosylation factor-like protein 8B;ADP-ribosylation factor-like protein 8A	ARL8B;ARL8A
P30044-2;P30044;P30044-3;P30044-4	P30044-2;P30044;P30044-3;P30044-4	Peroxiredoxin-5, mitochondrial	PRDX5
Q96CT7	Q96CT7	Coiled-coil domain-containing protein 124	CCDC124
Q92973-2;Q92973;Q92973-3	Q92973-2;Q92973;Q92973-3	Transportin-1	TNPO1
Q8TEQ6	Q8TEQ6	Gem-associated protein 5	GEMIN5
O00469;O00469-2;O00469-3	O00469;O00469-2;O00469-3	Procollagen-lysine,2-oxoglutarate 5-dioxygenase 2	PLOD2
O14579;O14579-2;O14579-3	O14579;O14579-2;O14579-3	Coatomer subunit epsilon	COPE
Q9NWU5-2;Q9NWU5-3;Q9NWU5	Q9NWU5-2;Q9NWU5-3;Q9NWU5	39S ribosomal protein L22, mitochondrial	MRPL22
Q9BY32;Q9BY32-2;Q9BY32-3	Q9BY32;Q9BY32-2;Q9BY32-3	Inosine triphosphate pyrophosphatase	ITPA
Q9NPD3	Q9NPD3	Exosome complex component RRP41	EXOSC4
Q8NHQ9	Q8NHQ9	ATP-dependent RNA helicase DDX55	DDX55
Q9BZF1-3;Q9BZF1-2;Q9BZF1;Q9H0X9-3;Q9H0X9-2;Q9H0X9	Q9BZF1-3;Q9BZF1-2;Q9BZF1	Oxysterol-binding protein-related protein 8	OSBPL8
Q68CZ2;Q68CZ2-2;Q68CZ2-4;Q68CZ2-3;Q63HR2-5;Q63HR2-2;Q63HR2-6;Q63HR2;Q63HR2-4	Q68CZ2;Q68CZ2-2	Tensin-3	TNS3
Q9UL46	Q9UL46	Proteasome activator complex subunit 2	PSME2
Q9Y3T9	Q9Y3T9	Nucleolar complex protein 2 homolog	NOC2L
O60568	O60568	Procollagen-lysine,2-oxoglutarate 5-dioxygenase 3	PLOD3
P05386	P05386	60S acidic ribosomal protein P1	RPLP1
Q14257;Q14257-2	Q14257;Q14257-2	Reticulocalbin-2	RCN2
Q16539-2	Q16539-2	Mitogen-activated protein kinase 14	MAPK14
Q9BZE4;Q9BZE4-2;Q9BZE4-3	Q9BZE4;Q9BZE4-2;Q9BZE4-3	Nucleolar GTP-binding protein 1	GTPBP4
Q96EY4	Q96EY4	Translation machinery-associated protein 16	TMA16
Q86U90	Q86U90	YrdC domain-containing protein, mitochondrial	YRDC
Q16775-2;Q16775	Q16775-2;Q16775	Hydroxyacylglutathione hydrolase, mitochondrial	HAGH
P18621;P18621-3;P18621-2	P18621;P18621-3;P18621-2	60S ribosomal protein L17	RPL17
Q14152;Q14152-2	Q14152;Q14152-2	Eukaryotic translation initiation factor 3 subunit A	EIF3A
O43852;O43852-3;O43852-5;O43852-6;O43852-15;O43852-10;O43852-13;O43852-14;O43852-9;O43852-11;O43852-12	O43852;O43852-3;O43852-5;O43852-6;O43852-15;O43852-10	Calumenin	CALU
P14854	P14854	Cytochrome c oxidase subunit 6B1	COX6B1
P19367-4;P19367-2;P19367;P19367-3;Q2TB90	P19367-4;P19367-2;P19367;P19367-3	Hexokinase-1	HK1
P63220	P63220	40S ribosomal protein S21	RPS21
Q9BWJ5	Q9BWJ5	Splicing factor 3B subunit 5	SF3B5
Q92882	Q92882	Osteoclast-stimulating factor 1	OSTF1
Q8WZA9	Q8WZA9	Immunity-related GTPase family Q protein	IRGQ
Q03001;Q03001-8;Q03001-14;Q03001-9;Q03001-13;Q03001-3;Q03001-10	Q03001;Q03001-8;Q03001-14	Dystonin	DST
Q13751	Q13751	Laminin subunit beta-3	LAMB3
P30085;P30085-2	P30085	UMP-CMP kinase	CMPK1
Q71RC2-5;Q71RC2-3;Q71RC2;Q71RC2-4;Q71RC2-7;Q71RC2-6;Q71RC2-2	Q71RC2-5;Q71RC2-3;Q71RC2;Q71RC2-4;Q71RC2-7;Q71RC2-6	La-related protein 4	LARP4
P00491	P00491	Purine nucleoside phosphorylase	PNP
Q9Y262-2;Q9Y262	Q9Y262-2;Q9Y262	Eukaryotic translation initiation factor 3 subunit L	EIF3L
Q14011;Q14011-2	Q14011;Q14011-2	Cold-inducible RNA-binding protein	CIRBP
P50452;P50452-2;P50452-3	P50452;P50452-2	Serpin B8	SERPINB8
P83731	P83731	60S ribosomal protein L24	RPL24
Q7Z4H3-2;Q7Z4H3;Q7Z4H3-3	Q7Z4H3-2;Q7Z4H3;Q7Z4H3-3	HD domain-containing protein 2	HDDC2
Q5VWQ8-3;Q5VWQ8-4;Q5VWQ8-2;Q5VWQ8-5;Q5VWQ8	Q5VWQ8-3;Q5VWQ8-4;Q5VWQ8-2;Q5VWQ8-5;Q5VWQ8	Disabled homolog 2-interacting protein	DAB2IP
P54819-2;P54819;P54819-6;P54819-3;P54819-5;P54819-4	P54819-2;P54819;P54819-6;P54819-3;P54819-5;P54819-4	Adenylate kinase 2, mitochondrial;Adenylate kinase 2, mitochondrial, N-terminally processed	AK2
O75347;O75347-2	O75347;O75347-2	Tubulin-specific chaperone A	TBCA
P41567;O60739	P41567;O60739	Eukaryotic translation initiation factor 1;Eukaryotic translation initiation factor 1b	EIF1;EIF1B
Q9BQA1;Q9BQA1-2	Q9BQA1;Q9BQA1-2	Methylosome protein 50	WDR77
P15407-2;P15407	P15407-2;P15407	Fos-related antigen 1	FOSL1
P35244	P35244	Replication protein A 14 kDa subunit	RPA3
Q9NY12-2;Q9NY12	Q9NY12-2;Q9NY12	H/ACA ribonucleoprotein complex subunit 1	GAR1
O75880	O75880	Protein SCO1 homolog, mitochondrial	SCO1
P40692-3;P40692;P40692-2	P40692-3;P40692;P40692-2	DNA mismatch repair protein Mlh1	MLH1
P30101	P30101	Protein disulfide-isomerase A3	PDIA3
Q96EK6	Q96EK6	Glucosamine 6-phosphate N-acetyltransferase	GNPNAT1
P62633-2;P62633;P62633-7;P62633-3;P62633-8;P62633-5;P62633-4;P62633-6	P62633-2;P62633;P62633-7;P62633-3;P62633-8;P62633-5;P62633-4;P62633-6	Cellular nucleic acid-binding protein	CNBP
P67812-4;P67812;P67812-3;P67812-2	P67812-4;P67812;P67812-3;P67812-2	Signal peptidase complex catalytic subunit SEC11A	SEC11A
P12270;P12270-2	P12270	Nucleoprotein TPR	TPR
Q96AE4;Q96AE4-2	Q96AE4;Q96AE4-2	Far upstream element-binding protein 1	FUBP1
P15374	P15374	Ubiquitin carboxyl-terminal hydrolase isozyme L3	UCHL3
Q16543	Q16543	Hsp90 co-chaperone Cdc37;Hsp90 co-chaperone Cdc37, N-terminally processed	CDC37
Q9UHR5-2;Q9UHR5	Q9UHR5-2;Q9UHR5	SAP30-binding protein	SAP30BP
O60884	O60884	DnaJ homolog subfamily A member 2	DNAJA2
P17301	P17301	Integrin alpha-2	ITGA2
P00441	P00441	Superoxide dismutase [Cu-Zn]	SOD1
P21964-2;P21964	P21964-2;P21964	Catechol O-methyltransferase	COMT
P27695	P27695	DNA-(apurinic or apyrimidinic site) lyase;DNA-(apurinic or apyrimidinic site) lyase, mitochondrial	APEX1
P20674	P20674	Cytochrome c oxidase subunit 5A, mitochondrial	COX5A
Q9NS69	Q9NS69	Mitochondrial import receptor subunit TOM22 homolog	TOMM22
Q9NY93-2;Q9NY93	Q9NY93-2;Q9NY93	Probable ATP-dependent RNA helicase DDX56	DDX56
Q9ULC5-4;Q9ULC5;Q9ULC5-3	Q9ULC5-4;Q9ULC5;Q9ULC5-3	Long-chain-fatty-acid--CoA ligase 5	ACSL5
O00566	O00566	U3 small nucleolar ribonucleoprotein protein MPP10	MPHOSPH10
Q9UBU9;Q9UBU9-2	Q9UBU9;Q9UBU9-2	Nuclear RNA export factor 1	NXF1
P38432	P38432	Coilin	COIL
P21281;P15313	P21281	V-type proton ATPase subunit B, brain isoform	ATP6V1B2
P23381-2;P23381	P23381-2;P23381	Tryptophan--tRNA ligase, cytoplasmic;T1-TrpRS;T2-TrpRS	WARS
Q14315;Q14315-2	Q14315;Q14315-2	Filamin-C	FLNC
O15143	O15143	Actin-related protein 2/3 complex subunit 1B	ARPC1B
P13693;P13693-2;Q56UQ5	P13693;P13693-2	Translationally-controlled tumor protein	TPT1
Q99541	Q99541	Perilipin-2	PLIN2
Q16512;Q16512-2;Q16512-3	Q16512;Q16512-2;Q16512-3	Serine/threonine-protein kinase N1	PKN1
Q02880-2;Q02880	Q02880-2;Q02880	DNA topoisomerase 2-beta	TOP2B
O60220	O60220	Mitochondrial import inner membrane translocase subunit Tim8 A	TIMM8A
P06748-2;P06748;P06748-3	P06748-2;P06748;P06748-3	Nucleophosmin	NPM1
Q99584	Q99584	Protein S100-A13	S100A13
P08670;P17661;P41219;P41219-2;Q16352;P07197-2;P07197;P07196;P12036-2;P12036	P08670	Vimentin	VIM
Q13526	Q13526	Peptidyl-prolyl cis-trans isomerase NIMA-interacting 1	PIN1
P55145	P55145	Mesencephalic astrocyte-derived neurotrophic factor	MANF
Q8N5K1	Q8N5K1	CDGSH iron-sulfur domain-containing protein 2	CISD2
Q92597;Q92597-3;Q92597-2	Q92597;Q92597-3;Q92597-2	Protein NDRG1	NDRG1
O75396	O75396	Vesicle-trafficking protein SEC22b	SEC22B
Q8N257;Q16778;P33778;P23527;P06899;Q6DRA6;Q6DN03	Q8N257;Q16778;P33778;P23527;P06899;Q6DRA6;Q6DN03	Histone H2B type 3-B;Histone H2B type 2-E;Histone H2B type 1-B;Histone H2B type 1-O;Histone H2B type 1-J;Putative histone H2B type 2-D;Putative histone H2B type 2-C	HIST3H2BB;HIST2H2BE;HIST1H2BB;HIST1H2BO;HIST1H2BJ;HIST2H2BD;HIST2H2BC
Q63ZY3-3;Q63ZY3;Q63ZY3-2	Q63ZY3-3;Q63ZY3;Q63ZY3-2	KN motif and ankyrin repeat domain-containing protein 2	KANK2
Q86UP2-2;Q86UP2-4;Q86UP2;Q86UP2-3;Q9Y4F3-3;Q9Y4F3-4;Q9Y4F3-5;Q9Y4F3	Q86UP2-2;Q86UP2-4;Q86UP2;Q86UP2-3	Kinectin	KTN1
Q9BZJ0-2;Q9BZJ0-3;Q9BZJ0	Q9BZJ0-2;Q9BZJ0-3;Q9BZJ0	Crooked neck-like protein 1	CRNKL1
P61353	P61353	60S ribosomal protein L27	RPL27
P46776	P46776	60S ribosomal protein L27a	RPL27A
P08708	P08708	40S ribosomal protein S17	RPS17
P09234	P09234	U1 small nuclear ribonucleoprotein C	SNRPC
P52789;P52790;Q2TB90-3;Q2TB90-2	P52789	Hexokinase-2	HK2
P61970	P61970	Nuclear transport factor 2	NUTF2
P27797	P27797	Calreticulin	CALR
P62979;P62987;P0CG47;P0CG48	P62979;P62987;P0CG47;P0CG48	Ubiquitin-40S ribosomal protein S27a;Ubiquitin;40S ribosomal protein S27a;Ubiquitin-60S ribosomal protein L40;Ubiquitin;60S ribosomal protein L40;Polyubiquitin-B;Ubiquitin;Polyubiquitin-C;Ubiquitin	RPS27A;UBA52;UBB;UBC
P59998;P59998-3;P59998-2;P59998-4	P59998;P59998-3;P59998-2;P59998-4	Actin-related protein 2/3 complex subunit 4	ARPC4
Q9HCE0-2;Q9HCE0	Q9HCE0-2;Q9HCE0	Ectopic P granules protein 5 homolog	EPG5
P61923;P61923-4;P61923-5;P61923-2;P61923-3	P61923;P61923-4;P61923-5	Coatomer subunit zeta-1	COPZ1
O00231;O00231-2	O00231;O00231-2	26S proteasome non-ATPase regulatory subunit 11	PSMD11
P48634-4;P48634-2;P48634-3;P48634	P48634-4;P48634-2;P48634-3;P48634	Protein PRRC2A	PRRC2A
P50281;Q9Y5R2;P51511	P50281	Matrix metalloproteinase-14	MMP14
P43490	P43490	Nicotinamide phosphoribosyltransferase	NAMPT
P49756-2;P49756-3;P49756;P49756-4	P49756-2;P49756-3;P49756	RNA-binding protein 25	RBM25
Q99848	Q99848	Probable rRNA-processing protein EBP2	EBNA1BP2
Q9NQP4	Q9NQP4	Prefoldin subunit 4	PFDN4
Q8IZL8	Q8IZL8	Proline-, glutamic acid- and leucine-rich protein 1	PELP1
Q9Y2D5;Q9Y2D5-5;Q9Y2D5-7;Q9Y2D5-6;Q9Y2D5-4	Q9Y2D5;Q9Y2D5-5;Q9Y2D5-7;Q9Y2D5-6;Q9Y2D5-4	A-kinase anchor protein 2	AKAP2
Q9Y237;Q9Y237-2;Q9Y237-3	Q9Y237;Q9Y237-2;Q9Y237-3	Peptidyl-prolyl cis-trans isomerase NIMA-interacting 4	PIN4
Q9UKV3-3;Q9UKV3-2;Q9UKV3-5;Q9UKV3	Q9UKV3-3;Q9UKV3-2;Q9UKV3-5;Q9UKV3	Apoptotic chromatin condensation inducer in the nucleus	ACIN1
Q08J23;Q08J23-2;Q08J23-3	Q08J23;Q08J23-2;Q08J23-3	tRNA (cytosine(34)-C(5))-methyltransferase	NSUN2
Q9NS25	Q9NS25	Sperm protein associated with the nucleus on the X chromosome B/F	SPANXB1
P38159;P38159-3;P38159-2;O75526;Q8N7X1	P38159;P38159-3;P38159-2	RNA-binding motif protein, X chromosome;RNA-binding motif protein, X chromosome, N-terminally processed	RBMX
Q7L014	Q7L014	Probable ATP-dependent RNA helicase DDX46	DDX46
Q96C19	Q96C19	EF-hand domain-containing protein D2	EFHD2
O43464-3;O43464;O43464-2;O43464-4;P83110-2;P83110	O43464-3;O43464;O43464-2;O43464-4	Serine protease HTRA2, mitochondrial	HTRA2
P62277	P62277	40S ribosomal protein S13	RPS13
P99999;CON__P62894	P99999	Cytochrome c	CYCS
Q08945	Q08945	FACT complex subunit SSRP1	SSRP1
Q9NQ29-2;Q9NQ29;Q9NQ29-3	Q9NQ29-2;Q9NQ29;Q9NQ29-3	Putative RNA-binding protein Luc7-like 1	LUC7L
Q9Y2B0;Q9Y2B0-2	Q9Y2B0	Protein canopy homolog 2	CNPY2
Q13077;Q13077-2	Q13077;Q13077-2	TNF receptor-associated factor 1	TRAF1
Q9Y3E5	Q9Y3E5	Peptidyl-tRNA hydrolase 2, mitochondrial	PTRH2
P08758	P08758	Annexin A5	ANXA5
P26373;P26373-2	P26373;P26373-2	60S ribosomal protein L13	RPL13
O15260-2;O15260;O15260-3	O15260-2;O15260;O15260-3	Surfeit locus protein 4	SURF4
Q9H936;Q9H1K4	Q9H936;Q9H1K4	Mitochondrial glutamate carrier 1;Mitochondrial glutamate carrier 2	SLC25A22;SLC25A18
Q14157-4;Q14157-1;Q14157-3;Q14157;Q14157-5	Q14157-4;Q14157-1;Q14157-3;Q14157;Q14157-5	Ubiquitin-associated protein 2-like	UBAP2L
Q9UMY4-2;Q9UMY4;Q9UMY4-3	Q9UMY4-2;Q9UMY4;Q9UMY4-3	Sorting nexin-12	SNX12
P30479;P30480;P30460;P30481;P18463;P30466;P30462;Q29865	P30479;P30480;P30460;P30481;P18463;P30466;P30462	HLA class I histocompatibility antigen, B-41 alpha chain;HLA class I histocompatibility antigen, B-42 alpha chain;HLA class I histocompatibility antigen, B-8 alpha chain;HLA class I histocompatibility antigen, B-44 alpha chain;HLA class I histocompatibility antigen, B-37 alpha chain;HLA class I histocompatibility antigen, B-18 alpha chain;HLA class I histocompatibility antigen, B-14 alpha chain	HLA-B
Q9BVG4	Q9BVG4	Protein PBDC1	PBDC1
Q9P2E9-3;Q9P2E9-2;Q9P2E9	Q9P2E9-3;Q9P2E9-2;Q9P2E9	Ribosome-binding protein 1	RRBP1
Q9UHN6-2;Q9UHN6	Q9UHN6-2;Q9UHN6	Transmembrane protein 2	TMEM2
Q96HJ9-2;Q9Y383-3;Q9Y383-2;Q9Y383	Q96HJ9-2;Q9Y383-3;Q9Y383-2;Q9Y383	Putative RNA-binding protein Luc7-like 2	LUC7L2
Q96A33-2;Q96A33	Q96A33-2;Q96A33	Coiled-coil domain-containing protein 47	CCDC47
P04179-4;P04179;P04179-3;P04179-2	P04179-4;P04179;P04179-3;P04179-2	Superoxide dismutase [Mn], mitochondrial	SOD2
Q9UQ88-5;Q9UQ88-10;P21127-12;P21127-4;P21127-5;Q9UQ88-9;P21127-10;P21127-6;P21127-9;Q9UQ88-4;P21127-8;Q9UQ88-3;Q9UQ88-2;P21127-3;P21127-2;Q9UQ88;P21127	Q9UQ88-5;Q9UQ88-10;P21127-12;P21127-4;P21127-5;Q9UQ88-9;P21127-10;P21127-6;P21127-9;Q9UQ88-4;P21127-8;Q9UQ88-3;Q9UQ88-2;P21127-3;P21127-2;Q9UQ88;P21127	Cyclin-dependent kinase 11A;Cyclin-dependent kinase 11B	CDK11A;CDK11B
P62854;Q5JNZ5	P62854;Q5JNZ5	40S ribosomal protein S26;Putative 40S ribosomal protein S26-like 1	RPS26;RPS26P11
P03956	P03956	Interstitial collagenase;22 kDa interstitial collagenase;27 kDa interstitial collagenase	MMP1
P05362	P05362	Intercellular adhesion molecule 1	ICAM1
Q07955-3;Q07955;Q07955-2	Q07955-3;Q07955;Q07955-2	Serine/arginine-rich splicing factor 1	SRSF1
P12081-4;P12081;P12081-3;P12081-2	P12081-4;P12081;P12081-3;P12081-2	Histidine--tRNA ligase, cytoplasmic	HARS
P62910	P62910	60S ribosomal protein L32	RPL32
P05387	P05387	60S acidic ribosomal protein P2	RPLP2
P06753-5;P06753-2;P06753-4;P06753-3;P06753-6;P06753-7	P06753-5;P06753-2;P06753-4;P06753-3;P06753-6	Tropomyosin alpha-3 chain	TPM3
O95232;O95232-2	O95232;O95232-2	Luc7-like protein 3	LUC7L3
Q9UKV8-2;Q9UKV8;Q9H9G7-2;Q9UL18;Q9HCK5	Q9UKV8-2;Q9UKV8	Protein argonaute-2	AGO2
O15042-2;O15042;O15042-3	O15042-2;O15042;O15042-3	U2 snRNP-associated SURP motif-containing protein	U2SURP
P30153	P30153	Serine/threonine-protein phosphatase 2A 65 kDa regulatory subunit A alpha isoform	PPP2R1A
Q96KP1	Q96KP1	Exocyst complex component 2	EXOC2
O95336	O95336	6-phosphogluconolactonase	PGLS
P16949;P16949-2;Q93045;Q93045-2	P16949;P16949-2	Stathmin	STMN1
P22413	P22413	Ectonucleotide pyrophosphatase/phosphodiesterase family member 1;Alkaline phosphodiesterase I;Nucleotide pyrophosphatase	ENPP1
P57737-2;P57737-4;P57737;P57737-3	P57737-2;P57737-4;P57737;P57737-3	Coronin-7	CORO7
Q15785	Q15785	Mitochondrial import receptor subunit TOM34	TOMM34
O15212	O15212	Prefoldin subunit 6	PFDN6
O95571	O95571	Persulfide dioxygenase ETHE1, mitochondrial	ETHE1
Q15836;P63027	Q15836;P63027	Vesicle-associated membrane protein 3;Vesicle-associated membrane protein 2	VAMP3;VAMP2
Q86V81	Q86V81	THO complex subunit 4	ALYREF
Q86VR2	Q86VR2	Protein FAM134C	FAM134C
O15116	O15116	U6 snRNA-associated Sm-like protein LSm1	LSM1
O60841	O60841	Eukaryotic translation initiation factor 5B	EIF5B
P08865	P08865	40S ribosomal protein SA	RPSA
Q66K74-2;Q66K74	Q66K74-2;Q66K74	Microtubule-associated protein 1S;MAP1S heavy chain;MAP1S light chain	MAP1S
Q9UJM3	Q9UJM3	ERBB receptor feedback inhibitor 1	ERRFI1
O60271-5;O60271-3;O60271-4;O60271;O60271-9;O60271-2	O60271-5;O60271-3;O60271-4;O60271;O60271-9;O60271-2	C-Jun-amino-terminal kinase-interacting protein 4	SPAG9
P60033	P60033	CD81 antigen	CD81
Q8IY81	Q8IY81	pre-rRNA processing protein FTSJ3	FTSJ3
Q9NQC3-2;Q9NQC3-5;Q9NQC3;Q9NQC3-4;Q9NQC3-3;Q9NQC3-6	Q9NQC3-2;Q9NQC3-5;Q9NQC3;Q9NQC3-4	Reticulon-4	RTN4
Q99880;Q99879;Q99877;Q93079;Q5QNW6;P62807;P58876;P57053;O60814;Q5QNW6-2	Q99880;Q99879;Q99877;Q93079;Q5QNW6;P62807;P58876;P57053;O60814;Q5QNW6-2	Histone H2B type 1-L;Histone H2B type 1-M;Histone H2B type 1-N;Histone H2B type 1-H;Histone H2B type 2-F;Histone H2B type 1-C/E/F/G/I;Histone H2B type 1-D;Histone H2B type F-S;Histone H2B type 1-K	HIST1H2BL;HIST1H2BM;HIST1H2BN;HIST1H2BH;HIST2H2BF;HIST1H2BC;HIST1H2BD;H2BFS;HIST1H2BK
Q00610-2;Q00610	Q00610-2;Q00610	Clathrin heavy chain 1	CLTC
Q13601-2;Q13601	Q13601-2;Q13601	KRR1 small subunit processome component homolog	KRR1
P62495;P62495-2	P62495;P62495-2	Eukaryotic peptide chain release factor subunit 1	ETF1
P49755	P49755	Transmembrane emp24 domain-containing protein 10	TMED10
Q9HC07-2;Q9HC07	Q9HC07-2;Q9HC07	Transmembrane protein 165	TMEM165
P05120	P05120	Plasminogen activator inhibitor 2	SERPINB2
P20020-6;P20020-3;P20020-4;P20020;P20020-5;P20020-2;P23634-5;P23634-4;P23634-3;P23634-2;P23634-7;P23634-6;P23634-8;P23634;Q16720-8;Q16720-7;Q16720-6;Q16720-3;Q16720-5;Q16720-2;Q01814-6;Q16720-4;Q01814-8;Q16720;Q01814-5;Q01814;Q01814-4;Q01814-7;Q01814-3;Q01814-2	P20020-6;P20020-3;P20020-4;P20020;P20020-5;P20020-2	Plasma membrane calcium-transporting ATPase 1	ATP2B1
O60506;O60506-3;O60506-2;O60506-4;O60506-5	O60506;O60506-3;O60506-2;O60506-4;O60506-5	Heterogeneous nuclear ribonucleoprotein Q	SYNCRIP
Q6NXE6-2;Q6NXE6	Q6NXE6-2;Q6NXE6	Armadillo repeat-containing protein 6	ARMC6
P20290-2;P20290	P20290-2;P20290	Transcription factor BTF3	BTF3
Q9Y5L0-3;Q9Y5L0;Q9Y5L0-1;Q9Y5L0-5	Q9Y5L0-3;Q9Y5L0;Q9Y5L0-1;Q9Y5L0-5	Transportin-3	TNPO3
P06733;P06733-2	P06733;P06733-2	Alpha-enolase	ENO1
Q5QJE6	Q5QJE6	Deoxynucleotidyltransferase terminal-interacting protein 2	DNTTIP2
P60953;P60953-1	P60953;P60953-1	Cell division control protein 42 homolog	CDC42
P62316-2;P62316	P62316-2;P62316	Small nuclear ribonucleoprotein Sm D2	SNRPD2
Q9BXY0	Q9BXY0	Protein MAK16 homolog	MAK16
Q14692	Q14692	Ribosome biogenesis protein BMS1 homolog	BMS1
Q15758;Q15758-3;Q15758-2	Q15758;Q15758-3;Q15758-2	Neutral amino acid transporter B(0)	SLC1A5
P17987	P17987	T-complex protein 1 subunit alpha	TCP1
Q99685-2;Q99685	Q99685-2;Q99685	Monoglyceride lipase	MGLL
P62837-2;P62837;P61077;P61077-2;P61077-3;Q9Y2X8;P51668	P62837-2;P62837;P61077;P61077-2;P61077-3	Ubiquitin-conjugating enzyme E2 D2;Ubiquitin-conjugating enzyme E2 D3	UBE2D2;UBE2D3
O60832-2;O60832	O60832-2;O60832	H/ACA ribonucleoprotein complex subunit 4	DKC1
P42226;P42226-2;P42226-3	P42226;P42226-2;P42226-3	Signal transducer and activator of transcription 6	STAT6
Q9UNM6;Q9UNM6-2	Q9UNM6;Q9UNM6-2	26S proteasome non-ATPase regulatory subunit 13	PSMD13
Q96N66-3;Q96N66;Q96N66-2	Q96N66-3;Q96N66;Q96N66-2	Lysophospholipid acyltransferase 7	MBOAT7
P67936;P67936-2	P67936;P67936-2	Tropomyosin alpha-4 chain	TPM4
O94992	O94992	Protein HEXIM1	HEXIM1
P57764	P57764	Gasdermin-D	GSDMD
Q8NI27	Q8NI27	THO complex subunit 2	THOC2
Q13617;Q13617-2	Q13617;Q13617-2	Cullin-2	CUL2
P51149	P51149	Ras-related protein Rab-7a	RAB7A
Q05639	Q05639	Elongation factor 1-alpha 2	EEF1A2
P61081	P61081	NEDD8-conjugating enzyme Ubc12	UBE2M
Q56VL3;Q56VL3-2	Q56VL3	OCIA domain-containing protein 2	OCIAD2
O75400-2;O75400-3;O75400	O75400-2;O75400-3;O75400	Pre-mRNA-processing factor 40 homolog A	PRPF40A
P30533	P30533	Alpha-2-macroglobulin receptor-associated protein	LRPAP1
P19388	P19388	DNA-directed RNA polymerases I, II, and III subunit RPABC1	POLR2E
Q13409-6;Q13409-3;Q13409-7;Q13409-2;Q13409-5;Q13409	Q13409-6;Q13409-3;Q13409-7;Q13409-2;Q13409-5;Q13409	Cytoplasmic dynein 1 intermediate chain 2	DYNC1I2
Q92783-2;Q92783	Q92783-2;Q92783	Signal transducing adapter molecule 1	STAM
Q02818	Q02818	Nucleobindin-1	NUCB1
Q15814	Q15814	Tubulin-specific chaperone C	TBCC
P63104;P63104-2	P63104;P63104-2	14-3-3 protein zeta/delta	YWHAZ
P19838;P19838-2;P19838-3	P19838;P19838-2;P19838-3	Nuclear factor NF-kappa-B p105 subunit;Nuclear factor NF-kappa-B p50 subunit	NFKB1
P48444;P48444-2	P48444;P48444-2	Coatomer subunit delta	ARCN1
P62841	P62841	40S ribosomal protein S15	RPS15
Q5T4S7-3;Q5T4S7-4;Q5T4S7;Q5T4S7-2;Q5T4S7-5	Q5T4S7-3;Q5T4S7-4;Q5T4S7;Q5T4S7-2;Q5T4S7-5	E3 ubiquitin-protein ligase UBR4	UBR4
Q9H5Q4	Q9H5Q4	Dimethyladenosine transferase 2, mitochondrial	TFB2M
Q96B97-3;Q96B97-2;Q96B97	Q96B97-3;Q96B97-2;Q96B97	SH3 domain-containing kinase-binding protein 1	SH3KBP1
O95372	O95372	Acyl-protein thioesterase 2	LYPLA2
P0CG30;P0CG29;P30711	P0CG30;P0CG29	Glutathione S-transferase theta-2B;Glutathione S-transferase theta-2	GSTT2B;GSTT2
Q16401-2;Q16401	Q16401-2;Q16401	26S proteasome non-ATPase regulatory subunit 5	PSMD5
Q9Y376	Q9Y376	Calcium-binding protein 39	CAB39
P07355;P07355-2;A6NMY6	P07355;P07355-2;A6NMY6	Annexin A2;Putative annexin A2-like protein	ANXA2;ANXA2P2
Q9H9J2	Q9H9J2	39S ribosomal protein L44, mitochondrial	MRPL44
O43681	O43681	ATPase ASNA1	ASNA1
Q7Z6Z7-2;Q7Z6Z7-3;Q7Z6Z7	Q7Z6Z7-2;Q7Z6Z7-3;Q7Z6Z7	E3 ubiquitin-protein ligase HUWE1	HUWE1
O95433;O95433-2	O95433;O95433-2	Activator of 90 kDa heat shock protein ATPase homolog 1	AHSA1
Q13439-3;Q13439-4;Q13439;Q13439-5	Q13439-3;Q13439-4;Q13439;Q13439-5	Golgin subfamily A member 4	GOLGA4
Q9Y5L4	Q9Y5L4	Mitochondrial import inner membrane translocase subunit Tim13	TIMM13
O43924	O43924	Retinal rod rhodopsin-sensitive cGMP 3,5-cyclic phosphodiesterase subunit delta	PDE6D
Q9UPN3;Q9UPN3-4	Q9UPN3;Q9UPN3-4	Microtubule-actin cross-linking factor 1, isoforms 1/2/3/5	MACF1
P26038;P35241-3	P26038	Moesin	MSN
P35232;P35232-2	P35232	Prohibitin	PHB
Q9BVP2-2;Q9BVP2	Q9BVP2-2;Q9BVP2	Guanine nucleotide-binding protein-like 3	GNL3
Q04917	Q04917	14-3-3 protein eta	YWHAH
P21980;P21980-2;P21980-3	P21980;P21980-2	Protein-glutamine gamma-glutamyltransferase 2	TGM2
Q9UNX3;P61254	Q9UNX3;P61254	60S ribosomal protein L26-like 1;60S ribosomal protein L26	RPL26L1;RPL26
Q8IWZ3;Q8IWZ3-4;Q8IWZ3-6;Q8IWZ3-5;Q8IWZ3-2;Q8IWZ3-3	Q8IWZ3;Q8IWZ3-4;Q8IWZ3-6	Ankyrin repeat and KH domain-containing protein 1	ANKHD1
P07900;P07900-2;Q14568;Q58FG1	P07900;P07900-2	Heat shock protein HSP 90-alpha	HSP90AA1
P58335-2;P58335-4;P58335;P58335-3;Q9H6X2-5;Q9H6X2	P58335-2;P58335-4;P58335;P58335-3	Anthrax toxin receptor 2	ANTXR2
P55209-2;P55209	P55209-2;P55209	Nucleosome assembly protein 1-like 1	NAP1L1
P46779-4;P46779-5;P46779;P46779-2;P46779-3	P46779-4;P46779-5;P46779;P46779-2;P46779-3	60S ribosomal protein L28	RPL28
O94925-3;O94925;O94925-2	O94925-3;O94925	Glutaminase kidney isoform, mitochondrial	GLS
P14927;P14927-2	P14927	Cytochrome b-c1 complex subunit 7	UQCRB
Q6NYC8;Q6NYC8-2;Q6NYC8-4;Q6NYC8-3	Q6NYC8;Q6NYC8-2	Phostensin	PPP1R18
Q8IYA6	Q8IYA6	Cytoskeleton-associated protein 2-like	CKAP2L
P08238;Q58FF7	P08238	Heat shock protein HSP 90-beta	HSP90AB1
P19338	P19338	Nucleolin	NCL
P21926	P21926	CD9 antigen	CD9
Q27J81-2;Q27J81;Q27J81-3	Q27J81-2;Q27J81	Inverted formin-2	INF2
P30405;P30405-2	P30405;P30405-2	Peptidyl-prolyl cis-trans isomerase F, mitochondrial	PPIF
P46734-2;P46734;P46734-3;P52564-2;P52564	P46734-2;P46734;P46734-3	Dual specificity mitogen-activated protein kinase kinase 3	MAP2K3
Q00653-4;Q00653;Q00653-3	Q00653-4;Q00653;Q00653-3	Nuclear factor NF-kappa-B p100 subunit;Nuclear factor NF-kappa-B p52 subunit	NFKB2
Q99613;Q99613-2;B5ME19	Q99613;Q99613-2;B5ME19	Eukaryotic translation initiation factor 3 subunit C;Eukaryotic translation initiation factor 3 subunit C-like protein	EIF3C;EIF3CL
Q99878;Q96KK5;Q9BTM1;P20671;P0C0S8;Q16777;Q6FI13;Q9BTM1-2	Q99878;Q96KK5;Q9BTM1;P20671;P0C0S8;Q16777;Q6FI13;Q9BTM1-2	Histone H2A type 1-J;Histone H2A type 1-H;Histone H2A.J;Histone H2A type 1-D;Histone H2A type 1;Histone H2A type 2-C;Histone H2A type 2-A	HIST1H2AJ;HIST1H2AH;H2AFJ;HIST1H2AD;HIST1H2AG;HIST2H2AC;HIST2H2AA3
P63173	P63173	60S ribosomal protein L38	RPL38
O95747	O95747	Serine/threonine-protein kinase OSR1	OXSR1
P39019	P39019	40S ribosomal protein S19	RPS19
P46778	P46778	60S ribosomal protein L21	RPL21
