# Supplementary material for: Unraveling the protein kinase C/NDRG1 signaling network in breast cancer
Source: Cell Biosci. 2024 Dec 30;14:156. doi: 10.1186/s13578-024-01336-z (PMC11686873; doi:10.1186/s13578-024-01336-z)
Supplement: Supplementary file 5 — Additional file 5. [file 13578_2024_1336_MOESM5_ESM.xlsx]

## Sheet: Volcano plot EMPTY1_CRISP2
Significance	#NAME?	Difference	Protein name	Gene name
+	1.74249	-4.85528	Protein NDRG1	NDRG1				down CRISPR
+	2.77306	-4.82128	60S ribosomal protein L3	RPL3				up CRISPR
+	3.28755	-4.57159	60S ribosomal protein L34	RPL34
+	3.21849	-4.56532	60S ribosomal protein L35	RPL35
+	1.53029	-4.36915	60S ribosomal protein L31	RPL31
+	3.71614	-4.22997	40S ribosomal protein S15	RPS15
+	4.38437	-4.10928	40S ribosomal protein S13	RPS13
+	1.33394	-3.95252	Myosin light chain 1/3, skeletal muscle isoform;Myosin light chain 3	MYL1;MYL3
+	4.3022	-3.91442	Nucleoplasmin-3	NPM3
+	1.38445	-3.71587	Plasminogen activator inhibitor 1 RNA-binding protein	SERBP1
+	1.55513	-3.58114	60S ribosomal protein L28	RPL28
+	3.83776	-3.56954	60S ribosomal protein L36	RPL36
+	0.769575	-3.55729	Small ubiquitin-related modifier 3;Small ubiquitin-related modifier 4	SUMO3;SUMO4
+	2.8227	-3.5038	60S ribosomal protein L29	RPL29
+	1.33115	-3.47298	Metallothionein-2;Metallothionein-1G	MT2A;MT1G
+	1.47994	-3.46184	Small ubiquitin-related modifier 2	SUMO2
+	4.03011	-3.38093	40S ribosomal protein S8	RPS8
+	3.77141	-3.31892	60S ribosomal protein L7a	RPL7A
+	2.5405	-3.30973	RNA-binding protein 8A	RBM8A
+	1.99239	-3.27797	FACT complex subunit SPT16	SUPT16H
+	1.56569	-3.2722	60S ribosomal protein L32	RPL32
+	4.11843	-3.26504	Coiled-coil-helix-coiled-coil-helix domain-containing protein 2;Putative coiled-coil-helix-coiled-coil-helix domain-containing protein CHCHD2P9, mitochondrial	CHCHD2;CHCHD2P9
+	4.09476	-3.26378	60S ribosomal protein L18a	RPL18A
	0.376421	-3.22427	Actin, cytoplasmic 1;Actin, cytoplasmic 1, N-terminally processed	ACTB
+	1.66317	-3.21434	60S ribosomal protein L26;60S ribosomal protein L26-like 1	RPL26;RPL26L1
+	3.25875	-3.18893	Ubiquitin-conjugating enzyme E2 S	UBE2S
+	1.34377	-3.17824	60S ribosomal protein L23a	RPL23A
+	1.90271	-3.12922	Fascin	FSCN1
+	3.83392	-3.12697	40S ribosomal protein S24	RPS24
+	1.02584	-3.11272	Proteasomal ubiquitin receptor ADRM1	ADRM1
+	4.20853	-3.05983	60S ribosomal protein L6	RPL6
+	2.83061	-3.02386	SPATS2-like protein	SPATS2L
+	4.88525	-3.01758	60S ribosomal protein L8	RPL8
+	4.04928	-2.94758	Aldehyde dehydrogenase, dimeric NADP-preferring	ALDH3A1
+	1.29717	-2.93646	Gamma-glutamylcyclotransferase	GGCT
+	1.08459	-2.90508	60S ribosomal protein L21	RPL21
+	4.21325	-2.87535	Gephyrin;Molybdopterin adenylyltransferase;Molybdopterin molybdenumtransferase	GPHN
+	2.60457	-2.87297	La-related protein 4	LARP4
+	1.92615	-2.85766	60S ribosomal protein L30	RPL30
+	3.2872	-2.79173	60S ribosomal protein L9	RPL9
+	1.41025	-2.7835	40S ribosomal protein S23	RPS23
+	2.63984	-2.74342	Phenylalanine--tRNA ligase alpha subunit	FARSA
+	4.52373	-2.72151	N-acetylglucosamine-6-sulfatase	GNS
+	0.932139	-2.67791	60S ribosomal protein L15	RPL15
+	1.0472	-2.67768	Structural maintenance of chromosomes protein 5	SMC5
+	4.66411	-2.66761	Nuclear ubiquitous casein and cyclin-dependent kinase substrate 1	NUCKS1
+	1.81538	-2.66598	60S ribosomal protein L13a;Putative 60S ribosomal protein L13a protein RPL13AP3	RPL13A;RPL13AP3
	0.517438	-2.65244	U6 snRNA-associated Sm-like protein LSm5	LSM5
+	2.56023	-2.64167	40S ribosomal protein S9	RPS9
+	2.71878	-2.6406	E3 ubiquitin-protein ligase ZFP91	ZFP91
+	3.02061	-2.63785	G-rich sequence factor 1	GRSF1
+	2.3431	-2.62946	40S ribosomal protein S26;Putative 40S ribosomal protein S26-like 1	RPS26;RPS26P11
+	4.25615	-2.59836	60S ribosomal protein L23	RPL23
+	3.85486	-2.5963	60S ribosomal protein L27a	RPL27A
+	1.61861	-2.58163	Sperm protein associated with the nucleus on the X chromosome B/F	SPANXB1
+	2.76134	-2.57712	60S ribosomal protein L27	RPL27
+	1.78954	-2.5728	60S ribosomal protein L37a;Putative 60S ribosomal protein L37a-like protein	RPL37A;RPL37AP8
+	4.19049	-2.56781	60S ribosomal protein L19	RPL19
+	1.10926	-2.54508	Ornithine aminotransferase, mitochondrial;Ornithine aminotransferase, hepatic form;Ornithine aminotransferase, renal form	OAT
+	2.09722	-2.52292	Protein O-GlcNAcase	MGEA5
+	3.37806	-2.43083	60S ribosomal protein L13	RPL13
+	3.99098	-2.4183	Gamma-synuclein	SNCG
+	4.09259	-2.41088	40S ribosomal protein S6	RPS6
+	3.30916	-2.36853	CAP-Gly domain-containing linker protein 2	CLIP2
+	4.87436	-2.34845	40S ribosomal protein S3a	RPS3A
+	0.921068	-2.34282	Podocalyxin	PODXL
+	1.67518	-2.33385	E3 ubiquitin-protein ligase UHRF1	UHRF1
+	1.56134	-2.32721	Non-histone chromosomal protein HMG-14	HMGN1
+	4.31273	-2.29651	40S ribosomal protein S11	RPS11
+	2.88192	-2.29341	Insulin-like growth factor 2 mRNA-binding protein 2	IGF2BP2
+	2.02433	-2.26134	Nascent polypeptide-associated complex subunit alpha;Nascent polypeptide-associated complex subunit alpha, muscle-specific form	NACA
+	0.815702	-2.25979	Large neutral amino acids transporter small subunit 1	SLC7A5
+	3.26158	-2.25251	Thymosin beta-10	TMSB10
+	3.30921	-2.24741	60S ribosomal protein L17	RPL17
+	2.81809	-2.2472	High mobility group nucleosome-binding domain-containing protein 5	HMGN5
+	1.41781	-2.24021	Tropomyosin alpha-4 chain	TPM4
+	0.997426	-2.17582	Cytosolic Fe-S cluster assembly factor NUBP1	NUBP1
+	3.62916	-2.17343	Protein LZIC	LZIC
+	1.93631	-2.1693	Heterogeneous nuclear ribonucleoprotein A0	HNRNPA0
+	2.23872	-2.15747	60S ribosomal protein L22	RPL22
+	2.87263	-2.14924	Chromobox protein homolog 1	CBX1
+	1.50852	-2.14884	Charged multivesicular body protein 4a	CHMP4A
+	1.5826	-2.13873	Transcriptional activator protein Pur-beta	PURB
+	3.3958	-2.12824	40S ribosomal protein S20	RPS20
+	0.860055	-2.11719	Aminopeptidase B	RNPEP
+	0.993492	-2.11531	G2/mitotic-specific cyclin-B1	CCNB1
+	4.43616	-2.11321	Guanine nucleotide-binding protein G(i) subunit alpha-2	GNAI2
+	1.68629	-2.10671	Transcriptional repressor protein YY1	YY1
+	2.12715	-2.08308	La-related protein 7	LARP7
+	1.56195	-2.07406	Probable ATP-dependent RNA helicase DDX5	DDX5
+	1.03663	-2.07325	Proteasome subunit beta type-7	PSMB7
+	1.2469	-2.07149	Transcription factor Sp1	SP1
+	1.03551	-2.06734	Protein S100-A13	S100A13
+	5.25679	-2.06657	60S ribosomal protein L4	RPL4
+	1.16713	-2.06551	Mitochondrial import inner membrane translocase subunit Tim8 B	TIMM8B
+	3.55537	-2.0622	40S ribosomal protein S14	RPS14
+	1.79555	-2.06058	Protein phosphatase inhibitor 2-like protein 3;Protein phosphatase inhibitor 2	PPP1R2P3;PPP1R2
+	1.22144	-2.03969	CD2 antigen cytoplasmic tail-binding protein 2	CD2BP2
+	1.88971	-2.01159	PIH1 domain-containing protein 1	PIH1D1
+	0.819192	-2.00451	Eukaryotic translation initiation factor 4E	EIF4E
+	4.17621	-1.99294	40S ribosomal protein S2	RPS2
	0.753014	-1.99083	SRSF protein kinase 1	SRPK1
+	1.04233	-1.98889	Spartin	SPG20
+	1.95644	-1.98098	Ubiquitin-conjugating enzyme E2 K	UBE2K
+	2.41774	-1.96215	YTH domain-containing family protein 2	YTHDF2
+	0.876693	-1.95989	Ribose-phosphate pyrophosphokinase 2	PRPS2
+	1.26099	-1.95307	Protein LSM12 homolog	LSM12
	0.686111	-1.94344	14-3-3 protein beta/alpha;14-3-3 protein beta/alpha, N-terminally processed	YWHAB
+	1.40791	-1.9434	Coiled-coil domain-containing protein 43	CCDC43
+	1.06086	-1.9254	2,5-phosphodiesterase 12	PDE12
+	4.65091	-1.91546	Nucleolin	NCL
+	3.12337	-1.90985	D-tyrosyl-tRNA(Tyr) deacylase 1	DTD1
+	1.31294	-1.90119	60S ribosomal protein L10;60S ribosomal protein L10-like	RPL10;RPL10L
	0.6754	-1.88743	ATP synthase subunit e, mitochondrial	ATP5I
+	0.864368	-1.88291	Raftlin	RFTN1
+	3.99756	-1.87546	Heterogeneous nuclear ribonucleoprotein A1;Heterogeneous nuclear ribonucleoprotein A1, N-terminally processed;Heterogeneous nuclear ribonucleoprotein A1-like 2	HNRNPA1;HNRNPA1L2
	0.580644	-1.86564	Vacuolar protein sorting-associated protein VTA1 homolog	VTA1
+	1.51335	-1.85544	Transcription elongation factor A protein-like 3	TCEAL3
+	1.58436	-1.8532	Myosin regulatory light polypeptide 9	MYL9
+	1.94377	-1.85181	E3 ubiquitin-protein ligase HECTD1	HECTD1
+	0.930425	-1.83836	Ubiquitin-like protein 4A	UBL4A
+	1.01222	-1.82649	THO complex subunit 4	ALYREF
+	2.14965	-1.82477	Importin subunit alpha-3	KPNA4
+	1.51614	-1.82086	26S proteasome non-ATPase regulatory subunit 10	PSMD10
+	0.849041	-1.80068	Glia maturation factor beta	GMFB
+	3.1275	-1.79826	Nucleophosmin	NPM1
	0.585992	-1.78756	Small ubiquitin-related modifier 1	SUMO1
+	2.21513	-1.77428	Small nuclear ribonucleoprotein F	SNRPF
+	1.29366	-1.77221	Ubiquitin-conjugating enzyme E2 Z	UBE2Z
+	2.12102	-1.76603	F-box-like/WD repeat-containing protein TBL1XR1	TBL1XR1
+	1.58332	-1.75008	Annexin A6	ANXA6
+	1.4562	-1.74988	PHD finger protein 6	PHF6
+	3.54994	-1.74896	60S ribosomal protein L7	RPL7
+	1.73523	-1.74814	Gamma-interferon-inducible protein 16	IFI16
	0.771378	-1.74781	40S ribosomal protein S17	RPS17
+	4.40631	-1.74383	40S ribosomal protein S25	RPS25
+	1.44332	-1.74034	Zinc finger protein 622	ZNF622
+	2.66286	-1.7379	Zinc finger CCCH-type antiviral protein 1	ZC3HAV1
+	0.888961	-1.73685	RWD domain-containing protein 4	RWDD4
+	1.01575	-1.72455	Alpha-endosulfine	ENSA
+	2.38916	-1.72102	Transcription elongation factor A protein-like 4	TCEAL4
	0.622335	-1.70119	Ubiquitin-conjugating enzyme E2 N;Putative ubiquitin-conjugating enzyme E2 N-like	UBE2N;UBE2NL
+	1.13617	-1.69924	Signal recognition particle subunit SRP72	SRP72
+	4.9812	-1.68987	Nuclease-sensitive element-binding protein 1	YBX1
+	1.19418	-1.68812	THUMP domain-containing protein 1	THUMPD1
+	2.34495	-1.67884	Adipogenesis regulatory factor	ADIRF
+	1.55073	-1.66308	Serine/arginine-rich splicing factor 5	SRSF5
+	1.10142	-1.66109	Protein transport protein Sec24B	SEC24B
	0.707412	-1.66061	Cytochrome c oxidase assembly factor 4 homolog, mitochondrial	COA4
+	3.29992	-1.65148	Annexin A7	ANXA7
+	2.32079	-1.64835	E3 ubiquitin-protein ligase Praja-2	PJA2
+	3.78395	-1.64663	60S ribosomal protein L24	RPL24
	0.557869	-1.63508	Mitochondrial import receptor subunit TOM22 homolog	TOMM22
+	2.80888	-1.63311	Small nuclear ribonucleoprotein Sm D2	SNRPD2
+	2.72543	-1.63252
+	2.6125	-1.62804	Transcription factor A, mitochondrial	TFAM
+	1.06041	-1.62697	Ras-related protein Rab-8A	RAB8A
+	3.62069	-1.62657	Polymerase I and transcript release factor	PTRF
+	1.46184	-1.61705	Cation-dependent mannose-6-phosphate receptor	M6PR
	0.772461	-1.61605	ATP synthase F(0) complex subunit B1, mitochondrial	ATP5F1
+	0.803322	-1.61024	Adenylate kinase isoenzyme 6	AK6
+	2.6453	-1.60809	Ubiquitin-40S ribosomal protein S27a;Ubiquitin;40S ribosomal protein S27a;Ubiquitin-60S ribosomal protein L40;Ubiquitin;60S ribosomal protein L40;Polyubiquitin-B;Ubiquitin;Polyubiquitin-C;Ubiquitin	RPS27A;UBA52;UBB;UBC
+	1.65145	-1.60771	Cold-inducible RNA-binding protein	CIRBP
+	1.74393	-1.60714	NF-X1-type zinc finger protein NFXL1	NFXL1
+	4.6062	-1.60656	Serine/arginine-rich splicing factor 1	SRSF1
+	2.73518	-1.60176	Exosome complex exonuclease RRP44	DIS3
+	4.12106	-1.60022	Acidic leucine-rich nuclear phosphoprotein 32 family member E	ANP32E
+	2.83855	-1.60018	Signal recognition particle 14 kDa protein	SRP14
+	3.48074	-1.59482	AP-1 complex subunit mu-1	AP1M1
+	1.04431	-1.59107	Sjoegren syndrome/scleroderma autoantigen 1	SSSCA1
+	1.71143	-1.57761	U2 small nuclear ribonucleoprotein A	SNRPA1
+	3.32443	-1.568	60S ribosomal protein L18	RPL18
	0.757258	-1.56669	Pre-mRNA-processing factor 19	PRPF19
+	1.95	-1.55571	FACT complex subunit SSRP1	SSRP1
+	0.872881	-1.54376	Polyglutamine-binding protein 1	PQBP1
	0.750241	-1.54279	Adenylosuccinate lyase	ADSL
+	2.32631	-1.53793	STAM-binding protein	STAMBP
+	1.01895	-1.5379	Importin-7	IPO7
+	1.84004	-1.53528	Luc7-like protein 3	LUC7L3
+	2.06293	-1.52779	Serine/threonine-protein phosphatase 2A 65 kDa regulatory subunit A beta isoform	PPP2R1B
+	2.30918	-1.52515	ADP-ribosylation factor 5	ARF5
+	4.20698	-1.52161	Ovarian cancer-associated gene 2 protein	OVCA2
+	0.872473	-1.5185	N6-adenosine-methyltransferase 70 kDa subunit	METTL3
+	3.84688	-1.51726	Coronin-7	CORO7
+	0.840539	-1.50862	Serine/threonine-protein phosphatase 6 regulatory subunit 3	PPP6R3
+	1.11876	-1.49229	Heterogeneous nuclear ribonucleoprotein R	HNRNPR
+	0.932703	-1.48557	Inner nuclear membrane protein Man1	LEMD3
+	1.18564	-1.46782	Peptidyl-prolyl cis-trans isomerase-like 1	PPIL1
+	2.25554	-1.46385	Partner of Y14 and mago	WIBG
+	1.36573	-1.45946	Ras GTPase-activating protein-binding protein 2	G3BP2
+	0.93944	-1.45762	Protein transport protein Sec23B	SEC23B
+	2.26873	-1.45686	Uncharacterized protein C7orf50	C7orf50
+	1.04316	-1.45443	Epidermal growth factor receptor kinase substrate 8	EPS8
	0.808444	-1.45	Ubiquitin carboxyl-terminal hydrolase 15	USP15
	0.57478	-1.44952	Centrosomal protein of 41 kDa	CEP41
+	3.4579	-1.44484	40S ribosomal protein S3	RPS3
	0.54762	-1.44247	Signal transducing adapter molecule 1	STAM
	0.463856	-1.44218	cAMP-dependent protein kinase type II-alpha regulatory subunit	PRKAR2A
+	2.96291	-1.44136	RNA-binding protein 4;RNA-binding protein 4B	RBM4;RBM4B
+	1.2957	-1.44017	Peptidyl-prolyl cis-trans isomerase-like 4	PPIL4
	0.52819	-1.4364	Protein enabled homolog	ENAH
	0.517658	-1.43521	Ras-related protein Rab-11A;Ras-related protein Rab-11B	RAB11A;RAB11B
+	2.90529	-1.43408	14-3-3 protein gamma;14-3-3 protein gamma, N-terminally processed	YWHAG
+	4.4554	-1.43188	Serine/arginine-rich splicing factor 6	SRSF6
+	4.10428	-1.4261	40S ribosomal protein S4, X isoform;40S ribosomal protein S4, Y isoform 1	RPS4X;RPS4Y1
+	3.57791	-1.42326	Y-box-binding protein 3	YBX3
	0.515379	-1.41566	Actin filament-associated protein 1-like 2	AFAP1L2
+	4.16295	-1.41123	Proliferation-associated protein 2G4	PA2G4
	0.798961	-1.40362	Platelet-activating factor acetylhydrolase IB subunit alpha	PAFAH1B1
+	3.44205	-1.39331	Mitochondrial glutamate carrier 1	SLC25A22
+	1.48798	-1.38518	Kinetochore protein NDC80 homolog	NDC80
+	2.30728	-1.37932	POU domain, class 2, transcription factor 1	POU2F1
+	1.33143	-1.3775	Methylosome subunit pICln	CLNS1A
+	5.34945	-1.37575	Eukaryotic translation initiation factor 2 subunit 1	EIF2S1
+	3.00681	-1.37534	Complement component 1 Q subcomponent-binding protein, mitochondrial	C1QBP
+	2.25946	-1.37156	Fatty aldehyde dehydrogenase	ALDH3A2
+	1.01387	-1.37071	Ubiquitin-conjugating enzyme E2 E3	UBE2E3
+	3.62454	-1.36708	Eukaryotic translation initiation factor 4B	EIF4B
	0.549534	-1.3606	Twinfilin-1	TWF1
+	1.60517	-1.33992	UPF0489 protein C5orf22	C5orf22
+	2.7451	-1.32864	Protein kinase C delta-binding protein	PRKCDBP
	0.498417	-1.32176	Mitotic spindle-associated MMXD complex subunit MIP18	FAM96B
+	0.976988	-1.3165	Phosphatidylinositol 5-phosphate 4-kinase type-2 alpha	PIP4K2A
+	0.852437	-1.3152	Activator of 90 kDa heat shock protein ATPase homolog 1	AHSA1
+	2.6807	-1.31484	Heterogeneous nuclear ribonucleoprotein H3	HNRNPH3
+	2.59671	-1.30882	Eukaryotic translation initiation factor 5A-1;Eukaryotic translation initiation factor 5A-1-like	EIF5A;EIF5AL1
+	3.1397	-1.30469	Heterogeneous nuclear ribonucleoprotein F;Heterogeneous nuclear ribonucleoprotein F, N-terminally processed	HNRNPF
+	3.39155	-1.30196	Absent in melanoma 1 protein	AIM1
+	1.14633	-1.30042	Arfaptin-2	ARFIP2
+	3.53738	-1.29565	Polyadenylate-binding protein 4	PABPC4
+	2.15554	-1.29181	Constitutive coactivator of PPAR-gamma-like protein 1	FAM120A
+	1.50618	-1.2884	Ubiquitin-like modifier-activating enzyme 6	UBA6
+	0.837197	-1.28154	NudC domain-containing protein 1	NUDCD1
	0.54168	-1.28031	Thimet oligopeptidase	THOP1
+	1.18599	-1.28009	Heterogeneous nuclear ribonucleoproteins C1/C2;Heterogeneous nuclear ribonucleoprotein C-like 4;Heterogeneous nuclear ribonucleoprotein C-like 1;Heterogeneous nuclear ribonucleoprotein C-like 3;Heterogeneous nuclear ribonucleoprotein C-like 2	HNRNPC;HNRNPCL4;HNRNPCL1;HNRNPCL3;HNRNPCL2
+	1.06998	-1.27414	Ras-related protein Rab-18	RAB18
+	0.891967	-1.27284	Beta-2-microglobulin;Beta-2-microglobulin form pI 5.3	B2M
+	1.19235	-1.26846	Procollagen-lysine,2-oxoglutarate 5-dioxygenase 3	PLOD3
+	4.23872	-1.26738	Fragile X mental retardation syndrome-related protein 2	FXR2
+	2.34999	-1.26346	Cyclin-dependent kinase 11A;Cyclin-dependent kinase 11B	CDK11A;CDK11B
	0.402539	-1.25727	Sorting nexin-3	SNX3
+	2.1847	-1.25488	CapZ-interacting protein	RCSD1
	0.759573	-1.25439	SNW domain-containing protein 1	SNW1
+	1.20286	-1.25131	DNA-directed RNA polymerases I and III subunit RPAC1	POLR1C
+	3.77622	-1.24803	Fragile X mental retardation syndrome-related protein 1	FXR1
+	4.27992	-1.24676	Polyadenylate-binding protein 1;Polyadenylate-binding protein 3	PABPC1;PABPC3
+	1.48496	-1.24011	Focal adhesion kinase 1	PTK2
	0.54875	-1.2364	Acidic leucine-rich nuclear phosphoprotein 32 family member B	ANP32B
	0.705186	-1.23067	Dynactin subunit 3	DCTN3
+	2.85913	-1.22778	14-3-3 protein epsilon	YWHAE
+	2.92035	-1.22395	Protein LSM14 homolog A	LSM14A
	0.73774	-1.22366	Ras-related protein Rab-14	RAB14
+	4.0269	-1.21687	Eukaryotic translation initiation factor 2A;Eukaryotic translation initiation factor 2A, N-terminally processed	EIF2A
	0.318937	-1.21667	Alpha-centractin	ACTR1A
	0.567307	-1.2162	Dihydrolipoyllysine-residue acetyltransferase component of pyruvate dehydrogenase complex, mitochondrial	DLAT
+	1.98941	-1.21361	Calcium/calmodulin-dependent protein kinase type II subunit delta	CAMK2D
	0.647614	-1.20861	AN1-type zinc finger protein 1	ZFAND1
+	2.34107	-1.20791	Proteasome subunit alpha type-4	PSMA4
	0.635524	-1.20461	UBX domain-containing protein 4	UBXN4
+	2.13449	-1.20421	Tubulin-specific chaperone A	TBCA
+	1.20716	-1.20188	60S ribosomal protein L38	RPL38
+	1.39273	-1.20167	Serine/arginine-rich splicing factor 7	SRSF7
	0.559242	-1.19002	Secretory carrier-associated membrane protein 2	SCAMP2
+	1.95363	-1.189	RNA polymerase II subunit A C-terminal domain phosphatase SSU72	SSU72
	0.627784	-1.18713	Testis-expressed sequence 264 protein	TEX264
	0.46044	-1.18351	Hydroxysteroid dehydrogenase-like protein 2	HSDL2
+	2.42191	-1.18012	Serine/arginine-rich splicing factor 2	SRSF2
+	1.04484	-1.17	Importin-4	IPO4
+	3.05102	-1.16711	Putative RNA-binding protein Luc7-like 1	LUC7L
	0.777411	-1.16388	WW domain-binding protein 2	WBP2
+	6.16167	-1.16387	Serrate RNA effector molecule homolog	SRRT
+	2.79642	-1.16292	BolA-like protein 2	BOLA2
+	1.10445	-1.15941	Replication factor C subunit 5	RFC5
+	1.56771	-1.15777	Programmed cell death protein 2-like	PDCD2L
+	4.04483	-1.15577	Splicing factor U2AF 65 kDa subunit	U2AF2
	0.623181	-1.15497	40S ribosomal protein S21	RPS21
	0.381547	-1.1542	TAR DNA-binding protein 43	TARDBP
+	4.19008	-1.14842	Transformer-2 protein homolog alpha	TRA2A
+	0.919775	-1.14765	Actin-related protein 2/3 complex subunit 2	ARPC2
+	2.85343	-1.1447	Transcription elongation factor SPT6	SUPT6H
+	3.23143	-1.13983	60S ribosomal protein L12	RPL12
+	2.63303	-1.1324	Peptidyl-prolyl cis-trans isomerase D	PPID
+	1.95429	-1.13035	Serine/arginine-rich splicing factor 3	SRSF3
+	3.67323	-1.1268	Heterogeneous nuclear ribonucleoprotein Q	SYNCRIP
+	2.63202	-1.1248	ATP-dependent RNA helicase DDX3X;ATP-dependent RNA helicase DDX3Y	DDX3X;DDX3Y
+	2.45327	-1.12034	Heat shock 70 kDa protein 6;Putative heat shock 70 kDa protein 7	HSPA6;HSPA7
	0.649907	-1.11909	Biogenesis of lysosome-related organelles complex 1 subunit 2	BLOC1S2
	0.297268	-1.11863	CD151 antigen	CD151
+	1.03979	-1.11838	SUMO-activating enzyme subunit 2	UBA2
+	3.79231	-1.11792	Ran-specific GTPase-activating protein	RANBP1
+	1.89374	-1.11765	Large subunit GTPase 1 homolog	LSG1
+	1.09449	-1.11759	Aspartyl/asparaginyl beta-hydroxylase	ASPH
+	2.78485	-1.11614	C-Jun-amino-terminal kinase-interacting protein 4	SPAG9
+	1.99498	-1.11611	Chromatin target of PRMT1 protein	CHTOP
+	3.37068	-1.11559	Protein SET	SET
+	1.01332	-1.10924	Unconventional prefoldin RPB5 interactor 1	URI1
+	4.40456	-1.10697	Thymosin beta-4;Hematopoietic system regulatory peptide	TMSB4X
+	1.64384	-1.10108	Kinesin-like protein KIF2C	KIF2C
	0.82966	-1.09686	Zinc finger FYVE domain-containing protein 16	ZFYVE16
+	1.35168	-1.08922	40S ribosomal protein S27	RPS27
+	1.65702	-1.08606	Endothelial differentiation-related factor 1	EDF1
+	3.73692	-1.08456	ATP-dependent RNA helicase A	DHX9
+	3.55611	-1.08175	Rho GDP-dissociation inhibitor 2	ARHGDIB
+	3.54434	-1.07981	ELAV-like protein 1	ELAVL1
	0.637512	-1.07799	Cytochrome c oxidase subunit 5A, mitochondrial	COX5A
+	3.42887	-1.06043	Ubiquitin thioesterase OTUB1	OTUB1
	0.540716	-1.05869	Uncharacterized protein FLJ45252
+	2.70093	-1.05783	Drebrin-like protein	DBNL
	0.436145	-1.05393	Protein FAM192A	FAM192A
+	0.939963	-1.05315	Centrosomal protein of 97 kDa	CEP97
	0.185136	-1.05169	Histone H2B type 1-L;Histone H2B type 1-M;Histone H2B type 1-N;Histone H2B type 1-H;Histone H2B type 2-F;Histone H2B type 1-C/E/F/G/I;Histone H2B type 1-D;Histone H2B type F-S;Histone H2B type 1-K;Histone H2B type 1-A	HIST1H2BL;HIST1H2BM;HIST1H2BN;HIST1H2BH;HIST2H2BF;HIST1H2BC;HIST1H2BD;H2BFS;HIST1H2BK;HIST1H2BA
	0.635824	-1.05113	Coiled-coil domain-containing protein 47	CCDC47
+	2.05512	-1.05101	Nuclear transcription factor Y subunit alpha	NFYA
	0.472186	-1.04758	DNA polymerase epsilon subunit 4	POLE4
+	1.03438	-1.04231	Protein disulfide-isomerase TMX3	TMX3
	0.500497	-1.03913	Translocating chain-associated membrane protein 1	TRAM1
+	4.4926	-1.03361	Zinc finger protein ZPR1	ZPR1
+	0.974526	-1.03089	Probable ATP-dependent RNA helicase DDX47	DDX47
+	3.56236	-1.02576	Plasminogen activator inhibitor 1 RNA-binding protein	SERBP1
	0.729929	-1.02255	Cysteine and histidine-rich domain-containing protein 1	CHORDC1
+	2.73838	-1.02225	SUMO-activating enzyme subunit 1;SUMO-activating enzyme subunit 1, N-terminally processed	SAE1
+	2.07149	-1.02047	L-lactate dehydrogenase B chain	LDHB
	0.518358	-1.01581	TP53-regulating kinase	TP53RK
	0.523271	-1.01307	Ras-related protein Rab-35	RAB35
+	2.03484	-1.00418	Poly [ADP-ribose] polymerase 1	PARP1
+	1.27899	-0.997614	Oxysterol-binding protein-related protein 8	OSBPL8
+	0.87895	-0.992029	Arginine/serine-rich coiled-coil protein 2	RSRC2
+	2.65344	-0.991006	Proteasome subunit alpha type-5	PSMA5
+	2.54258	-0.989761	Eukaryotic translation initiation factor 3 subunit G	EIF3G
+	0.886819	-0.986297	Deoxyhypusine synthase	DHPS
+	2.34443	-0.984482	Deoxyuridine 5-triphosphate nucleotidohydrolase, mitochondrial	DUT
+	2.16626	-0.982975	Tubulin-folding cofactor B	TBCB
+	2.13884	-0.982889	Annexin A5	ANXA5
+	0.901198	-0.982889	Ribonuclease H2 subunit C	RNASEH2C
+	2.09126	-0.981527	Phosphoglucomutase-2	PGM2
	0.277453	-0.98081	Protein transport protein Sec61 subunit beta	SEC61B
	0.696855	-0.980021	Phenylalanine--tRNA ligase beta subunit	FARSB
+	2.91605	-0.977068	Glucose-6-phosphate isomerase	GPI
+	1.39375	-0.968999	Eukaryotic translation initiation factor 1A, X-chromosomal;Eukaryotic translation initiation factor 1A, Y-chromosomal	EIF1AX;EIF1AY
+	1.07535	-0.967972	Putative E3 ubiquitin-protein ligase UBR7	UBR7
	0.360002	-0.967012	Mitochondrial import receptor subunit TOM70	TOMM70A
+	4.16728	-0.96701	Probable ATP-dependent RNA helicase DDX17	DDX17
+	3.71437	-0.962462	MARCKS-related protein	MARCKSL1
+	1.4571	-0.9623	Mitochondrial import inner membrane translocase subunit Tim13	TIMM13
+	1.26285	-0.961625	Suppressor of IKBKE 1	SIKE1
	0.825487	-0.961591	Phosphoribosylformylglycinamidine synthase	PFAS
+	2.95151	-0.956472	Myosin regulatory light chain 12A;Myosin regulatory light chain 12B	MYL12A;MYL12B
+	2.13619	-0.953103	Phosphoserine phosphatase	PSPH
+	1.92972	-0.952168	Phosphoprotein associated with glycosphingolipid-enriched microdomains 1	PAG1
	0.812701	-0.949959	Protein bicaudal D homolog 2	BICD2
	0.511774	-0.94849	Tubulin-specific chaperone E	TBCE
	0.580233	-0.948427	Chloride channel CLIC-like protein 1	CLCC1
+	2.93847	-0.947765	Glutaredoxin-3	GLRX3
+	1.67991	-0.945704	Histidine--tRNA ligase, cytoplasmic	HARS
+	1.5453	-0.941239	Small kinetochore-associated protein	KNSTRN
+	2.69733	-0.941027	Chromobox protein homolog 3	CBX3
	0.760754	-0.939477	Deoxycytidylate deaminase	DCTD
	0.809056	-0.938023	Desmoglein-2	DSG2
	0.775376	-0.933491	Scaffold attachment factor B2	SAFB2
+	2.54047	-0.931384	Ubiquitin carboxyl-terminal hydrolase isozyme L3	UCHL3
	0.801706	-0.930659	Coatomer subunit zeta-1	COPZ1
+	3.29163	-0.927134	Mitotic checkpoint protein BUB3	BUB3
+	2.47643	-0.926269	Poly(U)-binding-splicing factor PUF60	PUF60
	0.38712	-0.918441	Endophilin-B2	SH3GLB2
+	3.41433	-0.916293	Inhibitor of nuclear factor kappa-B kinase-interacting protein	IKBIP
	0.486571	-0.914848	G patch domain and KOW motifs-containing protein	GPKOW
+	2.42302	-0.914806	Eukaryotic translation initiation factor 3 subunit I	EIF3I
+	1.26697	-0.913006	Heterogeneous nuclear ribonucleoprotein A3	HNRNPA3
+	0.95775	-0.912652	Phosphoglycolate phosphatase	PGP
+	1.49674	-0.910947	Protein S100-A11;Protein S100-A11, N-terminally processed	S100A11
+	3.85159	-0.909664	Translationally-controlled tumor protein	TPT1
+	2.44346	-0.909492	ADP-sugar pyrophosphatase	NUDT5
+	2.44121	-0.909017	Inositol monophosphatase 1	IMPA1
	0.343528	-0.908158	Switch-associated protein 70	SWAP70
	0.679229	-0.904181	Thyroid receptor-interacting protein 6	TRIP6
+	3.91793	-0.900698	DnaJ homolog subfamily C member 9	DNAJC9
	0.645383	-0.899933	FK506-binding protein 15	FKBP15
	0.716468	-0.89736	Poly(A) polymerase alpha	PAPOLA
+	2.57731	-0.897117	Spermine synthase	SMS
+	2.1477	-0.890155	GRIP and coiled-coil domain-containing protein 2	GCC2
+	1.0042	-0.888821	tRNA (adenine(58)-N(1))-methyltransferase non-catalytic subunit TRM6	TRMT6
	0.748278	-0.886948	Heterogeneous nuclear ribonucleoprotein A/B	HNRNPAB
+	2.73152	-0.88224	Eukaryotic translation initiation factor 3 subunit F	EIF3F
+	2.50419	-0.87994	40S ribosomal protein S7	RPS7
	0.813125	-0.879582	C-terminal-binding protein 1	CTBP1
+	3.58472	-0.879386	Heterogeneous nuclear ribonucleoprotein L	HNRNPL
+	2.40952	-0.873303	Cell growth-regulating nucleolar protein	LYAR
+	2.03404	-0.87265	Double-stranded RNA-binding protein Staufen homolog 1	STAU1
	0.638241	-0.871152	RING finger protein 113A	RNF113A
+	4.71294	-0.868154	Heat shock protein HSP 90-alpha	HSP90AA1
+	1.91968	-0.863257	Cellular nucleic acid-binding protein	CNBP
+	2.05248	-0.862825	Eukaryotic translation initiation factor 6	EIF6
+	2.95203	-0.857084	N-alpha-acetyltransferase 10	NAA10
+	4.35762	-0.851191	Mitochondrial import inner membrane translocase subunit Tim8 A	TIMM8A
	0.615304	-0.850025	N-alpha-acetyltransferase 15, NatA auxiliary subunit	NAA15
+	2.46249	-0.850021	Plastin-2	LCP1
+	2.32146	-0.849906	Guanine nucleotide-binding protein subunit beta-2-like 1;Guanine nucleotide-binding protein subunit beta-2-like 1, N-terminally processed	GNB2L1
+	1.1662	-0.848815	Non-syndromic hearing impairment protein 5	DFNA5
+	2.33685	-0.847188	Deoxyhypusine hydroxylase	DOHH
+	4.08792	-0.845732	Serine-threonine kinase receptor-associated protein	STRAP
+	3.38917	-0.845245	Nucleosome assembly protein 1-like 4	NAP1L4
	0.822734	-0.84427	Ubiquitin carboxyl-terminal hydrolase 19	USP19
	0.397499	-0.8437	Egl nine homolog 1	EGLN1
+	2.1601	-0.841735	60S acidic ribosomal protein P2	RPLP2
	0.708559	-0.840622	ADP-ribosylation factor GTPase-activating protein 3	ARFGAP3
+	1.75365	-0.838257	Centrosomal protein of 170 kDa	CEP170
	0.30441	-0.837284	Acylamino-acid-releasing enzyme	APEH
+	2.69812	-0.832954	Prothymosin alpha;Prothymosin alpha, N-terminally processed;Thymosin alpha-1	PTMA
	0.703621	-0.832886	Membrane-associated guanylate kinase, WW and PDZ domain-containing protein 1	MAGI1
+	3.95652	-0.832376	GMP synthase [glutamine-hydrolyzing]	GMPS
	0.55911	-0.831933	CCR4-NOT transcription complex subunit 3	CNOT3
	0.749873	-0.826919	Apolipoprotein B-100;Apolipoprotein B-48	APOB
	0.703844	-0.822875	Importin-9	IPO9
	0.423368	-0.81975	Erlin-1	ERLIN1
+	1.14566	-0.815509	Ribose-phosphate pyrophosphokinase 1	PRPS1
+	1.92766	-0.811225	Proteasome activator complex subunit 2	PSME2
+	3.36298	-0.808596	Parathymosin	PTMS
	0.548316	-0.808544	Exportin-5	XPO5
+	2.02954	-0.808297	Lysine--tRNA ligase	KARS
+	1.92393	-0.806747	Protein phosphatase methylesterase 1	PPME1
+	2.98752	-0.803937	Ras GTPase-activating protein-binding protein 1	G3BP1
+	2.40299	-0.803744	Nuclear fragile X mental retardation-interacting protein 2	NUFIP2
+	4.25285	-0.803556	Protein arginine N-methyltransferase 5;Protein arginine N-methyltransferase 5, N-terminally processed	PRMT5
+	1.58754	-0.801535	Microtubule-associated protein 4	MAP4
+	3.13601	-0.800911	Actin-binding protein anillin	ANLN
+	2.04259	-0.798633	Protein S100-A6	S100A6
+	2.00749	-0.798293	Chloride intracellular channel protein 1	CLIC1
	0.420689	-0.797917	Transducin-like enhancer protein 3	TLE3
	0.642679	-0.793715	Isoleucine--tRNA ligase, cytoplasmic	IARS
+	3.59654	-0.790494	Heat shock protein HSP 90-beta	HSP90AB1
	0.609317	-0.790312	Nucleolar RNA helicase 2	DDX21
	0.290146	-0.788865	Protein C10	C12orf57
+	3.05327	-0.787495	Heterogeneous nuclear ribonucleoprotein K	HNRNPK
+	2.16474	-0.786123	SNARE-associated protein Snapin	SNAPIN
+	2.7755	-0.785555	Protein CYR61	CYR61
	0.357495	-0.782975	Replication factor C subunit 1	RFC1
+	2.19211	-0.782653	Replication initiator 1	REPIN1
	0.514782	-0.779976	26S proteasome non-ATPase regulatory subunit 5	PSMD5
	0.761652	-0.779374	Lon protease homolog, mitochondrial	LONP1
	0.840145	-0.7787	Tyrosine-protein kinase SgK223	SGK223
	0.381305	-0.77186	DNA mismatch repair protein Msh6	MSH6
+	2.59512	-0.769292	Eukaryotic translation initiation factor 3 subunit B	EIF3B
+	3.45228	-0.768424	Protein Niban	FAM129A
	0.227132	-0.76771	RING finger protein 214	RNF214
	0.6454	-0.767631	cAMP-dependent protein kinase catalytic subunit alpha	PRKACA
+	1.14188	-0.764964	Reticulocalbin-2	RCN2
+	2.08407	-0.764942	Peptidyl-prolyl cis-trans isomerase FKBP4;Peptidyl-prolyl cis-trans isomerase FKBP4, N-terminally processed	FKBP4
	0.766016	-0.761154	Mitotic-spindle organizing protein 1	MZT1
	0.581382	-0.760949	Protein sprouty homolog 4	SPRY4
+	1.22197	-0.759635	28S ribosomal protein S29, mitochondrial	DAP3
	0.405688	-0.758931	Synapse-associated protein 1	SYAP1
+	2.05419	-0.758893	Endoplasmic reticulum resident protein 44	ERP44
+	2.05842	-0.758669	High mobility group protein HMG-I/HMG-Y	HMGA1
	0.427997	-0.756124	Transmembrane emp24 domain-containing protein 9	TMED9
+	3.32854	-0.754091	RNA-binding protein FUS	FUS
	0.692592	-0.753101	28S ribosomal protein S22, mitochondrial	MRPS22
+	2.65058	-0.752419	Small acidic protein	SMAP
+	1.77718	-0.751291	Thioredoxin domain-containing protein 5	TXNDC5
+	4.77104	-0.749953	Sequestosome-1	SQSTM1
+	1.03639	-0.74979	Tyrosine-protein phosphatase non-receptor type 23	PTPN23
	0.493759	-0.748704	Trans-Golgi network integral membrane protein 2	TGOLN2
+	1.5027	-0.744517	DnaJ homolog subfamily C member 1	DNAJC1
+	3.14079	-0.744335	Proteasome subunit alpha type-3	PSMA3
	0.450075	-0.74372	tRNA-dihydrouridine(47) synthase [NAD(P)(+)]-like	DUS3L
+	3.6374	-0.741459	Secernin-1	SCRN1
	0.918088	-0.740813	Amidophosphoribosyltransferase	PPAT
	0.613709	-0.740717	General transcription factor IIE subunit 1	GTF2E1
+	2.79541	-0.735328	ATP-dependent RNA helicase DDX1	DDX1
+	2.32019	-0.735031	Regulator of nonsense transcripts 1	UPF1
+	1.62684	-0.730004	DnaJ homolog subfamily A member 1	DNAJA1
+	2.22021	-0.72841	Hsc70-interacting protein;Putative protein FAM10A5;Putative protein FAM10A4	ST13;ST13P5;ST13P4
	0.467527	-0.724973	CUGBP Elav-like family member 1	CELF1
	0.213601	-0.723323	Prohibitin-2	PHB2
	0.820412	-0.72305	Cytospin-A	SPECC1L
+	1.7106	-0.721776	Serine/threonine-protein kinase WNK1	WNK1
+	3.62342	-0.720024	Tropomyosin alpha-3 chain	TPM3
	0.312198	-0.719955	Receptor-type tyrosine-protein phosphatase eta	PTPRJ
+	1.38473	-0.719496	Eukaryotic translation initiation factor 3 subunit E	EIF3E
+	2.31409	-0.716998	La-related protein 1	LARP1
+	1.16315	-0.715033	5-nucleotidase	NT5E
+	2.24919	-0.714743	Prostaglandin E synthase 3	PTGES3
+	2.21099	-0.714032	ATPase ASNA1	ASNA1
+	1.26022	-0.71402	TIP41-like protein	TIPRL
+	1.91873	-0.711405	Peptidyl-prolyl cis-trans isomerase E	PPIE
+	2.5247	-0.707367	DNA fragmentation factor subunit alpha	DFFA
+	3.06228	-0.706651	Programmed cell death protein 5	PDCD5
+	2.17321	-0.703966	Heterogeneous nuclear ribonucleoprotein H;Heterogeneous nuclear ribonucleoprotein H, N-terminally processed	HNRNPH1
	0.924981	-0.702534	Tensin-3	TNS3
+	1.33335	-0.702074	High mobility group protein B2	HMGB2
+	3.89195	-0.700333	Tropomyosin alpha-4 chain	TPM4
+	2.61548	-0.698641	Nucleosome assembly protein 1-like 1	NAP1L1
	0.917035	-0.697351	Eukaryotic translation initiation factor 3 subunit H	EIF3H
+	1.75015	-0.695553	Plastin-1	PLS1
	0.310657	-0.694477	Ataxin-10	ATXN10
+	1.40726	-0.693713	Eukaryotic peptide chain release factor subunit 1	ETF1
+	3.04444	-0.693453	La-related protein 4B	LARP4B
+	1.66071	-0.693258	Regulator of G-protein signaling 10	RGS10
+	2.40485	-0.692077	Retrotransposon-derived protein PEG10	PEG10
	0.660001	-0.690409	Disabled homolog 2	DAB2
+	1.98445	-0.689733	Protein PRRC2A	PRRC2A
+	1.30504	-0.689118	Rho guanine nucleotide exchange factor 2	ARHGEF2
	0.284006	-0.688326	U4/U6 small nuclear ribonucleoprotein Prp3	PRPF3
+	2.76527	-0.688002
	0.81096	-0.686628	CCR4-NOT transcription complex subunit 1	CNOT1
+	1.91054	-0.685839	Hematological and neurological expressed 1 protein;Hematological and neurological expressed 1 protein, N-terminally processed	HN1
+	2.4553	-0.683894	RNA-binding protein 39	RBM39
+	1.17436	-0.679342	Eukaryotic initiation factor 4A-III;Eukaryotic initiation factor 4A-III, N-terminally processed	EIF4A3
+	1.0006	-0.671978	Ras GTPase-activating protein 1	RASA1
+	2.82171	-0.670536	Heterogeneous nuclear ribonucleoprotein D0	HNRNPD
	0.721106	-0.669713	Proline-rich protein PRCC	PRCC
	0.656769	-0.667845	Glycogen phosphorylase, liver form	PYGL
+	1.04566	-0.665451	Golgin subfamily A member 3	GOLGA3
	0.269885	-0.665195	26S proteasome non-ATPase regulatory subunit 7	PSMD7
+	1.50355	-0.660618	Protein HEXIM1	HEXIM1
+	1.82414	-0.659715	Cold shock domain-containing protein E1	CSDE1
	0.430537	-0.657879	Hypoxia-inducible factor 1-alpha inhibitor	HIF1AN
	0.656519	-0.654974	RNA polymerase II-associated factor 1 homolog	PAF1
+	3.32382	-0.653093	Ran GTPase-activating protein 1	RANGAP1
+	1.98173	-0.652656	Syntenin-1	SDCBP
+	2.79706	-0.650761	Protein PRRC2C	PRRC2C
+	2.44712	-0.649817	60S ribosomal protein L11	RPL11
+	3.39273	-0.647277	Putative RNA-binding protein Luc7-like 2	LUC7L2
+	1.41758	-0.647033	Exportin-T	XPOT
+	1.96013	-0.645085	Translocation protein SEC63 homolog	SEC63
+	2.39425	-0.642707	Guanine nucleotide-binding protein G(I)/G(S)/G(T) subunit beta-1	GNB1
+	1.5301	-0.642658	Serine/threonine-protein kinase TAO3	TAOK3
+	2.08248	-0.641505	LDLR chaperone MESD	MESDC2
	0.413229	-0.640141	Liprin-alpha-1	PPFIA1
	0.258049	-0.63705	Mitochondrial import receptor subunit TOM40 homolog	TOMM40
+	2.64737	-0.635991	Heat shock cognate 71 kDa protein	HSPA8
+	2.34657	-0.635549	Suppressor of G2 allele of SKP1 homolog	SUGT1
	0.882996	-0.63461	Dolichyl-diphosphooligosaccharide--protein glycosyltransferase subunit 2	RPN2
	0.592612	-0.630937	Bromodomain-containing protein 4	BRD4
	0.48326	-0.630761	Regulator of chromosome condensation	RCC1
+	1.50208	-0.630714	Calcineurin B homologous protein 1	CHP1
+	2.47759	-0.629528	Calcyclin-binding protein	CACYBP
+	2.98256	-0.627661	Eukaryotic translation initiation factor 3 subunit C;Eukaryotic translation initiation factor 3 subunit C-like protein	EIF3C;EIF3CL
+	3.11491	-0.625555	Tubulin beta chain	TUBB
+	5.70787	-0.624894	Glyceraldehyde-3-phosphate dehydrogenase	GAPDH
	0.622014	-0.624705	Translocon-associated protein subunit gamma	SSR3
+	1.20377	-0.622664	Amyloid beta A4 precursor protein-binding family B member 1-interacting protein	APBB1IP
	0.571746	-0.621339	RalBP1-associated Eps domain-containing protein 1	REPS1
	0.878682	-0.621269	Ras-related protein Rab-21	RAB21
	0.581319	-0.619212	Pre-rRNA-processing protein TSR1 homolog	TSR1
	0.313676	-0.618765	Secretory carrier-associated membrane protein 1	SCAMP1
	0.682391	-0.618261	ER membrane protein complex subunit 1	EMC1
+	4.67266	-0.614304	Band 4.1-like protein 2	EPB41L2
+	1.96811	-0.613361	Methionine--tRNA ligase, cytoplasmic	MARS
	0.537566	-0.612134	E2/E3 hybrid ubiquitin-protein ligase UBE2O	UBE2O
+	2.43708	-0.611629	Eukaryotic translation initiation factor 2 subunit 3;Putative eukaryotic translation initiation factor 2 subunit 3-like protein	EIF2S3;EIF2S3L
+	3.39262	-0.611403	U1 small nuclear ribonucleoprotein 70 kDa	SNRNP70
+	1.69262	-0.609451	Glutamate--cysteine ligase regulatory subunit	GCLM
	0.339506	-0.608742	Ras-related protein Rab-10	RAB10
+	2.93619	-0.607553	Adipocyte plasma membrane-associated protein	APMAP
+	2.08486	-0.606337	Calpain small subunit 1	CAPNS1
+	1.79522	-0.605427	Proteasome subunit beta type-6	PSMB6
+	2.33676	-0.604364	Condensin complex subunit 2	NCAPH
	0.514159	-0.60313	Copper chaperone for superoxide dismutase	CCS
+	1.13136	-0.603001	Serine/threonine-protein kinase PAK 1	PAK1
+	4.13305	-0.60242	Glucosidase 2 subunit beta	PRKCSH
+	1.54314	-0.599503	Eukaryotic translation initiation factor 5	EIF5
	0.677757	-0.599068	Zinc finger protein 511	ZNF511
+	2.65593	-0.598197	60S acidic ribosomal protein P0;60S acidic ribosomal protein P0-like	RPLP0;RPLP0P6
+	1.35055	-0.595482	U1 small nuclear ribonucleoprotein A	SNRPA
+	2.65218	-0.595158	Fatty acid-binding protein, epidermal	FABP5
+	1.97012	-0.593344	Eukaryotic translation initiation factor 3 subunit D	EIF3D
+	3.04233	-0.591963	40S ribosomal protein SA	RPSA
+	2.50161	-0.589359	Heat shock 70 kDa protein 4L	HSPA4L
+	1.29175	-0.589245	SEC23-interacting protein	SEC23IP
+	3.34794	-0.587966	GTP-binding nuclear protein Ran	RAN
+	1.66837	-0.586203	Lymphokine-activated killer T-cell-originated protein kinase	PBK
+	1.46828	-0.586077	Core-binding factor subunit beta	CBFB
	0.456951	-0.585852	Protein DDI1 homolog 2	DDI2
	0.451164	-0.585504	Epidermal growth factor receptor substrate 15	EPS15
+	1.87316	-0.585263	Methionine aminopeptidase 2	METAP2
+	1.42081	-0.584057	Glutaminase kidney isoform, mitochondrial	GLS
	0.584536	-0.581882	MMS19 nucleotide excision repair protein homolog	MMS19
+	1.37418	-0.58008	RNA polymerase II-associated protein 3	RPAP3
	0.957546	-0.574912	Probable cytosolic iron-sulfur protein assembly protein CIAO1	CIAO1
+	2.774	-0.573889	T-complex protein 1 subunit zeta	CCT6A
	0.929119	-0.572813	Thioredoxin	TXN
	0.643341	-0.570589	Serine/threonine-protein kinase PLK1	PLK1
+	1.36289	-0.569125	Nucleolysin TIAR	TIAL1
+	2.35747	-0.56772	Serine/threonine-protein phosphatase 2A 65 kDa regulatory subunit A alpha isoform	PPP2R1A
+	2.60745	-0.5672	Inosine-5-monophosphate dehydrogenase 2	IMPDH2
+	1.50757	-0.564271	Cell division cycle 5-like protein	CDC5L
+	1.32421	-0.558627	Disks large-associated protein 5	DLGAP5
+	1.5745	-0.557739	Histone-lysine N-methyltransferase SETD7	SETD7
+	1.66067	-0.557479	Protein FRG1	FRG1
+	2.81383	-0.554459	Protein RCC2	RCC2
+	2.45553	-0.554138	Gamma-enolase	ENO2
	0.855507	-0.553363	Heterogeneous nuclear ribonucleoprotein D-like	HNRNPDL
+	2.53843	-0.552579	Tubulin beta-4B chain	TUBB4B
+	2.65581	-0.552118	26S proteasome non-ATPase regulatory subunit 3	PSMD3
+	1.92659	-0.551613	T-complex protein 1 subunit alpha	TCP1
+	1.5311	-0.55081	Mitochondrial intermembrane space import and assembly protein 40	CHCHD4
+	2.01729	-0.549989	Heat shock protein beta-1	HSPB1
	0.406719	-0.547656	Protein PAXX	C9orf142
+	2.24977	-0.545429	26S proteasome non-ATPase regulatory subunit 11	PSMD11
+	1.82806	-0.544478	Thioredoxin-related transmembrane protein 1	TMX1
+	1.72819	-0.543859	Ras-related protein Rap-1b;Ras-related protein Rap-1b-like protein	RAP1B
	0.226399	-0.54385	Cytoplasmic FMR1-interacting protein 1;Cytoplasmic FMR1-interacting protein 2	CYFIP1;CYFIP2
+	1.97492	-0.543392	Peroxisomal biogenesis factor 19	PEX19
+	3.87629	-0.542054	39S ribosomal protein L12, mitochondrial	MRPL12
	0.269675	-0.539582	Striatin-3	STRN3
+	1.67498	-0.539512	Elongation factor Tu, mitochondrial	TUFM
+	2.45175	-0.538067	Serpin H1	SERPINH1
+	2.75251	-0.537841	WW domain-binding protein 11	WBP11
	0.645246	-0.537287	E3 ubiquitin-protein ligase RNF126	RNF126
+	3.29695	-0.536748	Nuclear autoantigenic sperm protein	NASP
+	1.5027	-0.53614	Transcription elongation factor B polypeptide 1	TCEB1
	1.00212	-0.535745	tRNA (cytosine(34)-C(5))-methyltransferase	NSUN2
+	2.44467	-0.533518	ATP-binding cassette sub-family F member 1	ABCF1
	0.594731	-0.530769	MAGUK p55 subfamily member 6	MPP6
	0.634647	-0.530142	2-oxoglutarate dehydrogenase, mitochondrial	OGDH
	0.118227	-0.526538	Receptor expression-enhancing protein 5	REEP5
	0.831063	-0.526105	DNA replication licensing factor MCM2	MCM2
+	1.92046	-0.525145	Septin-7	SEPT7
	0.482152	-0.522394	Cell surface glycoprotein MUC18	MCAM
	0.338488	-0.520686	Pyrroline-5-carboxylate reductase 1, mitochondrial	PYCR1
+	3.78582	-0.5204	T-complex protein 1 subunit theta	CCT8
	0.919419	-0.519313	Thioredoxin domain-containing protein 17	TXNDC17
+	1.67926	-0.519241	Eukaryotic translation initiation factor 1;Eukaryotic translation initiation factor 1b	EIF1;EIF1B
+	2.76081	-0.518709	Neutral amino acid transporter B(0)	SLC1A5
	0.757542	-0.517778	Zinc finger CCCH domain-containing protein 4	ZC3H4
+	3.58049	-0.516884	Interleukin enhancer-binding factor 3	ILF3
	0.710925	-0.514797	Exosome complex component RRP42	EXOSC7
+	1.66158	-0.513709	Protein SMG9	SMG9
+	2.53016	-0.510749	Farnesyl pyrophosphate synthase	FDPS
	0.497533	-0.51035	WAS/WASL-interacting protein family member 1	WIPF1
	0.21735	-0.509908	Reticulon-3	RTN3
+	1.44139	-0.507804	Forkhead box protein K1	FOXK1
	0.722482	-0.502825	DNA polymerase epsilon subunit 3	POLE3
+	1.40759	-0.502555	Charged multivesicular body protein 5	CHMP5
+	1.66582	-0.501939	DNA damage-binding protein 1	DDB1
+	2.48476	-0.499685	Adenylyl cyclase-associated protein 1	CAP1
+	2.56655	-0.499273	4F2 cell-surface antigen heavy chain	SLC3A2
+	1.91239	-0.498812	Leucine-rich repeat-containing protein 47	LRRC47
	0.714106	-0.498695	Protein canopy homolog 2	CNPY2
+	2.19398	-0.496908	Trifunctional purine biosynthetic protein adenosine-3;Phosphoribosylamine--glycine ligase;Phosphoribosylformylglycinamidine cyclo-ligase;Phosphoribosylglycinamide formyltransferase	GART
+	2.0265	-0.496872	Interleukin enhancer-binding factor 2	ILF2
	0.293562	-0.496717	RNA-binding protein 27	RBM27
	0.55744	-0.49247	WD repeat and HMG-box DNA-binding protein 1	WDHD1
+	1.77383	-0.492426	40S ribosomal protein S16	RPS16
+	2.73313	-0.489129	Transcriptional coactivator YAP1	YAP1
+	2.84494	-0.487211	26S protease regulatory subunit 4	PSMC1
+	1.12853	-0.486606	Platelet-activating factor acetylhydrolase IB subunit beta	PAFAH1B2
	0.422158	-0.486316	Differentially expressed in FDCP 6 homolog	DEF6
	1.0781	-0.48618	Clathrin light chain B	CLTB
	0.638226	-0.484649	ATP-dependent 6-phosphofructokinase, muscle type	PFKM
+	1.68928	-0.482714	Citrate synthase, mitochondrial	CS
	0.987871	-0.481895	Pericentriolar material 1 protein	PCM1
	0.786703	-0.481634	Signal transducer and activator of transcription 3	STAT3
	0.957475	-0.481504	Biliverdin reductase A	BLVRA
+	1.45437	-0.481079	Ribonucleoside-diphosphate reductase large subunit	RRM1
+	1.48019	-0.478984	Proteasome subunit alpha type-6	PSMA6
+	1.50361	-0.478661	Coiled-coil domain-containing protein 124	CCDC124
	0.745608	-0.476269	Nuclear factor of activated T-cells, cytoplasmic 2	NFATC2
+	2.51408	-0.475726	Eukaryotic initiation factor 4A-I	EIF4A1
+	3.24583	-0.472463	Triosephosphate isomerase	TPI1
+	2.07093	-0.470217	Heterogeneous nuclear ribonucleoproteins A2/B1	HNRNPA2B1
	0.172505	-0.470148	Importin subunit alpha-7	KPNA6
	0.956161	-0.469365	Actin-like protein 6A	ACTL6A
	0.497288	-0.467163	Pleckstrin homology-like domain family B member 1	PHLDB1
	0.177556	-0.465281	Toll-interacting protein	TOLLIP
+	1.16874	-0.465061	Glucosamine 6-phosphate N-acetyltransferase	GNPNAT1
+	2.45767	-0.465029	Leucine-rich repeat-containing protein 59	LRRC59
+	2.38921	-0.464299	Proteasome activator complex subunit 3	PSME3
	0.162232	-0.462686	Caspase-3;Caspase-3 subunit p17;Caspase-3 subunit p12	CASP3
+	2.40371	-0.460459	T-complex protein 1 subunit delta	CCT4
+	2.83254	-0.459119	BAG family molecular chaperone regulator 3	BAG3
+	1.50651	-0.45752	Serine hydroxymethyltransferase, mitochondrial	SHMT2
	0.705968	-0.457253	LIM domain-containing protein 1	LIMD1
	0.347302	-0.456607	RRP12-like protein	RRP12
+	1.27507	-0.456456	26S protease regulatory subunit 6B	PSMC4
+	1.40147	-0.453777	Coiled-coil domain-containing protein 12	CCDC12
	1.0311	-0.453683	AP-2 complex subunit beta	AP2B1
+	2.0989	-0.453581	CD59 glycoprotein	CD59
+	2.04546	-0.452824	Protein phosphatase 1G	PPM1G
+	2.01216	-0.451844	Threonine--tRNA ligase, cytoplasmic	TARS
+	1.84711	-0.451302	Asparagine synthetase [glutamine-hydrolyzing]	ASNS
	0.946983	-0.451054	Purine nucleoside phosphorylase	PNP
	0.325086	-0.450753	Serine/threonine-protein kinase N2	PKN2
+	1.53632	-0.449436	Cullin-associated NEDD8-dissociated protein 1	CAND1
+	1.56314	-0.448442	40S ribosomal protein S18	RPS18
+	1.18683	-0.447913	Cdc42 effector protein 4	CDC42EP4
+	1.5316	-0.444927	3(2),5-bisphosphate nucleotidase 1	BPNT1
+	1.32687	-0.444923	Proteasome subunit beta type-2	PSMB2
	0.284286	-0.444003	Bifunctional 3-phosphoadenosine 5-phosphosulfate synthase 2;Sulfate adenylyltransferase;Adenylyl-sulfate kinase	PAPSS2
	0.45096	-0.44338	Splicing regulatory glutamine/lysine-rich protein 1	SREK1
+	1.9527	-0.443261	Leucine-rich PPR motif-containing protein, mitochondrial	LRPPRC
+	1.56797	-0.442528	Endothelial cell-selective adhesion molecule	ESAM
+	1.17344	-0.438448	Histone-binding protein RBBP4	RBBP4
+	2.74034	-0.436979	Elongation factor 1-delta	EEF1D
	1.05324	-0.436823	Alanine--tRNA ligase, cytoplasmic	AARS
+	1.47478	-0.435392	Coiled-coil domain-containing protein 50	CCDC50
+	3.57772	-0.434271	Heterogeneous nuclear ribonucleoprotein M	HNRNPM
	0.680482	-0.429597	Signal recognition particle receptor subunit alpha	SRPR
	0.68633	-0.429473	Eukaryotic translation initiation factor 3 subunit L	EIF3L
+	1.32214	-0.428878	Transportin-1	TNPO1
+	1.63644	-0.427389	Ubiquitin carboxyl-terminal hydrolase 5	USP5
+	1.59801	-0.425988	Fos-related antigen 1	FOSL1
	0.799419	-0.42288	Cdc42 effector protein 3	CDC42EP3
+	3.21183	-0.422391	Far upstream element-binding protein 1	FUBP1
	1.12478	-0.421165	Coronin-1C	CORO1C
	0.392481	-0.42056	Synembryn-A	RIC8A
+	1.29616	-0.419387	PEST proteolytic signal-containing nuclear protein	PCNP
	0.134971	-0.419177	Tubulin beta-6 chain	TUBB6
	0.814186	-0.418079	Rab GTPase-binding effector protein 1	RABEP1
+	1.80643	-0.417846	DNA (cytosine-5)-methyltransferase 1	DNMT1
+	3.17473	-0.417799	Serine/threonine-protein kinase N1	PKN1
+	1.4888	-0.414783	Serine/arginine-rich splicing factor 11	SRSF11
+	2.27418	-0.413712	Acidic leucine-rich nuclear phosphoprotein 32 family member A	ANP32A
+	2.40937	-0.411825	Aminoacyl tRNA synthase complex-interacting multifunctional protein 1;Endothelial monocyte-activating polypeptide 2	AIMP1
	0.575622	-0.410508	Envoplakin	EVPL
	1.11968	-0.406631	Nuclear protein localization protein 4 homolog	NPLOC4
	0.208526	-0.405649	Apoptosis inhibitor 5	API5
+	1.24706	-0.404272	Kanadaptin	SLC4A1AP
+	1.69032	-0.401885	Phosphorylated adapter RNA export protein	PHAX
+	1.62486	-0.401516	Cysteine--tRNA ligase, cytoplasmic	CARS
	0.354087	-0.399692	Hsp70-binding protein 1	HSPBP1
	1.01293	-0.397994	Probable RNA-binding protein EIF1AD	EIF1AD
	0.624155	-0.397898	Nuclear RNA export factor 1	NXF1
+	2.14789	-0.39775	Hsp90 co-chaperone Cdc37;Hsp90 co-chaperone Cdc37, N-terminally processed	CDC37
+	1.66918	-0.397542	Heat shock protein 105 kDa	HSPH1
	0.217057	-0.397399	Golgin subfamily A member 2	GOLGA2
	0.265422	-0.397006	Nucleus accumbens-associated protein 1	NACC1
+	1.40448	-0.395881	Protein PAT1 homolog 1	PATL1
+	1.24687	-0.395117	Nucleoporin Nup43	NUP43
	0.300724	-0.392548	Emerin	EMD
+	2.23271	-0.392385	Ataxin-2-like protein	ATXN2L
	0.577671	-0.392019	7SK snRNA methylphosphate capping enzyme	MEPCE
+	2.61977	-0.391317	ATP synthase subunit beta, mitochondrial	ATP5B
	0.73518	-0.39131	NHL repeat-containing protein 2	NHLRC2
+	1.35441	-0.387224	Protein Red	IK
	0.898147	-0.385995	Chromatin complexes subunit BAP18	BAP18
	1.07252	-0.385966	Ataxin-2	ATXN2
+	1.75217	-0.385197	Inorganic pyrophosphatase	PPA1
+	1.40771	-0.380898	Prohibitin	PHB
+	1.32972	-0.380316	T-complex protein 1 subunit epsilon	CCT5
	0.282294	-0.37948	1,4-alpha-glucan-branching enzyme	GBE1
	0.625462	-0.377741	Bystin	BYSL
	1.24718	-0.376718	High mobility group protein B3	HMGB3
	0.386634	-0.374721	Mevalonate kinase	MVK
+	1.80537	-0.374414	GrpE protein homolog 1, mitochondrial	GRPEL1
+	2.1589	-0.371908	Protein PBDC1	PBDC1
+	1.82845	-0.371164	Transitional endoplasmic reticulum ATPase	VCP
+	1.7622	-0.370928	Protein phosphatase 1 regulatory subunit 11	PPP1R11
+	1.44466	-0.369798	14-3-3 protein zeta/delta	YWHAZ
	0.948426	-0.369456	V-type proton ATPase subunit G 1;V-type proton ATPase subunit G 2	ATP6V1G1;ATP6V1G2
	0.280367	-0.368922	Disintegrin and metalloproteinase domain-containing protein 10	ADAM10
+	2.42847	-0.366747	Ubiquitin-associated protein 2-like	UBAP2L
	0.691284	-0.365869	Protein S100-A16	S100A16
+	1.82731	-0.364419	Heat shock 70 kDa protein 4	HSPA4
	1.18585	-0.364385	TSC22 domain family protein 4	TSC22D4
+	1.52109	-0.364279	Importin subunit beta-1	KPNB1
+	2.11753	-0.364026	Endophilin-A2	SH3GL1
+	1.34457	-0.364	Macrophage-capping protein	CAPG
+	1.89325	-0.363795	60S ribosomal protein L10a	RPL10A
	1.23231	-0.363707	Growth factor receptor-bound protein 2	GRB2
+	2.72235	-0.363489	tRNA-splicing ligase RtcB homolog	RTCB
	0.564946	-0.361945	Protein phosphatase 1F	PPM1F
+	2.8605	-0.358219	Tetratricopeptide repeat protein 1	TTC1
+	2.26654	-0.357529	Endoplasmin	HSP90B1
+	2.55279	-0.355019	Radixin	RDX
	0.665736	-0.354035	Glycogen phosphorylase, brain form	PYGB
+	1.44912	-0.353702	UV excision repair protein RAD23 homolog B	RAD23B
+	1.69875	-0.352851	Septin-9	SEPT9
	1.00136	-0.35265	Squamous cell carcinoma antigen recognized by T-cells 3	SART3
	0.744866	-0.352596	Acyl carrier protein, mitochondrial	NDUFAB1
	0.306874	-0.352563	DnaJ homolog subfamily C member 3	DNAJC3
+	2.1956	-0.352186	Arginine--tRNA ligase, cytoplasmic	RARS
	0.608381	-0.35216	Dynactin subunit 4	DCTN4
	0.283968	-0.351634	ATP-dependent Clp protease ATP-binding subunit clpX-like, mitochondrial	CLPX
+	1.68896	-0.350713	40S ribosomal protein S5;40S ribosomal protein S5, N-terminally processed	RPS5
+	2.41736	-0.350531	Transcription intermediary factor 1-beta	TRIM28
+	2.44158	-0.350358	Elongation factor 1-beta	EEF1B2
	1.08487	-0.348658	SH3 domain-binding glutamic acid-rich-like protein 3	SH3BGRL3
	0.56019	-0.348558	Alpha-parvin	PARVA
	1.15923	-0.34831	Astrocytic phosphoprotein PEA-15	PEA15
+	2.47918	-0.34821	STE20-like serine/threonine-protein kinase	SLK
	0.717221	-0.346144	Myotrophin	MTPN
	0.505738	-0.34533	Transcription initiation factor TFIID subunit 8	TAF8
+	2.79676	-0.34531	Protein CDV3 homolog	CDV3
+	1.93742	-0.344235	Aspartate--tRNA ligase, cytoplasmic	DARS
+	2.41639	-0.342842	Transcription elongation factor A protein 1	TCEA1
	1.31424	-0.342456	Eukaryotic translation initiation factor 3 subunit J	EIF3J
	0.434575	-0.341281	Small nuclear ribonucleoprotein-associated proteins B and B;Small nuclear ribonucleoprotein-associated protein N	SNRPB;SNRPN
	0.938043	-0.340069	Sialic acid synthase	NANS
	0.742448	-0.334094	Pentatricopeptide repeat domain-containing protein 3, mitochondrial	PTCD3
+	1.77798	-0.333621	Exportin-2	CSE1L
	0.787191	-0.331495	Negative elongation factor A	NELFA
	0.755908	-0.328698	Interferon-induced protein with tetratricopeptide repeats 3	IFIT3
	1.08201	-0.328491	Small glutamine-rich tetratricopeptide repeat-containing protein alpha	SGTA
	1.30298	-0.32783	Transcription elongation factor B polypeptide 2	TCEB2
+	1.61349	-0.327721	Transcription elongation factor SPT5	SUPT5H
	0.906076	-0.323037	DnaJ homolog subfamily A member 2	DNAJA2
+	1.45779	-0.322589	Ubiquitin-conjugating enzyme E2 T	UBE2T
+	1.67994	-0.32222	Septin-2	SEPT2
	1.01675	-0.319838	Protein phosphatase 1 regulatory subunit 14B	PPP1R14B
+	2.82884	-0.31959	Replication protein A 70 kDa DNA-binding subunit;Replication protein A 70 kDa DNA-binding subunit, N-terminally processed	RPA1
	1.10514	-0.316975	Laminin subunit beta-3	LAMB3
	0.328573	-0.316381	B-cell receptor-associated protein 31	BCAP31
+	2.0211	-0.315634	T-complex protein 1 subunit beta	CCT2
	1.1828	-0.313863	BAG family molecular chaperone regulator 2	BAG2
	0.269979	-0.313654	Zinc finger protein 598	ZNF598
+	2.07759	-0.311794	RNA-binding motif protein, X chromosome;RNA-binding motif protein, X chromosome, N-terminally processed;RNA binding motif protein, X-linked-like-1	RBMX;RBMXL1
+	2.33	-0.311335	Acetyl-CoA acetyltransferase, mitochondrial	ACAT1
+	2.37215	-0.310057	Stress-70 protein, mitochondrial	HSPA9
+	2.13036	-0.308478	Golgi resident protein GCP60	ACBD3
	0.444392	-0.307957	Zinc finger CCCH domain-containing protein 15	ZC3H15
	0.588769	-0.306367	ATP-binding cassette sub-family F member 3	ABCF3
	0.994172	-0.305894	Sperm-associated antigen 5	SPAG5
	0.861823	-0.303615	Vacuolar protein sorting-associated protein 26A	VPS26A
	0.942515	-0.302952	Probable ATP-dependent RNA helicase DDX46	DDX46
	0.532132	-0.302474	Protein SDE2 homolog	SDE2
+	1.84389	-0.301862	Alpha-enolase	ENO1
	1.42586	-0.301463	COP9 signalosome complex subunit 8	COPS8
	0.788527	-0.300851	Nitric oxide synthase-interacting protein	NOSIP
	0.962125	-0.299412	T-complex protein 1 subunit eta	CCT7
+	1.53288	-0.296542	Protein transport protein Sec31A	SEC31A
	1.00642	-0.295568	26S proteasome non-ATPase regulatory subunit 9	PSMD9
	0.691193	-0.294171	ATP-binding cassette sub-family E member 1	ABCE1
	1.12984	-0.293902	14-3-3 protein eta	YWHAH
+	1.68407	-0.29097	26S protease regulatory subunit 10B	PSMC6
	0.464521	-0.289498	Death domain-associated protein 6	DAXX
	0.252667	-0.287947	Serine/threonine-protein phosphatase 4 catalytic subunit	PPP4C
+	1.80147	-0.287021	14-3-3 protein sigma	SFN
+	1.67617	-0.286862	RuvB-like 1	RUVBL1
	1.56551	-0.283612	Phosphoglucomutase-1	PGM1
+	1.75106	-0.282417	Leukotriene A-4 hydrolase	LTA4H
	0.088817	-0.281932	Barrier-to-autointegration factor;Barrier-to-autointegration factor, N-terminally processed	BANF1
	0.772887	-0.2819	Zinc finger Ran-binding domain-containing protein 2	ZRANB2
	0.200948	-0.281716	Protein FAM107B	FAM107B
	0.826468	-0.279703	Cystatin-B	CSTB
+	1.86733	-0.279522	Vacuolar protein sorting-associated protein 35	VPS35
+	1.9287	-0.279016	Elongation factor 2	EEF2
+	1.94605	-0.277617	HIV Tat-specific factor 1	HTATSF1
	0.506384	-0.277417	Pleckstrin homology domain-containing family A member 5	PLEKHA5
+	1.65655	-0.276503	Histone-binding protein RBBP7	RBBP7
	0.810809	-0.275019	Fructose-bisphosphate aldolase C	ALDOC
	0.554485	-0.274971	SWI/SNF-related matrix-associated actin-dependent regulator of chromatin subfamily E member 1	SMARCE1
	1.61686	-0.274126	Eukaryotic translation initiation factor 3 subunit A	EIF3A
	1.58945	-0.271977	Kinesin light chain 1	KLC1
+	1.72761	-0.270517	6-phosphogluconate dehydrogenase, decarboxylating	PGD
	0.943412	-0.270126	High mobility group protein B1	HMGB1
	0.19713	-0.268979	DNA polymerase delta subunit 2	POLD2
	1.20963	-0.268871	Nucleolar protein 3	NOL3
+	3.17356	-0.265846	14-3-3 protein theta	YWHAQ
	1.11132	-0.265621	26S proteasome non-ATPase regulatory subunit 12	PSMD12
	1.62372	-0.265223	26S proteasome non-ATPase regulatory subunit 2	PSMD2
	0.948037	-0.264258	Carbonyl reductase [NADPH] 3	CBR3
+	1.96246	-0.263585	Cleavage and polyadenylation specificity factor subunit 6	CPSF6
	1.08112	-0.262301	NSFL1 cofactor p47	NSFL1C
	1.73542	-0.261724	Tight junction protein ZO-2	TJP2
	0.857148	-0.261658	Adenine phosphoribosyltransferase	APRT
	0.747364	-0.260955	V-type proton ATPase catalytic subunit A	ATP6V1A
	0.968122	-0.26072	Ras-related protein Rab-2A	RAB2A
	0.538469	-0.259958	Long-chain-fatty-acid--CoA ligase 5	ACSL5
	1.02538	-0.258678	F-actin-capping protein subunit alpha-2	CAPZA2
	0.550241	-0.256489	E3 ubiquitin-protein ligase TRIM32	TRIM32
	1.22346	-0.253569	Poly(rC)-binding protein 2	PCBP2
	0.561759	-0.250737	Peptidyl-prolyl cis-trans isomerase FKBP5;Peptidyl-prolyl cis-trans isomerase FKBP5, N-terminally processed	FKBP5
	0.621403	-0.250654	Dolichyl-diphosphooligosaccharide--protein glycosyltransferase subunit 1	RPN1
	0.648322	-0.249901	PDZ domain-containing protein GIPC1	GIPC1
	0.644937	-0.249084	Protein TFG	TFG
	0.930417	-0.24823	Heat shock protein 75 kDa, mitochondrial	TRAP1
	1.79249	-0.248025	Paraspeckle component 1	PSPC1
	1.21063	-0.247316	Glutathione reductase, mitochondrial	GSR
	1.62679	-0.24238	ELKS/Rab6-interacting/CAST family member 1	ERC1
	0.923169	-0.241971	Clathrin heavy chain 1	CLTC
	0.306359	-0.241459	Calpain-1 catalytic subunit	CAPN1
	0.538609	-0.241036	Glutamine--fructose-6-phosphate aminotransferase [isomerizing] 1	GFPT1
+	2.79994	-0.240115	Chloride intracellular channel protein 4	CLIC4
	1.14857	-0.239449	Clathrin light chain A	CLTA
	0.181308	-0.238717	Clustered mitochondria protein homolog	CLUH
	0.666198	-0.238356	Signal transducer and activator of transcription 1-alpha/beta	STAT1
	0.84088	-0.236779	Synaptojanin-2	SYNJ2
	1.21189	-0.23602	Calumenin	CALU
	0.677699	-0.235542	Eukaryotic translation initiation factor 4 gamma 1	EIF4G1
	1.64432	-0.235457	Thioredoxin reductase 1, cytoplasmic	TXNRD1
	1.06824	-0.234494	Developmentally-regulated GTP-binding protein 1	DRG1
+	2.68676	-0.233325	Hypoxia up-regulated protein 1	HYOU1
	1.04226	-0.228465	Ran-binding protein 3	RANBP3
+	2.22038	-0.227687	Serine/threonine-protein kinase 10	STK10
	0.687601	-0.227586	Copine-3	CPNE3
	1.08214	-0.227317	ERO1-like protein alpha	ERO1L
	0.879419	-0.226892	Torsin-1A-interacting protein 2	TOR1AIP2
	0.179894	-0.225922	Peptidyl-prolyl cis-trans isomerase CWC27 homolog	CWC27
	0.43775	-0.224035	Glutathione S-transferase omega-1	GSTO1
	0.772113	-0.220186	TATA element modulatory factor	TMF1
	1.18496	-0.218822	Transferrin receptor protein 1;Transferrin receptor protein 1, serum form	TFRC
	0.529152	-0.21821	Extended synaptotagmin-1	ESYT1
	0.749695	-0.218038	Galactokinase	GALK1
	0.660568	-0.216308	Negative elongation factor E	NELFE
	0.964475	-0.216219	Prefoldin subunit 4	PFDN4
	1.259	-0.215395	T-complex protein 1 subunit gamma	CCT3
	0.725133	-0.213369	N(G),N(G)-dimethylarginine dimethylaminohydrolase 1	DDAH1
	0.77011	-0.211557	OTU domain-containing protein 4	OTUD4
	1.86763	-0.211058	Peroxiredoxin-1	PRDX1
	0.464986	-0.210719	Tubulin--tyrosine ligase-like protein 12	TTLL12
	0.767178	-0.210252	CAD protein;Glutamine-dependent carbamoyl-phosphate synthase;Aspartate carbamoyltransferase;Dihydroorotase	CAD
	1.3015	-0.210073	Kinesin-1 heavy chain	KIF5B
	1.38712	-0.207785	Cyclin-dependent kinase 1	CDK1
+	3.10488	-0.207545	Prefoldin subunit 2	PFDN2
	1.25871	-0.207167	60S ribosomal protein L5	RPL5
	1.47372	-0.207111	Replication factor C subunit 4	RFC4
	0.490415	-0.20601	3-hydroxyacyl-CoA dehydrogenase type-2	HSD17B10
	0.351027	-0.205788	Tripeptidyl-peptidase 2	TPP2
	0.779878	-0.204316	Proteasome subunit alpha type-7	PSMA7
	0.146678	-0.20378	Succinate dehydrogenase [ubiquinone] iron-sulfur subunit, mitochondrial	SDHB
	1.44537	-0.203412	PDZ and LIM domain protein 1	PDLIM1
	0.463926	-0.203292	ATP-dependent RNA helicase DDX19B;ATP-dependent RNA helicase DDX19A	DDX19B;DDX19A
	1.06649	-0.202379	Alpha-2-macroglobulin receptor-associated protein	LRPAP1
	0.390919	-0.201909	Melanoma inhibitory activity protein 3	MIA3
	0.812071	-0.201628	Neutral alpha-glucosidase AB	GANAB
	1.10695	-0.201392	Glucocorticoid receptor	NR3C1
	0.886278	-0.200965	Glycine--tRNA ligase	GARS
	0.439209	-0.199875	3-hydroxyisobutyrate dehydrogenase, mitochondrial	HIBADH
	0.568023	-0.19973	TSC22 domain family protein 1	TSC22D1
	0.613061	-0.199525	Mesencephalic astrocyte-derived neurotrophic factor	MANF
	1.63019	-0.197674	Pyruvate kinase PKM	PKM
	1.33285	-0.197311	26S protease regulatory subunit 8	PSMC5
	0.939502	-0.196753	Adapter molecule crk	CRK
	0.539529	-0.195467	DNA repair protein XRCC4	XRCC4
	0.545738	-0.194661	Transcription factor p65	RELA
	0.120744	-0.193825	GTPase NRas	NRAS
	1.35046	-0.193772	ADP-ribose pyrophosphatase, mitochondrial	NUDT9
	1.66119	-0.193651	Palladin	PALLD
	0.359552	-0.191719	SAP30-binding protein	SAP30BP
	0.784447	-0.191284	Poly(ADP-ribose) glycohydrolase ARH3	ADPRHL2
	0.771353	-0.190243	Insulin-like growth factor-binding protein 4	IGFBP4
	0.335776	-0.186517	Craniofacial development protein 1	CFDP1
	0.511261	-0.186378	Secretory carrier-associated membrane protein 3	SCAMP3
	1.35021	-0.186206	Hepatoma-derived growth factor	HDGF
	0.758772	-0.186102	Phosphatidylinositol transfer protein beta isoform	PITPNB
	0.739059	-0.184937	Tyrosine--tRNA ligase, cytoplasmic;Tyrosine--tRNA ligase, cytoplasmic, N-terminally processed	YARS
	0.183383	-0.18474	Serine/threonine-protein kinase 4;Serine/threonine-protein kinase 4 37kDa subunit;Serine/threonine-protein kinase 4 18kDa subunit;Serine/threonine-protein kinase 3;Serine/threonine-protein kinase 3 36kDa subunit;Serine/threonine-protein kinase 3 20kDa subunit	STK4;STK3
	0.326793	-0.183329	Nodal modulator 1;Nodal modulator 2;Nodal modulator 3	NOMO1;NOMO2;NOMO3
	0.990373	-0.182371	Geranylgeranyl transferase type-2 subunit beta	RABGGTB
	1.39604	-0.182208	Adenylate kinase 2, mitochondrial;Adenylate kinase 2, mitochondrial, N-terminally processed	AK2
	1.06334	-0.181848	Nuclear migration protein nudC	NUDC
	1.44282	-0.181321	Coatomer subunit alpha;Xenin;Proxenin	COPA
	0.280859	-0.180733	Uncharacterized protein C12orf43	C12orf43
	0.117578	-0.17983	Mitotic spindle assembly checkpoint protein MAD1	MAD1L1
	0.378304	-0.179106	NudC domain-containing protein 3	NUDCD3
	0.660336	-0.177617	Ras-related protein Rab-7a	RAB7A
	1.07592	-0.177315	Signal recognition particle receptor subunit beta	SRPRB
	0.983471	-0.174233	Microtubule-associated protein 1S;MAP1S heavy chain;MAP1S light chain	MAP1S
	1.12088	-0.174161	Serine/threonine-protein kinase PAK 2;PAK-2p27;PAK-2p34	PAK2
	0.414496	-0.172628	Integrin alpha-6;Integrin alpha-6 heavy chain;Integrin alpha-6 light chain;Processed integrin alpha-6	ITGA6
	0.146526	-0.17174	Tubulin beta-3 chain	TUBB3
	1.66697	-0.171683	40S ribosomal protein S12	RPS12
	0.495906	-0.163283	Atlastin-3	ATL3
	1.64422	-0.162203	Cofilin-1	CFL1
	0.64879	-0.162055	Calpain-2 catalytic subunit	CAPN2
	1.07983	-0.161996	Coatomer subunit delta	ARCN1
	0.147472	-0.160999	Supervillin	SVIL
	0.808031	-0.160604	RNA-binding protein 12	RBM12
	0.324323	-0.160562	S-adenosylmethionine synthase isoform type-2	MAT2A
	1.25454	-0.160103	Protein scribble homolog	SCRIB
	0.396861	-0.160056	Neudesin	NENF
	0.346119	-0.159486	Rab GDP dissociation inhibitor alpha	GDI1
	0.817848	-0.159421	EH domain-containing protein 4	EHD4
	0.698057	-0.157182	Golgi reassembly-stacking protein 2	GORASP2
	0.722533	-0.155256	Septin-11	SEPT11
	0.332321	-0.154177	14-3-3 protein beta/alpha;14-3-3 protein beta/alpha, N-terminally processed	YWHAB
	0.831818	-0.152315	Niban-like protein 1	FAM129B
	0.863229	-0.152017	ATP-binding cassette sub-family F member 2	ABCF2
	0.445748	-0.149895	Optineurin	OPTN
	0.981191	-0.149228	Bifunctional 3-phosphoadenosine 5-phosphosulfate synthase 1;Sulfate adenylyltransferase;Adenylyl-sulfate kinase	PAPSS1
	0.766685	-0.148999	Plastin-3	PLS3
	0.282659	-0.14654	Aminoacyl tRNA synthase complex-interacting multifunctional protein 2	AIMP2
	0.421031	-0.146231	Large proline-rich protein BAG6	BAG6
	0.362643	-0.1458	Eukaryotic translation initiation factor 2 subunit 2	EIF2S2
	0.38562	-0.145219	Flap endonuclease 1	FEN1
	0.145593	-0.144047	Ras-related protein Ral-A	RALA
	0.414092	-0.143744	Prelamin-A/C;Lamin-A/C	LMNA
	0.802012	-0.143614	Rho-associated protein kinase 2	ROCK2
	0.358771	-0.142632	Mitogen-activated protein kinase 1	MAPK1
	0.442339	-0.142363	Protein FAM50A	FAM50A
	0.7885	-0.139345	Adenylate kinase isoenzyme 1	AK1
	0.370067	-0.139185	Signal recognition particle subunit SRP68	SRP68
	0.67256	-0.137361	Vigilin	HDLBP
	0.356741	-0.136876	Dihydrolipoyllysine-residue succinyltransferase component of 2-oxoglutarate dehydrogenase complex, mitochondrial	DLST
	1.12861	-0.135478	Src substrate cortactin	CTTN
	1.06991	-0.135192	Elongation factor 1-alpha 1;Putative elongation factor 1-alpha-like 3	EEF1A1;EEF1A1P5
	0.470289	-0.134652	Actin-related protein 2	ACTR2
	0.303903	-0.13396	Coatomer subunit beta	COPB1
	0.283909	-0.133408	Adenylosuccinate synthetase isozyme 2	ADSS
	0.672305	-0.132577	Coiled-coil domain-containing protein 6	CCDC6
	0.865128	-0.132052	Protein canopy homolog 3	CNPY3
	0.302703	-0.132031	Protein lin-7 homolog C;Protein lin-7 homolog A	LIN7C;LIN7A
	0.60013	-0.131934	Vasodilator-stimulated phosphoprotein	VASP
	1.03173	-0.131818	GTPase-activating protein and VPS9 domain-containing protein 1	GAPVD1
	0.241354	-0.131772	45 kDa calcium-binding protein	SDF4
	0.442689	-0.130192	FLYWCH family member 2	FLYWCH2
	0.482546	-0.129879	60 kDa SS-A/Ro ribonucleoprotein	TROVE2
	0.240924	-0.129222	Thioredoxin domain-containing protein 12	TXNDC12
	0.542339	-0.128703	Crk-like protein	CRKL
	0.887383	-0.12858	Reticulocalbin-1	RCN1
	0.243201	-0.12826	E3 ubiquitin/ISG15 ligase TRIM25	TRIM25
	0.0960259	-0.128241	N-terminal kinase-like protein	SCYL1
	0.295899	-0.127472	Enhancer of mRNA-decapping protein 4	EDC4
	0.374241	-0.126844	Protein transport protein Sec24C	SEC24C
	0.346944	-0.126225	YrdC domain-containing protein, mitochondrial	YRDC
	0.188776	-0.126079	Alpha-ketoglutarate-dependent dioxygenase FTO	FTO
	2.20587	-0.124674	Twinfilin-2	TWF2
	1.27249	-0.124609	Stress-induced-phosphoprotein 1	STIP1
	0.228567	-0.124165	Abl interactor 1	ABI1
	0.370187	-0.121799	DnaJ homolog subfamily C member 7	DNAJC7
	0.558754	-0.121652	Protein phosphatase 1 regulatory subunit 7	PPP1R7
	0.686508	-0.120953	E3 ubiquitin-protein ligase BRE1A	RNF20
	0.0610516	-0.120824	Ran-binding protein 9	RANBP9
	0.0810107	-0.118228	Density-regulated protein	DENR
	0.570335	-0.116722	Far upstream element-binding protein 2	KHSRP
	0.863656	-0.112256	SLAIN motif-containing protein 2	SLAIN2
	0.507334	-0.112179	Eukaryotic translation initiation factor 5B	EIF5B
	0.0852782	-0.112073	Cullin-4B	CUL4B
	0.612838	-0.110678	Serine/threonine-protein phosphatase 6 regulatory subunit 1	PPP6R1
	0.238089	-0.109658	Hypoxanthine-guanine phosphoribosyltransferase	HPRT1
	0.225037	-0.10944	Guanine nucleotide-binding protein G(s) subunit alpha isoforms short;Guanine nucleotide-binding protein G(s) subunit alpha isoforms XLas	GNAS
	0.317101	-0.101465	Glutamine--tRNA ligase	QARS
	0.477164	-0.101425	Serine--tRNA ligase, cytoplasmic	SARS
	1.1716	-0.100908	26S protease regulatory subunit 7	PSMC2
	0.482049	-0.0995483	Proliferating cell nuclear antigen	PCNA
	0.360087	-0.0987307	N-terminal Xaa-Pro-Lys N-methyltransferase 1;N-terminal Xaa-Pro-Lys N-methyltransferase 1, N-terminally processed	NTMT1
	0.561561	-0.0977383	Transforming acidic coiled-coil-containing protein 2	TACC2
	0.697549	-0.0974674	F-actin-capping protein subunit alpha-1	CAPZA1
	0.552222	-0.0969213	Serine/threonine-protein kinase 24;Serine/threonine-protein kinase 24 36 kDa subunit;Serine/threonine-protein kinase 24 12 kDa subunit	STK24
	0.194761	-0.0930328	Peptidyl-prolyl cis-trans isomerase FKBP8	FKBP8
	0.76983	-0.0928968	CD97 antigen;CD97 antigen subunit alpha;CD97 antigen subunit beta	CD97
	0.247327	-0.0928243	Aspartate aminotransferase, cytoplasmic	GOT1
	1.39983	-0.0927849	26S proteasome non-ATPase regulatory subunit 4	PSMD4
	0.515048	-0.0923246	Transforming acidic coiled-coil-containing protein 3	TACC3
	0.144213	-0.0888449	Protein transport protein Sec24D	SEC24D
	0.269602	-0.0885684	Serum deprivation-response protein	SDPR
	0.0406831	-0.0877666	Cytochrome c1, heme protein, mitochondrial	CYC1
	0.497517	-0.0848916	Epidermal growth factor receptor	EGFR
	0.408458	-0.0848872	Ankyrin repeat domain-containing protein 17	ANKRD17
	0.649122	-0.084439	Fatty acid synthase;[Acyl-carrier-protein] S-acetyltransferase;[Acyl-carrier-protein] S-malonyltransferase;3-oxoacyl-[acyl-carrier-protein] synthase;3-oxoacyl-[acyl-carrier-protein] reductase;3-hydroxyacyl-[acyl-carrier-protein] dehydratase;Enoyl-[acyl-carrier-protein] reductase;Oleoyl-[acyl-carrier-protein] hydrolase	FASN
	0.0432631	-0.0841516	Sperm-associated antigen 7	SPAG7
	0.497862	-0.0831572	Gem-associated protein 5	GEMIN5
	0.435037	-0.0826384	SHC-transforming protein 1	SHC1
	0.365076	-0.0800247	Coactosin-like protein	COTL1
	0.183071	-0.0798747	Survival of motor neuron-related-splicing factor 30	SMNDC1
	0.610065	-0.0795752	Caprin-1	CAPRIN1
	0.279242	-0.0777397	Rab GDP dissociation inhibitor beta	GDI2
	0.401924	-0.0752474	Annexin A1	ANXA1
	0.139998	-0.0745945	Peptidyl-prolyl cis-trans isomerase FKBP3	FKBP3
	0.659603	-0.0717875	Catenin alpha-1	CTNNA1
	0.238561	-0.0714741	Alpha-actinin-1	ACTN1
	0.175533	-0.0693277	Eukaryotic peptide chain release factor GTP-binding subunit ERF3A	GSPT1
	0.197183	-0.0692514	Spliceosome RNA helicase DDX39B;ATP-dependent RNA helicase DDX39A	DDX39B;DDX39A
	0.185208	-0.0680294	Breast cancer anti-estrogen resistance protein 1	BCAR1
	0.0733765	-0.0676041	2,3-cyclic-nucleotide 3-phosphodiesterase	CNP
	0.442892	-0.0649592	Ribonuclease inhibitor	RNH1
	0.484207	-0.064724	60 kDa heat shock protein, mitochondrial	HSPD1
	0.0940949	-0.0645606	HCLS1-associated protein X-1	HAX1
	0.113259	-0.0640278	Leucine--tRNA ligase, cytoplasmic	LARS
	0.220416	-0.0619424	Protein transport protein Sec16A	SEC16A
	0.120831	-0.0618706	Caveolin-1	CAV1
	0.260768	-0.0617383	Protein disulfide-isomerase	P4HB
	0.212555	-0.0612005	Rab11 family-interacting protein 5	RAB11FIP5
	0.365464	-0.0606721	Annexin A11	ANXA11
	0.511835	-0.0594368	Testin	TES
	0.0913378	-0.0572948	Mitochondrial import inner membrane translocase subunit TIM44	TIMM44
	0.144254	-0.0562731	X-ray repair cross-complementing protein 5	XRCC5
	0.11085	-0.0561899	Mini-chromosome maintenance complex-binding protein	MCMBP
	0.225566	-0.0560424	Paxillin	PXN
	0.0807065	-0.0556208	Calcium-regulated heat stable protein 1	CARHSP1
	0.207225	-0.0551891	UDP-glucose 6-dehydrogenase	UGDH
	0.163605	-0.0537523	PERQ amino acid-rich with GYF domain-containing protein 2	GIGYF2
	0.119021	-0.0515849	Uncharacterized protein C17orf59	C17orf59
	0.748912	-0.0507183	Staphylococcal nuclease domain-containing protein 1	SND1
	0.0791231	-0.050635	Torsin-1A-interacting protein 1	TOR1AIP1
	0.107073	-0.0495663	Ankyrin repeat and KH domain-containing protein 1	ANKHD1
	0.0938943	-0.0482464	Heme-binding protein 1	HEBP1
	0.0388915	-0.0474898	Protein FAM3C	FAM3C
	0.0542494	-0.0455844	Dynamin-2	DNM2
	0.153212	-0.0450548	Tight junction protein ZO-1	TJP1
	0.151331	-0.044583	Rho guanine nucleotide exchange factor 1	ARHGEF1
	0.166805	-0.041748	Programmed cell death 6-interacting protein	PDCD6IP
	0.0654722	-0.0412083	DNA excision repair protein ERCC-6-like	ERCC6L
	0.179125	-0.0411256	Heat shock 70 kDa protein 1B;Heat shock 70 kDa protein 1A	HSPA1B;HSPA1A
	0.0872718	-0.0396862	Cytosol aminopeptidase	LAP3
	0.117737	-0.0395972	Hematological and neurological expressed 1-like protein	HN1L
	0.152651	-0.0371469	Stathmin	STMN1
	0.278506	-0.0369212	Endophilin-B1	SH3GLB1
	0.0848302	-0.0353152	Choline-phosphate cytidylyltransferase A	PCYT1A
	0.0711763	-0.0337385	Microtubule-associated protein RP/EB family member 1	MAPRE1
	0.0715624	-0.0332877	Disks large homolog 1	DLG1
	0.0384867	-0.0326099	Thioredoxin-related transmembrane protein 2	TMX2
	0.0424108	-0.032053	Eukaryotic translation initiation factor 3 subunit K	EIF3K
	0.0556654	-0.030503	cAMP-dependent protein kinase type I-alpha regulatory subunit;cAMP-dependent protein kinase type I-alpha regulatory subunit, N-terminally processed	PRKAR1A
	0.145913	-0.0293922	Protein LYRIC	MTDH
	0.104932	-0.0288817	DAZ-associated protein 1	DAZAP1
	0.0204295	-0.0270945	Cyclin-dependent kinase 6	CDK6
	0.0235462	-0.0263958	Calcium-binding and coiled-coil domain-containing protein 2	CALCOCO2
	0.0728748	-0.0260741	Leucine-rich repeat flightless-interacting protein 1	LRRFIP1
	0.0325719	-0.0253029	Rap1 GTPase-GDP dissociation stimulator 1	RAP1GDS1
	0.0745039	-0.0252482	Sarcoplasmic/endoplasmic reticulum calcium ATPase 2	ATP2A2
	0.0410721	-0.0248095	Prolyl 3-hydroxylase 1	LEPRE1
	0.0337553	-0.0241426	Isocitrate dehydrogenase [NAD] subunit alpha, mitochondrial	IDH3A
	0.204232	-0.0237713	Dihydropyrimidinase-related protein 2	DPYSL2
	0.0749689	-0.0235252	Ribosome maturation protein SBDS	SBDS
	0.0431157	-0.0233631	Replication factor C subunit 2	RFC2
	0.038222	-0.0226339	Sodium/potassium-transporting ATPase subunit beta-1	ATP1B1
	0.00740787	-0.0212822	Exosome complex component MTR3	EXOSC6
	0.0421061	-0.0193551	1-phosphatidylinositol 4,5-bisphosphate phosphodiesterase beta-3	PLCB3
	0.110648	-0.0187759	Dynamin-1-like protein	DNM1L
	0.0968061	-0.0186214	Nucleoside diphosphate kinase B	NME2
	0.523499	-0.0159156	Transaldolase	TALDO1
	0.0296337	-0.0154533	Eukaryotic translation initiation factor 4 gamma 3	EIF4G3
	0.0284241	-0.01522	26S proteasome non-ATPase regulatory subunit 6	PSMD6
	0.0174928	-0.0134684	116 kDa U5 small nuclear ribonucleoprotein component	EFTUD2
	0.0328791	-0.0114034	Spermidine synthase	SRM
	0.0367909	-0.0112654	Arfaptin-1	ARFIP1
	0.0261553	-0.0106646	Nuclear autoantigen Sp-100	SP100
	0.0678293	-0.0106309	Alpha-taxilin	TXLNA
	0.0406093	-0.00986544	Epidermal growth factor receptor substrate 15-like 1	EPS15L1
	0.0936108	-0.00881767	Anamorsin	CIAPIN1
	0.0129739	-0.00851631	Serine/threonine-protein kinase OSR1	OXSR1
	0.0475889	-0.00848452	ATP synthase subunit alpha, mitochondrial	ATP5A1
	0.109433	-0.00811831	SH3 domain-binding glutamic acid-rich-like protein	SH3BGRL
	0.0345347	-0.0050691	Calreticulin	CALR
	0.0144418	-0.00463486	Alkyldihydroxyacetonephosphate synthase, peroxisomal	AGPS
	0.0316224	-0.00434558	28 kDa heat- and acid-stable phosphoprotein	PDAP1
	0.00848264	-0.00407092	Sister chromatid cohesion protein PDS5 homolog A	PDS5A
	0.0163077	-0.00238037	Zinc finger protein 428	ZNF428
	0.00347241	-0.00202497	Translation initiation factor eIF-2B subunit delta	EIF2B4
	0.00635368	-0.00165049	Clathrin interactor 1	CLINT1
	0.000548395	0.000334422	Phosphatidylinositol-binding clathrin assembly protein	PICALM
	0.00626116	0.00220935	Sec1 family domain-containing protein 1	SCFD1
	0.0092171	0.00243378	Neuropilin-1	NRP1
	0.00659452	0.00312233	Golgi integral membrane protein 4	GOLIM4
	0.0111879	0.00460943	Glutamate dehydrogenase 1, mitochondrial;Glutamate dehydrogenase 2, mitochondrial	GLUD1;GLUD2
	0.0151736	0.0053463	Heterogeneous nuclear ribonucleoprotein U-like protein 1	HNRNPUL1
	0.00825412	0.00653394	Thymidylate synthase	TYMS
	0.0171449	0.00708707	RNA-binding protein 25	RBM25
	0.134254	0.00777499	Integrin beta-4	ITGB4
	0.0296062	0.00854047	Splicing factor 1	SF1
	0.0375982	0.00931231	Stomatin-like protein 2, mitochondrial	STOML2
	0.0086091	0.00942357	Nardilysin	NRD1
	0.0295884	0.00963338	Muscleblind-like protein 1	MBNL1
	0.0438977	0.0112858	Bifunctional purine biosynthesis protein PURH;Phosphoribosylaminoimidazolecarboxamide formyltransferase;IMP cyclohydrolase	ATIC
	0.0195732	0.0123704	ATP synthase subunit d, mitochondrial	ATP5H
	0.0245282	0.0138715	Smoothelin	SMTN
	0.042643	0.0141837	Voltage-dependent anion-selective channel protein 1	VDAC1
	0.0477566	0.0148462	Ubiquitin conjugation factor E4 B	UBE4B
	0.0335913	0.0155786	Histidine triad nucleotide-binding protein 1	HINT1
	0.0272407	0.0157909	TOX high mobility group box family member 4;Thymocyte selection-associated high mobility group box protein TOX;TOX high mobility group box family member 3	TOX4;TOX;TOX3
	0.0499811	0.015852	Diablo homolog, mitochondrial	DIABLO
	0.0323189	0.0158978	Phospholipase A-2-activating protein	PLAA
	0.0356936	0.0161985	Fumarate hydratase, mitochondrial	FH
	0.102908	0.0169048	Lupus La protein	SSB
	0.0520576	0.0177485	Selenide, water dikinase 1	SEPHS1
	0.0859696	0.019132	Peptidyl-prolyl cis-trans isomerase A;Peptidyl-prolyl cis-trans isomerase A, N-terminally processed	PPIA
	0.0339345	0.0206235	Nucleobindin-2;Nesfatin-1	NUCB2
	0.103237	0.022721	Condensin complex subunit 1	NCAPD2
	0.135378	0.0235494	Polypyrimidine tract-binding protein 1	PTBP1
	0.0516279	0.0245196	Pyruvate dehydrogenase protein X component, mitochondrial	PDHX
	0.0728834	0.0246665	U4/U6.U5 tri-snRNP-associated protein 1	SART1
	0.0739784	0.025561	Splicing factor, proline- and glutamine-rich	SFPQ
	0.0257799	0.0256824	Gamma-taxilin	TXLNG
	0.0102498	0.0259883	3-ketoacyl-CoA thiolase, peroxisomal	ACAA1
	0.126538	0.0280997	Dynamin-binding protein	DNMBP
	0.048012	0.0281804	Tight junction-associated protein 1	TJAP1
	0.0539698	0.0296904	Ras-related protein Rab-5C	RAB5C
	0.0718329	0.0330238	Integrin alpha-3;Integrin alpha-3 heavy chain;Integrin alpha-3 light chain	ITGA3
	0.302677	0.0336971	Methionine adenosyltransferase 2 subunit beta	MAT2B
	0.0462366	0.0348053	Catenin beta-1	CTNNB1
	0.0556076	0.0353889	Dynamin-like 120 kDa protein, mitochondrial;Dynamin-like 120 kDa protein, form S1	OPA1
	0.0621008	0.0374883	DNA topoisomerase 1	TOP1
	0.352546	0.0377013	Bifunctional glutamate/proline--tRNA ligase;Glutamate--tRNA ligase;Proline--tRNA ligase	EPRS
	0.339257	0.0379492	Sodium/potassium-transporting ATPase subunit alpha-1	ATP1A1
	0.159931	0.0400098	D-dopachrome decarboxylase;D-dopachrome decarboxylase-like protein	DDT;DDTL
	0.0941755	0.0406157	Ubiquitin-associated protein 2	UBAP2
	0.197867	0.0421079	Serpin B6	SERPINB6
	0.229537	0.0424385	UBX domain-containing protein 1	UBXN1
	0.069466	0.0426687	Probable ATP-dependent RNA helicase DDX6	DDX6
	0.205253	0.042689	Malate dehydrogenase, mitochondrial	MDH2
	0.0962649	0.0435505	Insulin receptor substrate 2	IRS2
	0.0968796	0.04474	NEDD8-conjugating enzyme Ubc12	UBE2M
	0.154577	0.0457522	Rho GTPase-activating protein 18	ARHGAP18
	0.126501	0.0462844	Leucine zipper protein 1	LUZP1
	0.92974	0.0463181	Microtubule-associated protein 4	MAP4
	0.0923147	0.046449	Transcription elongation regulator 1	TCERG1
	0.567292	0.0495739	X-ray repair cross-complementing protein 6	XRCC6
	0.1505	0.0497939	Coatomer subunit gamma-1	COPG1
	0.265364	0.050511	Na(+)/H(+) exchange regulatory cofactor NHE-RF1	SLC9A3R1
	0.14959	0.0511367	LETM1 and EF-hand domain-containing protein 1, mitochondrial	LETM1
	0.101815	0.0513477	Tropomodulin-3	TMOD3
	0.174556	0.0513903	Vesicle-associated membrane protein 8	VAMP8
	0.0907471	0.0515683	Epsin-1	EPN1
	0.0655966	0.0544313	CD320 antigen	CD320
	0.311241	0.0557149	Rho GDP-dissociation inhibitor 1	ARHGDIA
	0.0655833	0.0558052	Metastasis-associated protein MTA2	MTA2
	0.184706	0.0576642	DNA replication licensing factor MCM3	MCM3
	0.0318394	0.0585232	Oxysterol-binding protein-related protein 3	OSBPL3
	0.213017	0.0587819	ATP-dependent RNA helicase DDX42	DDX42
	0.121213	0.0594521	Tubulin alpha-1B chain	TUBA1B
	0.140475	0.0603968	Pre-mRNA-splicing factor ATP-dependent RNA helicase DHX15	DHX15
	0.180219	0.0609436	Splicing factor, arginine/serine-rich 15	SCAF4
	0.172728	0.0618916	Cleavage and polyadenylation specificity factor subunit 7	CPSF7
	0.175122	0.0622082	Transketolase	TKT
	1.14365	0.0646756	Cathepsin D;Cathepsin D light chain;Cathepsin D heavy chain	CTSD
	0.0839182	0.0662047	Plasma membrane calcium-transporting ATPase 4	ATP2B4
	0.180964	0.0665092	ZW10 interactor	ZWINT
	0.279957	0.0672595	Ubiquitin-like-conjugating enzyme ATG3	ATG3
	0.747247	0.0673854	Dynein light chain roadblock-type 1;Dynein light chain roadblock-type 2	DYNLRB1;DYNLRB2
	0.20853	0.0677312	Glucose-6-phosphate 1-dehydrogenase	G6PD
	0.162872	0.0678342	B-cell lymphoma/leukemia 10	BCL10
	0.03298	0.0679811	TBC1 domain family member 4	TBC1D4
	0.215998	0.0691586	Malate dehydrogenase, cytoplasmic	MDH1
	0.117372	0.0692234	General transcription factor II-I	GTF2I
	0.43746	0.0693932	5-3 exoribonuclease 2	XRN2
	0.684449	0.069458	L-lactate dehydrogenase A chain	LDHA
	0.112329	0.0721467	Protein FAM49B	FAM49B
	0.214512	0.0729485	Ragulator complex protein LAMTOR1	LAMTOR1
	0.133833	0.0744871	Protein NDRG3	NDRG3
	0.332646	0.0760632	Zyxin	ZYX
	0.146855	0.0761102	Alpha-soluble NSF attachment protein	NAPA
	0.152705	0.0773824	Sodium/potassium-transporting ATPase subunit beta-3	ATP1B3
	0.319408	0.0785802	Ras GTPase-activating-like protein IQGAP1	IQGAP1
	0.934209	0.0787633	182 kDa tankyrase-1-binding protein	TNKS1BP1
	0.324606	0.0812861	Basigin	BSG
	0.161283	0.08155	KN motif and ankyrin repeat domain-containing protein 2	KANK2
	0.157243	0.0820198	Prelamin-A/C;Lamin-A/C	LMNA
	0.398652	0.0836608	Kinesin light chain 2	KLC2
	0.430957	0.084809	Importin subunit alpha-1	KPNA2
	0.261941	0.0851027	RuvB-like 2	RUVBL2
	0.0560508	0.0851447	Plexin-B2	PLXNB2
	0.664311	0.0859191	Adenosine kinase	ADK
	0.206169	0.0860176	Nuclear pore glycoprotein p62	NUP62
	0.313926	0.0870819	Insulin-like growth factor-binding protein 7	IGFBP7
	0.195357	0.0883948	S-phase kinase-associated protein 1	SKP1
	0.499512	0.0904503	Kinectin	KTN1
	0.644926	0.0927792	V-type proton ATPase subunit E 1	ATP6V1E1
	0.365664	0.0963065	Protein TSSC4	TSSC4
	0.250462	0.0971203	CTP synthase 1	CTPS1
	0.171264	0.0975119	NADH dehydrogenase [ubiquinone] flavoprotein 2, mitochondrial	NDUFV2
	0.137122	0.0981623	Splicing factor 3B subunit 3	SF3B3
	1.3777	0.0989869	Cysteine and glycine-rich protein 1	CSRP1
	0.4386	0.101763	Aspartate aminotransferase, mitochondrial	GOT2
	0.613781	0.102716	Far upstream element-binding protein 3	FUBP3
	0.674629	0.104901	Elongation factor 1-gamma	EEF1G
	0.442856	0.105247	Thyroid receptor-interacting protein 11	TRIP11
	0.451474	0.106606	UV excision repair protein RAD23 homolog A	RAD23A
	0.924535	0.108407	Ubiquitin-like modifier-activating enzyme 1	UBA1
	0.774569	0.108922	Integrin alpha-2	ITGA2
	0.34573	0.109197	General transcription factor IIF subunit 1	GTF2F1
	0.211485	0.110147	Omega-amidase NIT2	NIT2
	0.57098	0.110201	ERBB receptor feedback inhibitor 1	ERRFI1
	0.188608	0.111769	PRKC apoptosis WT1 regulator protein	PAWR
	1.59571	0.117515	Dynactin subunit 2	DCTN2
	0.175861	0.117528	DnaJ homolog subfamily C member 8	DNAJC8
	0.359172	0.118954	Coatomer subunit beta	COPB2
	0.187003	0.119166	Serine protease HTRA2, mitochondrial	HTRA2
	0.402984	0.1194	UDP-N-acetylglucosamine--peptide N-acetylglucosaminyltransferase 110 kDa subunit	OGT
	0.556083	0.119401	Protein PRRC2B	PRRC2B
	0.918791	0.119672	Protein disulfide-isomerase A4	PDIA4
	0.990218	0.119797	Dual specificity mitogen-activated protein kinase kinase 1	MAP2K1
	0.849602	0.120689	DNA-(apurinic or apyrimidinic site) lyase;DNA-(apurinic or apyrimidinic site) lyase, mitochondrial	APEX1
	0.358408	0.120695	Eukaryotic translation initiation factor 4H	EIF4H
	0.225983	0.122805	Four and a half LIM domains protein 1	FHL1
	0.450303	0.124238	Destrin	DSTN
	0.57855	0.124327	Catenin delta-1	CTNND1
	0.463347	0.124967	EH domain-binding protein 1-like protein 1	EHBP1L1
	0.87885	0.125046	Ubiquitin-conjugating enzyme E2 variant 1	UBE2V1
	0.154103	0.125531	Myristoylated alanine-rich C-kinase substrate	MARCKS
	0.213467	0.127267	Trifunctional enzyme subunit alpha, mitochondrial;Long-chain enoyl-CoA hydratase;Long chain 3-hydroxyacyl-CoA dehydrogenase	HADHA
	0.855212	0.12737	Microtubule-actin cross-linking factor 1, isoforms 1/2/3/5	MACF1
	0.303902	0.127691	Ubiquitin carboxyl-terminal hydrolase 8	USP8
	1.18794	0.128871	Neuroblast differentiation-associated protein AHNAK	AHNAK
	0.288808	0.130569	Insulin receptor substrate 1	IRS1
	0.737737	0.133334	Long-chain-fatty-acid--CoA ligase 4	ACSL4
	0.326064	0.134626	Kinesin-like protein KIF11	KIF11
	0.33245	0.13485	Transcription initiation factor TFIID subunit 10	TAF10
	0.600549	0.134858	Dipeptidyl peptidase 3	DPP3
	2.08384	0.137513	ATP-dependent 6-phosphofructokinase, platelet type	PFKP
	0.572311	0.138154	Importin-5	IPO5
	0.115129	0.138489	Centromere/kinetochore protein zw10 homolog	ZW10
	0.312502	0.141182	Prefoldin subunit 3	VBP1
	0.308405	0.141507	Electron transfer flavoprotein subunit beta	ETFB
	0.281695	0.14356	Cytosolic acyl coenzyme A thioester hydrolase	ACOT7
	0.821699	0.143596	Translational activator GCN1	GCN1L1
	0.367222	0.145106	4-trimethylaminobutyraldehyde dehydrogenase	ALDH9A1
	0.372919	0.147749	Unconventional myosin-Ic	MYO1C
	0.980709	0.148332	Golgin subfamily A member 4	GOLGA4
	0.270269	0.149958	Peptidyl-prolyl cis-trans isomerase NIMA-interacting 1	PIN1
	0.430445	0.150903	Xaa-Pro aminopeptidase 1	XPNPEP1
	0.569645	0.151586	Stromal interaction molecule 1	STIM1
	1.06245	0.152976	Protein phosphatase 1 regulatory subunit 12A	PPP1R12A
	0.417133	0.153742	Protein unc-45 homolog A	UNC45A
	0.346116	0.153987	40S ribosomal protein S19	RPS19
	0.505623	0.154294	Protein deglycase DJ-1	PARK7
	0.554525	0.154501	Malectin	MLEC
	0.689536	0.154723	Valine--tRNA ligase	VARS
	0.948843	0.155997	Peptidyl-prolyl cis-trans isomerase B	PPIB
	0.967199	0.156035	EF-hand domain-containing protein D2	EFHD2
	0.698705	0.157211	Prefoldin subunit 6	PFDN6
	0.265168	0.158404	Medium-chain specific acyl-CoA dehydrogenase, mitochondrial	ACADM
	1.7724	0.159074	Vinculin	VCL
	0.490414	0.159338	Girdin	CCDC88A
	0.470901	0.160223	UTP--glucose-1-phosphate uridylyltransferase	UGP2
	0.508194	0.160522	Ankycorbin	RAI14
	1.02784	0.161031	Ribosome-binding protein 1	RRBP1
	0.454739	0.161614	Proteasome subunit alpha type-1	PSMA1
	0.700294	0.162266	Exosome complex component RRP41	EXOSC4
	0.555271	0.163794	Protein disulfide-isomerase A6	PDIA6
	0.782957	0.164263	DNA ligase 1	LIG1
	1.26015	0.165067	NF-kappa-B essential modulator	IKBKG
	0.447342	0.167593	Poly(rC)-binding protein 1	PCBP1
	0.401169	0.168448	Syntaxin-12	STX12
	1.50763	0.169721	Fructose-bisphosphate aldolase A	ALDOA
	0.452504	0.170832	Cdc42-interacting protein 4	TRIP10
	0.155629	0.170914	Nucleolar and coiled-body phosphoprotein 1	NOLC1
	0.480893	0.173968	Probable tRNA N6-adenosine threonylcarbamoyltransferase	OSGEP
	0.738168	0.175209	Sorting nexin-6;Sorting nexin-6, N-terminally processed	SNX6
	0.423975	0.175596	Structural maintenance of chromosomes protein 2	SMC2
	0.638056	0.175683	Solute carrier family 2, facilitated glucose transporter member 1	SLC2A1
	0.290332	0.175774	SURP and G-patch domain-containing protein 1	SUGP1
	0.771413	0.175955	Coronin-1B	CORO1B
	0.51951	0.176704	Peroxiredoxin-6	PRDX6
	1.15692	0.177471	Galectin-1	LGALS1
	1.58738	0.177981	Myosin light polypeptide 6	MYL6
	0.266183	0.179989	Low-density lipoprotein receptor	LDLR
	0.799848	0.18012	Host cell factor 1;HCF N-terminal chain 1;HCF N-terminal chain 2;HCF N-terminal chain 3;HCF N-terminal chain 4;HCF N-terminal chain 5;HCF N-terminal chain 6;HCF C-terminal chain 1;HCF C-terminal chain 2;HCF C-terminal chain 3;HCF C-terminal chain 4;HCF C-terminal chain 5;HCF C-terminal chain 6	HCFC1
	0.885682	0.182574	RUN and FYVE domain-containing protein 1	RUFY1
	0.611652	0.18288	Retinol dehydrogenase 11	RDH11
	0.559863	0.182886	MAP7 domain-containing protein 1	MAP7D1
	0.863036	0.183704	Ubiquitin carboxyl-terminal hydrolase 10	USP10
	0.63495	0.1838	RNA-binding protein 10	RBM10
	0.555281	0.184298	Transmembrane protein 263	TMEM263
	1.55772	0.185595	Peroxisomal multifunctional enzyme type 2;(3R)-hydroxyacyl-CoA dehydrogenase;Enoyl-CoA hydratase 2	HSD17B4
	0.915038	0.185817	Structural maintenance of chromosomes protein 4	SMC4
	1.37773	0.186766	Tyrosine-protein phosphatase non-receptor type 11	PTPN11
	0.781208	0.187627	DnaJ homolog subfamily B member 11	DNAJB11
	0.743634	0.189287	Sorting nexin-1	SNX1
	0.451321	0.190316	Queuine tRNA-ribosyltransferase	QTRT1
	0.208279	0.191826	Replication protein A 14 kDa subunit	RPA3
	0.942227	0.193945	Sjoegren syndrome nuclear autoantigen 1	SSNA1
	0.640842	0.195151	Heterogeneous nuclear ribonucleoprotein U	HNRNPU
	0.554711	0.199895	Cytoplasmic dynein 1 light intermediate chain 1	DYNC1LI1
	0.833022	0.200338	N-alpha-acetyltransferase 50	NAA50
	1.74343	0.203239	Na(+)/H(+) exchange regulatory cofactor NHE-RF2	SLC9A3R2
	1.76031	0.205475	Glutathione synthetase	GSS
	0.727483	0.206331	Cleavage stimulation factor subunit 2	CSTF2
	2.04432	0.206511	DnaJ homolog subfamily B member 6	DNAJB6
	0.342263	0.207989	Brain-specific angiogenesis inhibitor 1-associated protein 2	BAIAP2
	1.75414	0.208142	Transforming acidic coiled-coil-containing protein 1	TACC1
	0.332085	0.210647	Protein lunapark	LNP
	0.462929	0.211355	Voltage-dependent anion-selective channel protein 2	VDAC2
+	2.40931	0.21229	Calponin-3	CNN3
	0.991254	0.212681	AP-2 complex subunit alpha-1	AP2A1
	0.739777	0.212834	Peptidyl-prolyl cis-trans isomerase H	PPIH
	0.749358	0.214009	Endoplasmic reticulum resident protein 29	ERP29
	0.298762	0.215228	Lysosome-associated membrane glycoprotein 1	LAMP1
	0.122835	0.215741	Mediator of RNA polymerase II transcription subunit 20	MED20
	0.687649	0.215758	E3 ubiquitin-protein ligase BRE1B	RNF40
	2.20992	0.217038	Calpastatin	CAST
	0.718193	0.217402	Nuclear pore complex protein Nup50	NUP50
	0.950014	0.21818	Golgin subfamily B member 1	GOLGB1
	0.731106	0.219097	Calcium-binding mitochondrial carrier protein SCaMC-1	SLC25A24
	0.624728	0.221165	A-kinase anchor protein 12	AKAP12
	1.35706	0.221534	Methylosome protein 50	WDR77
	1.52272	0.221721	26S protease regulatory subunit 6A	PSMC3
	0.645619	0.222562	Dual specificity mitogen-activated protein kinase kinase 2	MAP2K2
+	2.63878	0.22372	Spectrin alpha chain, non-erythrocytic 1	SPTAN1
	0.407365	0.223827	Hydroxymethylglutaryl-CoA synthase, cytoplasmic	HMGCS1
	0.597959	0.224433	Protein diaphanous homolog 1	DIAPH1
	0.572009	0.225191	Dihydrolipoyl dehydrogenase, mitochondrial	DLD
	0.204527	0.225388	Leucine zipper transcription factor-like protein 1	LZTFL1
	1.28692	0.225604	Phostensin	PPP1R18
	1.39653	0.22683	Cytoskeleton-associated protein 5	CKAP5
	1.03371	0.227371	Regulation of nuclear pre-mRNA domain-containing protein 1B	RPRD1B
	0.277322	0.229826	Eukaryotic initiation factor 4A-II;Eukaryotic initiation factor 4A-II, N-terminally processed	EIF4A2
	0.42597	0.230057	Lipopolysaccharide-responsive and beige-like anchor protein	LRBA
	0.288371	0.230342	10 kDa heat shock protein, mitochondrial	HSPE1
	0.464823	0.231968	Electron transfer flavoprotein subunit alpha, mitochondrial	ETFA
	0.709162	0.23209	Ubiquilin-1	UBQLN1
	0.274169	0.232272	Ankyrin repeat domain-containing protein SOWAHC	SOWAHC
	1.62015	0.232327	Microtubule-associated protein 1B;MAP1B heavy chain;MAP1 light chain LC1	MAP1B
	1.45486	0.236434	Protein NOXP20	FAM114A1
	0.883743	0.236951	Lactoylglutathione lyase	GLO1
	0.76577	0.239329	DnaJ homolog subfamily B member 1	DNAJB1
	1.26845	0.239883	SAP domain-containing ribonucleoprotein	SARNP
	0.744294	0.240219	Probable ubiquitin carboxyl-terminal hydrolase FAF-X	USP9X
	0.399832	0.240489	Disintegrin and metalloproteinase domain-containing protein 9	ADAM9
	0.484977	0.240529	Isocitrate dehydrogenase [NADP] cytoplasmic	IDH1
	1.55448	0.242712	Major vault protein	MVP
	1.07295	0.243305	Serine/threonine-protein phosphatase 5	PPP5C
	0.448969	0.24389	Amyloid beta A4 protein;N-APP;Soluble APP-alpha;Soluble APP-beta;C99;Beta-amyloid protein 42;Beta-amyloid protein 40;C83;P3(42);P3(40);C80;Gamma-secretase C-terminal fragment 59;Gamma-secretase C-terminal fragment 57;Gamma-secretase C-terminal fragment 50;C31	APP
	1.1806	0.245083	Proline-rich AKT1 substrate 1	AKT1S1
+	2.09033	0.246031	Long-chain-fatty-acid--CoA ligase 3	ACSL3
+	2.49932	0.246597	EH domain-containing protein 2	EHD2
	1.24809	0.246677	Vesicle-fusing ATPase	NSF
	1.0337	0.246904	Tryptophan--tRNA ligase, cytoplasmic;T1-TrpRS;T2-TrpRS	WARS
	1.20267	0.247375	Bifunctional methylenetetrahydrofolate dehydrogenase/cyclohydrolase, mitochondrial;NAD-dependent methylenetetrahydrofolate dehydrogenase;Methenyltetrahydrofolate cyclohydrolase	MTHFD2
	0.800305	0.249832	Regulation of nuclear pre-mRNA domain-containing protein 2	RPRD2
	1.61055	0.251123	Superoxide dismutase [Cu-Zn]	SOD1
	0.514955	0.251511	Protein-L-isoaspartate(D-aspartate) O-methyltransferase	PCMT1
+	2.14383	0.253787	Reticulon-4	RTN4
	0.463869	0.254637	Coiled-coil domain-containing protein 22	CCDC22
	1.57837	0.25622	Cathepsin B;Cathepsin B light chain;Cathepsin B heavy chain	CTSB
	0.962799	0.256769	Hepatocyte growth factor-regulated tyrosine kinase substrate	HGS
	1.14142	0.257558	Pyrroline-5-carboxylate reductase 2	PYCR2
+	2.06023	0.260459	C-1-tetrahydrofolate synthase, cytoplasmic;Methylenetetrahydrofolate dehydrogenase;Methenyltetrahydrofolate cyclohydrolase;Formyltetrahydrofolate synthetase;C-1-tetrahydrofolate synthase, cytoplasmic, N-terminally processed	MTHFD1
	1.47756	0.260586	Guanine nucleotide-binding protein G(I)/G(S)/G(T) subunit beta-2	GNB2
	1.62544	0.261277	Ubiquitin carboxyl-terminal hydrolase 14	USP14
	0.493751	0.261664	Protein kinase C and casein kinase substrate in neurons protein 2	PACSIN2
	0.819388	0.261761	Actin-related protein 3	ACTR3
+	3.00886	0.262129	Calnexin	CANX
	0.540188	0.263307	Pre-B-cell leukemia transcription factor-interacting protein 1	PBXIP1
	1.05732	0.263552	Serine/threonine-protein kinase PAK 4	PAK4
	0.593197	0.263561	Nuclear pore complex protein Nup214	NUP214
	1.40958	0.263666	Biorientation of chromosomes in cell division protein 1-like 1	BOD1L1
	1.34483	0.268204	Prefoldin subunit 5	PFDN5
+	1.73394	0.268435	Lamina-associated polypeptide 2, isoform alpha;Thymopoietin;Thymopentin	TMPO
	1.06316	0.269609	Leukocyte elastase inhibitor	SERPINB1
	1.24721	0.269941	Tubulin-specific chaperone C	TBCC
	0.384695	0.275663	Bcl-2-associated transcription factor 1	BCLAF1
+	1.79292	0.277016	Profilin-1	PFN1
+	2.80702	0.278967	Actin, cytoplasmic 2;Actin, cytoplasmic 2, N-terminally processed	ACTG1
	1.60626	0.279334	Gamma-soluble NSF attachment protein	NAPG
	0.951449	0.279604	Hexokinase-2	HK2
+	1.63409	0.281296	Protein phosphatase 1 regulatory subunit 12C	PPP1R12C
+	2.81344	0.28141	Catalase	CAT
	0.893987	0.282953	Cytochrome c oxidase subunit 5B, mitochondrial	COX5B
+	1.90327	0.284452	Myosin phosphatase Rho-interacting protein	MPRIP
+	1.99701	0.287718	Transcriptional repressor p66-alpha	GATAD2A
	1.07871	0.289406	Dual specificity protein phosphatase 3	DUSP3
	0.985602	0.293102	Hippocalcin-like protein 1;Neuron-specific calcium-binding protein hippocalcin	HPCAL1;HPCA
	0.611874	0.295404	DNA replication licensing factor MCM7	MCM7
	0.671264	0.296159	Succinyl-CoA ligase [GDP-forming] subunit beta, mitochondrial	SUCLG2
+	1.55279	0.296355	Laminin subunit gamma-1	LAMC1
	0.98478	0.297745	Oxysterol-binding protein 1	OSBP
	0.446079	0.29813	Galectin-3-binding protein	LGALS3BP
	0.965117	0.299294	Puromycin-sensitive aminopeptidase	NPEPPS
+	2.61727	0.302009	Vesicle-trafficking protein SEC22b	SEC22B
+	1.92076	0.302048	Neutral cholesterol ester hydrolase 1	NCEH1
	1.18867	0.302441	LIM and SH3 domain protein 1	LASP1
+	1.49688	0.30361	Succinate dehydrogenase [ubiquinone] flavoprotein subunit, mitochondrial	SDHA
	1.05228	0.303642	6-phosphogluconolactonase	PGLS
+	1.54233	0.304368	Prolyl 4-hydroxylase subunit alpha-1	P4HA1
+	1.56415	0.305182	Protein-glutamine gamma-glutamyltransferase 2	TGM2
	0.834533	0.305219	Vesicular integral-membrane protein VIP36	LMAN2
	0.429053	0.305396	ES1 protein homolog, mitochondrial	C21orf33
+	3.55717	0.307413	P antigen family member 5	PAGE5
+	1.69127	0.308029	Nucleobindin-1	NUCB1
	0.443422	0.308736	Kinesin-like protein KIFC1	KIFC1
	0.657834	0.310281	Moesin	MSN
	1.22134	0.310513	E3 ubiquitin-protein ligase UBR4	UBR4
	1.42246	0.310654	Prosaposin;Saposin-A;Saposin-B-Val;Saposin-B;Saposin-C;Saposin-D	PSAP
+	1.53602	0.311911	Ribonuclease H2 subunit A	RNASEH2A
	1.11759	0.312239	Synaptosomal-associated protein 29	SNAP29
	0.415257	0.314429	Enoyl-CoA hydratase, mitochondrial	ECHS1
+	2.08125	0.314695	Glycerol-3-phosphate dehydrogenase, mitochondrial	GPD2
	0.763071	0.315205	Ezrin	EZR
	1.12019	0.31707	Hexokinase-1	HK1
	1.24295	0.317511	Ester hydrolase C11orf54	C11orf54
+	2.39366	0.31978	CD44 antigen	CD44
	1.36981	0.320111	Dynactin subunit 1	DCTN1
	1.36147	0.322388	Shootin-1	KIAA1598
	1.03978	0.322502	PDZ and LIM domain protein 4	PDLIM4
	1.01103	0.323644	Hepatoma-derived growth factor-related protein 2	HDGFRP2
	0.835939	0.32548	Serine/threonine-protein phosphatase 4 regulatory subunit 2	PPP4R2
	0.271417	0.326501	Protein FAM98B	FAM98B
	0.78982	0.327945	Protein flightless-1 homolog	FLII
	1.13737	0.330367	RelA-associated inhibitor	PPP1R13L
+	1.47683	0.330839	Carbonyl reductase [NADPH] 1	CBR1
+	2.01022	0.33304	WD repeat-containing protein 1	WDR1
+	1.99753	0.334577	EH domain-containing protein 1	EHD1
	0.878283	0.335154	Ribonucleoprotein PTB-binding 1	RAVER1
+	1.76115	0.33524	Eukaryotic translation initiation factor 4 gamma 2	EIF4G2
+	2.565	0.335709	Splicing factor 3B subunit 2	SF3B2
+	2.68284	0.336323	Obg-like ATPase 1	OLA1
	0.883792	0.3385	Procollagen galactosyltransferase 1	COLGALT1
+	1.52275	0.338741	Alcohol dehydrogenase [NADP(+)]	AKR1A1
	0.20997	0.33927	Inorganic pyrophosphatase 2, mitochondrial	PPA2
	1.2646	0.34476	Vesicle-associated membrane protein-associated protein B/C	VAPB
	1.1783	0.345066	LIM domain-containing protein ajuba	AJUBA
	0.836403	0.345303	Leucine-rich repeat flightless-interacting protein 2	LRRFIP2
+	1.76296	0.348019	Aflatoxin B1 aldehyde reductase member 2	AKR7A2
+	2.8838	0.352041	Talin-1	TLN1
	0.629544	0.354598	CUB domain-containing protein 1	CDCP1
+	2.00349	0.354801	General vesicular transport factor p115	USO1
	1.27921	0.354936	26S proteasome non-ATPase regulatory subunit 1	PSMD1
+	1.41913	0.358239	AH receptor-interacting protein	AIP
	1.11101	0.364187	Serine/threonine-protein phosphatase PP1-alpha catalytic subunit	PPP1CA
+	2.6046	0.365387	Multifunctional protein ADE2;Phosphoribosylaminoimidazole-succinocarboxamide synthase;Phosphoribosylaminoimidazole carboxylase	PAICS
+	2.13077	0.365828	Cytoskeleton-associated protein 4	CKAP4
	0.213747	0.366878	Small nuclear ribonucleoprotein Sm D1	SNRPD1
+	2.90015	0.368322	Ras-related C3 botulinum toxin substrate 1;Ras-related C3 botulinum toxin substrate 3	RAC1;RAC3
	0.85506	0.36963	Lysophospholipid acyltransferase 7	MBOAT7
+	3.24915	0.370714	Succinyl-CoA ligase [ADP/GDP-forming] subunit alpha, mitochondrial	SUCLG1
	1.22309	0.371834	A-kinase anchor protein 2	AKAP2
+	2.93833	0.372514	Spectrin beta chain, non-erythrocytic 1	SPTBN1
+	1.73215	0.372897	Protein RTF2 homolog	RTFDC1
	0.963375	0.374175	Palmitoyltransferase ZDHHC5	ZDHHC5
	0.72364	0.374823	Nestin	NES
+	1.27996	0.376256	Persulfide dioxygenase ETHE1, mitochondrial	ETHE1
+	1.33753	0.379784	Apoptosis regulator BAX	BAX
	0.666243	0.380873	Disks large-associated protein 4	DLGAP4
	1.19803	0.381531	60S acidic ribosomal protein P1	RPLP1
	0.397661	0.384665	Ras-related protein Rab-1B;Putative Ras-related protein Rab-1C	RAB1B;RAB1C
	1.19253	0.384756	DNA-directed RNA polymerase I subunit RPA34	CD3EAP
	0.543599	0.389547	V-type proton ATPase subunit B, brain isoform	ATP6V1B2
+	1.99637	0.390141	Ephrin type-A receptor 2	EPHA2
	0.713659	0.392552	Extended synaptotagmin-2	ESYT2
+	2.7325	0.392967	Adenosylhomocysteinase	AHCY
	0.92182	0.394113	Ras-related protein Rab-34	RAB34
	0.627412	0.397834	Heme oxygenase 2	HMOX2
+	1.56987	0.398558	MICOS complex subunit MIC60	IMMT
+	1.45727	0.399356	Ras-related protein Rab-6A	RAB6A
+	1.36441	0.400079	Proteasome-associated protein ECM29 homolog	ECM29
+	1.29882	0.403218	Immunity-related GTPase family Q protein	IRGQ
+	1.56135	0.409413	Laminin subunit beta-1	LAMB1
+	3.45476	0.409609	Phosphoglycerate mutase 1;Probable phosphoglycerate mutase 4	PGAM1;PGAM4
+	1.50279	0.411869	Calponin-2	CNN2
+	2.35424	0.413546	Charged multivesicular body protein 4b	CHMP4B
+	1.29331	0.414681	Ras and Rab interactor 1	RIN1
+	1.68386	0.416416	Actin-related protein 2/3 complex subunit 1B	ARPC1B
+	3.25603	0.417365	Zinc finger protein 185	ZNF185
+	1.35467	0.422	Protein NEDD1	NEDD1
+	2.38907	0.42299	Plasma membrane calcium-transporting ATPase 1	ATP2B1
+	3.14947	0.423945	Melanophilin	MLPH
	1.15835	0.425661	Splicing factor 45	RBM17
+	1.7446	0.42759	Oxygen-dependent coproporphyrinogen-III oxidase, mitochondrial	CPOX
	0.86673	0.430414	Zinc finger protein ubi-d4	DPF2
	1.03175	0.431411	Alpha-aminoadipic semialdehyde dehydrogenase	ALDH7A1
+	2.03144	0.433771	F-actin-capping protein subunit beta	CAPZB
	0.420396	0.434004	COP9 signalosome complex subunit 7a	COPS7A
+	1.69516	0.434287	Thyroid hormone receptor-associated protein 3	THRAP3
+	1.61476	0.434664	Glyoxylate reductase/hydroxypyruvate reductase	GRHPR
+	1.56153	0.435145	Serine/threonine-protein phosphatase 2B catalytic subunit alpha isoform	PPP3CA
+	1.3889	0.436335	Exportin-7	XPO7
	1.11043	0.437309	Uncharacterized protein C19orf43	C19orf43
+	3.09729	0.439502	Cytoplasmic dynein 1 heavy chain 1	DYNC1H1
+	1.61263	0.440832	Interferon-induced guanylate-binding protein 1	GBP1
+	1.55507	0.443146	Histone H1.4;Histone H1.3	HIST1H1E;HIST1H1D
+	1.5586	0.446242	Aldehyde dehydrogenase family 16 member A1	ALDH16A1
+	1.54823	0.446533	Thymidylate kinase	DTYMK
+	3.19628	0.447659	Filamin-B	FLNB
+	2.63021	0.447819	E3 ubiquitin-protein ligase HUWE1	HUWE1
+	1.88589	0.44806	Coiled-coil and C2 domain-containing protein 1A	CC2D1A
+	3.26555	0.451088	Alpha-actinin-4	ACTN4
+	1.72124	0.453146	Cytoplasmic dynein 1 intermediate chain 2	DYNC1I2
	1.01895	0.453566	ATP-dependent Clp protease proteolytic subunit, mitochondrial	CLPP
+	1.70403	0.45388	CAAX prenyl protease 1 homolog	ZMPSTE24
	0.39217	0.454247	Guanine nucleotide-binding protein G(I)/G(S)/G(O) subunit gamma-12	GNG12
+	1.98849	0.455488	Heterogeneous nuclear ribonucleoprotein U-like protein 2	HNRNPUL2
+	2.57631	0.456938	Wiskott-Aldrich syndrome protein family member 2	WASF2
+	2.09355	0.457642	LIM domain only protein 7	LMO7
+	1.50274	0.457963	FYVE and coiled-coil domain-containing protein 1	FYCO1
+	3.50496	0.459654	ATP-dependent 6-phosphofructokinase, liver type	PFKL
+	2.02092	0.460672	ATP-citrate synthase	ACLY
	0.272803	0.460963	Serine/threonine-protein phosphatase PP1-gamma catalytic subunit	PPP1CC
	0.329485	0.461358	N-acetylgalactosaminyltransferase 7	GALNT7
+	1.12241	0.461404	KH domain-containing, RNA-binding, signal transduction-associated protein 1	KHDRBS1
+	3.01183	0.463309	CAP-Gly domain-containing linker protein 1	CLIP1
+	1.14947	0.463409	Non-specific lipid-transfer protein	SCP2
+	1.83731	0.467749	Transcription factor AP-1	JUN
+	1.10322	0.470179	Interferon regulatory factor 2-binding protein-like	IRF2BPL
+	4.34126	0.47053	Brain acid soluble protein 1	BASP1
	0.850312	0.471465	Cell division control protein 42 homolog	CDC42
+	1.26469	0.472745	Aconitate hydratase, mitochondrial	ACO2
	0.416744	0.473037	Phosphoenolpyruvate carboxykinase [GTP], mitochondrial	PCK2
+	1.20817	0.475389	Prefoldin subunit 1	PFDN1
+	3.12945	0.475822	Myoferlin	MYOF
	0.816101	0.476465	Monocarboxylate transporter 4	SLC16A3
	0.923374	0.482924	Kinesin light chain 4	KLC4
	0.821399	0.483735	Proteasome inhibitor PI31 subunit	PSMF1
+	1.61454	0.490744	Dedicator of cytokinesis protein 7	DOCK7
+	1.40517	0.490794	CD166 antigen	ALCAM
	0.477874	0.49249	Nuclear receptor-binding protein	NRBP1
+	2.19985	0.492873	Transforming protein RhoA	RHOA
+	2.26517	0.500903	Cleft lip and palate transmembrane protein 1	CLPTM1
+	1.16478	0.501166	Immunoglobulin-binding protein 1	IGBP1
+	1.34065	0.50166	WASH complex subunit FAM21C;WASH complex subunit FAM21A	FAM21C;FAM21A
+	1.89194	0.503459	CDKN2A-interacting protein	CDKN2AIP
	0.933314	0.505808	Rho-related GTP-binding protein RhoG	RHOG
+	1.26772	0.5071	Dynein light chain 1, cytoplasmic	DYNLL1
+	1.42991	0.50802	Thioredoxin-like protein 1	TXNL1
	0.294444	0.508024	Sorting nexin-2	SNX2
+	4.21748	0.514369	Phosphomevalonate kinase	PMVK
+	3.1476	0.515178	PDZ and LIM domain protein 5	PDLIM5
+	1.82523	0.517147	Peroxiredoxin-4	PRDX4
+	1.68886	0.517858	Glycylpeptide N-tetradecanoyltransferase 1	NMT1
+	3.43729	0.518597	CD2-associated protein	CD2AP
	0.862102	0.519661	Cleavage stimulation factor subunit 2 tau variant	CSTF2T
+	1.35816	0.520489	Tumor protein D52	TPD52
+	1.33122	0.520845	RNA-binding protein 5	RBM5
+	2.22584	0.521357	Interferon regulatory factor 2-binding protein 1	IRF2BP1
	0.3993	0.522788	Thrombospondin-1	THBS1
+	1.50391	0.523579	Phosphate carrier protein, mitochondrial	SLC25A3
+	2.67624	0.524524	Transgelin-2	TAGLN2
+	3.10016	0.526766	Rho GTPase-activating protein 29	ARHGAP29
+	2.20691	0.528393	Isoleucine--tRNA ligase, mitochondrial	IARS2
+	1.56243	0.52901	Nuclear inhibitor of protein phosphatase 1;Activator of RNA decay	PPP1R8
+	1.57005	0.530998	Structural maintenance of chromosomes protein 1A	SMC1A
+	3.4866	0.533702	Synaptic vesicle membrane protein VAT-1 homolog	VAT1
+	1.76443	0.537121	Uveal autoantigen with coiled-coil domains and ankyrin repeats	UACA
+	1.32508	0.538501	Perilipin-2	PLIN2
	0.459356	0.539876	Proteasome assembly chaperone 1	PSMG1
+	1.99314	0.540817	Non-POU domain-containing octamer-binding protein	NONO
+	1.24671	0.541029	Utrophin	UTRN
+	1.55831	0.54149	Intercellular adhesion molecule 1	ICAM1
+	1.841	0.542224	Syntaxin-7	STX7
+	2.61106	0.542416	Target of Myb protein 1	TOM1
	0.624552	0.542954	Aldehyde dehydrogenase, mitochondrial	ALDH2
+	1.5386	0.546164	AP2-associated protein kinase 1	AAK1
+	2.90258	0.547571	Perilipin-3	PLIN3
	0.240424	0.548496	Ubiquitin-conjugating enzyme E2 D2;Ubiquitin-conjugating enzyme E2 D3	UBE2D2;UBE2D3
+	1.99321	0.548852	Glyoxalase domain-containing protein 4	GLOD4
+	3.39866	0.550193	Melanoma-associated antigen D2	MAGED2
+	3.61101	0.55319	Platelet-activating factor acetylhydrolase IB subunit gamma	PAFAH1B3
+	3.92336	0.553356	78 kDa glucose-regulated protein	HSPA5
+	3.45623	0.562539	Scaffold attachment factor B1	SAFB
+	2.5788	0.563339	DNA-directed RNA polymerase II subunit RPB1	POLR2A
+	2.70983	0.564419	ADP/ATP translocase 2;ADP/ATP translocase 2, N-terminally processed	SLC25A5
+	1.66866	0.565838	Opioid growth factor receptor	OGFR
+	1.62319	0.568016	GRIP1-associated protein 1	GRIPAP1
	0.213821	0.568691	Protein S100-A2	S100A2
+	2.51678	0.569616	Ubiquitin-conjugating enzyme E2 variant 2	UBE2V2
+	1.2267	0.572552	Cell division cycle and apoptosis regulator protein 1	CCAR1
+	1.44836	0.574059	Neural Wiskott-Aldrich syndrome protein	WASL
+	1.93356	0.576216	Saccharopine dehydrogenase-like oxidoreductase	SCCPDH
+	2.72508	0.58054	Ectonucleotide pyrophosphatase/phosphodiesterase family member 1;Alkaline phosphodiesterase I;Nucleotide pyrophosphatase	ENPP1
	0.767956	0.583725	Four and a half LIM domains protein 2	FHL2
+	2.59197	0.584662	Thioredoxin-dependent peroxide reductase, mitochondrial	PRDX3
+	1.2538	0.585187	Tyrosine-protein phosphatase non-receptor type 12	PTPN12
+	1.86866	0.585917	Peroxiredoxin-5, mitochondrial	PRDX5
+	1.69187	0.587503	COP9 signalosome complex subunit 3	COPS3
+	1.35043	0.591345	ADP-ribosylation factor-like protein 6-interacting protein 4	ARL6IP4
+	2.36897	0.591553	Peroxiredoxin-2	PRDX2
+	1.65156	0.59186	NAD(P) transhydrogenase, mitochondrial	NNT
+	1.66857	0.593943	Signal transducing adapter molecule 2	STAM2
+	2.29939	0.598309	Protein Hook homolog 3	HOOK3
+	3.40842	0.600959	Early endosome antigen 1	EEA1
+	3.48483	0.602611	SH3 domain-containing kinase-binding protein 1	SH3KBP1
+	3.01926	0.603656	PDZ and LIM domain protein 7	PDLIM7
+	3.92041	0.604478	Filamin-A	FLNA
+	1.794	0.605624	Asparagine--tRNA ligase, cytoplasmic	NARS
+	3.55206	0.607971	Annexin A2;Putative annexin A2-like protein	ANXA2;ANXA2P2
	0.410934	0.608335	Interferon regulatory factor 2-binding protein 2	IRF2BP2
	0.656112	0.611733	Agrin;Agrin N-terminal 110 kDa subunit;Agrin C-terminal 110 kDa subunit;Agrin C-terminal 90 kDa fragment;Agrin C-terminal 22 kDa fragment	AGRN
+	3.55827	0.615655	Protein AHNAK2	AHNAK2
	0.67843	0.615805	Leucine-rich repeat and calponin homology domain-containing protein 4	LRCH4
+	1.18366	0.617057	Membrane-associated progesterone receptor component 1	PGRMC1
+	3.11476	0.619676	N(G),N(G)-dimethylarginine dimethylaminohydrolase 2	DDAH2
+	1.55399	0.622241	Heterochromatin protein 1-binding protein 3	HP1BP3
+	3.14275	0.624502	Splicing factor 3A subunit 3	SF3A3
+	3.48366	0.631924	Drebrin	DBN1
+	2.54589	0.637855	Proteasome activator complex subunit 1	PSME1
+	2.72712	0.637972	Transforming growth factor beta-1-induced transcript 1 protein	TGFB1I1
	0.686814	0.639072	Tumor susceptibility gene 101 protein	TSG101
+	2.51029	0.6408	Sideroflexin-1	SFXN1
+	3.50658	0.643734	Filamin-C	FLNC
+	4.61748	0.65026	Protein disulfide-isomerase A3	PDIA3
+	2.12951	0.654898	Granulins;Acrogranin;Paragranulin;Granulin-1;Granulin-2;Granulin-3;Granulin-4;Granulin-5;Granulin-6;Granulin-7	GRN
+	2.52458	0.660392	Ras-related C3 botulinum toxin substrate 2	RAC2
+	2.35856	0.666351	E3 SUMO-protein ligase RanBP2	RANBP2
+	2.31309	0.669874	SWI/SNF complex subunit SMARCC1	SMARCC1
+	3.08723	0.675491	Tumor protein D54	TPD52L2
	0.212432	0.685548	Activated RNA polymerase II transcriptional coactivator p15	SUB1
+	3.18594	0.688665	Annexin A3	ANXA3
+	4.76659	0.68951	Integrin beta-1	ITGB1
+	1.24041	0.695875	YLP motif-containing protein 1	YLPM1
+	3.37153	0.69621	Alcohol dehydrogenase class-3	ADH5
+	3.31251	0.699661	Periplakin	PPL
+	1.20076	0.699944	Creatine kinase B-type	CKB
+	1.62292	0.702869	Cation-independent mannose-6-phosphate receptor	IGF2R
+	2.6675	0.704589	Structural maintenance of chromosomes protein 3	SMC3
+	2.67696	0.706577	RNA-binding protein EWS	EWSR1
+	1.07586	0.708326	Pre-mRNA-processing factor 40 homolog A	PRPF40A
+	2.60166	0.70842	DNA-dependent protein kinase catalytic subunit	PRKDC
+	2.93677	0.710356	Cytochrome c oxidase subunit 4 isoform 1, mitochondrial	COX4I1
+	2.02452	0.71662	Tyrosine-protein kinase receptor UFO	AXL
	0.720309	0.723429	AMSH-like protease	STAMBPL1
+	1.50571	0.726889	Glutathione S-transferase P	GSTP1
+	2.36101	0.727702	AT-rich interactive domain-containing protein 1A	ARID1A
+	3.23734	0.728737	Caldesmon	CALD1
+	2.16808	0.732934	WD repeat-containing protein 44	WDR44
+	1.73336	0.736688	Splicing factor U2AF 35 kDa subunit	U2AF1
+	2.78961	0.744881	Splicing factor 3A subunit 1	SF3A1
	0.199529	0.746996	Protein Dr1	DR1
+	2.73989	0.747164	Cytochrome b-c1 complex subunit 2, mitochondrial	UQCRC2
+	2.44219	0.747255	Enhancer of rudimentary homolog	ERH
+	1.74274	0.748084	Protein phosphatase 1A	PPM1A
+	1.70585	0.748422	UMP-CMP kinase	CMPK1
+	2.34771	0.76118	Macrophage migration inhibitory factor	MIF
+	2.11404	0.76497	Cytoplasmic dynein 1 light intermediate chain 2	DYNC1LI2
+	2.33283	0.769941	Cell cycle control protein 50A	TMEM30A
+	2.69446	0.782917	BTB/POZ domain-containing protein KCTD12	KCTD12
+	2.19211	0.783703	CDGSH iron-sulfur domain-containing protein 2	CISD2
+	3.81566	0.78452	Epidermal growth factor receptor kinase substrate 8-like protein 2	EPS8L2
+	1.7863	0.78591	Chromodomain-helicase-DNA-binding protein 4	CHD4
+	1.66423	0.788258	Inverted formin-2	INF2
+	1.83944	0.790195	Cytochrome b-c1 complex subunit 1, mitochondrial	UQCRC1
+	2.0633	0.794586	Protein kinase C delta type;Protein kinase C delta type regulatory subunit;Protein kinase C delta type catalytic subunit	PRKCD
+	1.75852	0.798411	Treacle protein	TCOF1
	0.625104	0.802416	LIM and calponin homology domains-containing protein 1	LIMCH1
+	1.52206	0.805564	Galectin-3	LGALS3
+	1.14901	0.811423	Nuclear pore complex protein Nup93	NUP93
+	2.23291	0.820163	Peptidyl-prolyl cis-trans isomerase FKBP1A	FKBP1A
+	2.42081	0.821692	Centromere protein F	CENPF
+	2.64357	0.827862	Mitochondrial antiviral-signaling protein	MAVS
+	2.79511	0.828325	Flavin reductase (NADPH)	BLVRB
+	1.68471	0.831324	Sulfide:quinone oxidoreductase, mitochondrial	SQRDL
+	2.31135	0.836626	Pyruvate dehydrogenase E1 component subunit beta, mitochondrial	PDHB
+	2.12782	0.845235	Acetyl-CoA acetyltransferase, cytosolic	ACAT2
+	1.64554	0.849022	Ubiquinol-cytochrome-c reductase complex assembly factor 2	UQCC2
+	2.76198	0.853345	Matrin-3	MATR3
+	2.79819	0.854136	Rho-associated protein kinase 1	ROCK1
+	1.41786	0.862511	Nuclear pore complex protein Nup98-Nup96;Nuclear pore complex protein Nup98;Nuclear pore complex protein Nup96	NUP98
+	2.34843	0.875699	Ubiquilin-2	UBQLN2
+	4.72002	0.875892	Vimentin	VIM
	0.482416	0.882965	Pyrroline-5-carboxylate reductase 3	PYCRL
+	1.3361	0.889744	Beta-2-syntrophin	SNTB2
+	1.88938	0.889992	Epididymal secretory protein E1	NPC2
+	2.42997	0.891295	SWI/SNF complex subunit SMARCC2	SMARCC2
+	1.61844	0.893957	Carnitine O-palmitoyltransferase 1, liver isoform	CPT1A
+	1.6613	0.895894	Mitochondrial carrier homolog 2	MTCH2
+	3.39254	0.908981	Pre-mRNA 3-end-processing factor FIP1	FIP1L1
+	4.91597	0.90905	Phosphoglycerate kinase 1	PGK1
+	2.43123	0.918813	Apoptosis-inducing factor 1, mitochondrial	AIFM1
+	2.08834	0.925705	Nicotinamide phosphoribosyltransferase	NAMPT
+	5.4963	0.927933	Myosin-9	MYH9
+	2.17507	0.930301	ATPase family AAA domain-containing protein 3A;ATPase family AAA domain-containing protein 3B	ATAD3A;ATAD3B
+	3.00148	0.938038	Trifunctional enzyme subunit beta, mitochondrial;3-ketoacyl-CoA thiolase	HADHB
+	1.4152	0.948059	Protein SON	SON
	0.552903	0.950013	Translation initiation factor eIF-2B subunit epsilon	EIF2B5
+	2.30455	0.950164	Lamin-B1	LMNB1
+	1.55811	0.950298	E3 ubiquitin-protein ligase NEDD4-like	NEDD4L
+	2.11261	0.958738	Lipoma-preferred partner	LPP
	0.34576	0.974564	Transcription factor BTF3	BTF3
	0.644705	0.975147	Nuclear pore complex protein Nup88	NUP88
+	2.24556	0.97525	TRIO and F-actin-binding protein	TRIOBP
+	2.71156	0.981572	Protein jagged-1	JAG1
+	1.46054	0.993017	Histone H2A type 1-J;Histone H2A type 1-H;Histone H2A.J;Histone H2A type 2-C;Histone H2A type 2-A;Histone H2A type 1-D;Histone H2A type 1;Histone H2A type 1-C;Histone H2A type 3;Histone H2A type 1-B/E	HIST1H2AJ;HIST1H2AH;H2AFJ;HIST2H2AC;HIST2H2AA3;HIST1H2AD;HIST1H2AG;HIST1H2AC;HIST3H2A;HIST1H2AB
	0.777371	0.996162	Delta(3,5)-Delta(2,4)-dienoyl-CoA isomerase, mitochondrial	ECH1
+	3.13615	0.996925	Cytosolic non-specific dipeptidase	CNDP2
+	2.12337	1.00991	Protein S100-A4	S100A4
+	2.45771	1.01187	Chloride intracellular channel protein 6	CLIC6
+	2.10999	1.0175	Nuclear pore complex protein Nup153	NUP153
	0.601948	1.02037	Serine/threonine-protein kinase Nek9	NEK9
+	3.3167	1.02752	Apoptotic chromatin condensation inducer in the nucleus	ACIN1
+	2.06313	1.03176	Mothers against decapentaplegic homolog 3;Mothers against decapentaplegic homolog 9;Mothers against decapentaplegic homolog 2	SMAD3;SMAD9;SMAD2
+	3.48317	1.03997	Mitochondrial import receptor subunit TOM34	TOMM34
	0.442302	1.04263	Cleavage stimulation factor subunit 3	CSTF3
+	2.97696	1.05065	Cell cycle and apoptosis regulator protein 2	CCAR2
+	3.46823	1.05492	Phosphatidylethanolamine-binding protein 1;Hippocampal cholinergic neurostimulating peptide	PEBP1
+	2.80395	1.06506	Vesicle-associated membrane protein 3	VAMP3
+	3.20221	1.06837	Afadin	MLLT4
+	2.773	1.06979	Vesicle-associated membrane protein-associated protein A	VAPA
+	3.15358	1.0698	OCIA domain-containing protein 1	OCIAD1
+	1.51137	1.07242	Copine-1	CPNE1
+	2.76958	1.07564	Myc box-dependent-interacting protein 1	BIN1
	0.352654	1.07716	40S ribosomal protein S10;Putative 40S ribosomal protein S10-like	RPS10;RPS10P5
+	1.58482	1.08598	Synaptosomal-associated protein 23	SNAP23
+	2.58131	1.08823	Lactotransferrin;Lactoferricin-H;Kaliocin-1;Lactoferroxin-A;Lactoferroxin-B;Lactoferroxin-C	LTF
	0.503202	1.09792	Single-stranded DNA-binding protein, mitochondrial	SSBP1
+	2.84508	1.11726	Protein DEK	DEK
+	3.66599	1.1259	Keratin, type I cytoskeletal 18	KRT18
	0.423842	1.13482	Steroid receptor RNA activator 1	SRA1
+	2.26473	1.13912	Lamin-B2	LMNB2
+	1.2962	1.14447	Deoxynucleoside triphosphate triphosphohydrolase SAMHD1	SAMHD1
+	2.57401	1.14452	DDRGK domain-containing protein 1	DDRGK1
+	2.03282	1.15366	Golgi membrane protein 1	GOLM1
+	3.11181	1.16067	Unconventional myosin-VI	MYO6
	0.578353	1.16272	PHD finger protein 3	PHF3
+	4.3414	1.16595	Adenylyl cyclase-associated protein 2	CAP2
	0.753458	1.18324	E3 ubiquitin-protein ligase TRIP12	TRIP12
+	1.81817	1.18771	Pre-mRNA-processing factor 6	PRPF6
+	1.60877	1.19492	Protein FAM134C	FAM134C
+	2.63358	1.23965	NADH-ubiquinone oxidoreductase 75 kDa subunit, mitochondrial	NDUFS1
+	1.1707	1.24153	Estradiol 17-beta-dehydrogenase 8	HSD17B8
+	4.38546	1.24432	Pyruvate carboxylase, mitochondrial	PC
+	3.56709	1.24514	Sideroflexin-3	SFXN3
+	2.01274	1.24918	Niemann-Pick C1 protein	NPC1
	0.473311	1.2583	BUB3-interacting and GLEBS motif-containing protein ZNF207	ZNF207
+	2.51587	1.27076	NHP2-like protein 1;NHP2-like protein 1, N-terminally processed	NHP2L1
+	0.845162	1.27464	Protein quaking	QKI
+	2.28005	1.28154	Dystonin	DST
+	1.57343	1.28874	Membrane-associated progesterone receptor component 2	PGRMC2
+	4.36889	1.30567	LIM domain and actin-binding protein 1	LIMA1
+	4.02814	1.31734	HLA class I histocompatibility antigen, A-2 alpha chain;HLA class I histocompatibility antigen, A-69 alpha chain;HLA class I histocompatibility antigen, A-68 alpha chain;HLA class I histocompatibility antigen, A-80 alpha chain	HLA-A
+	2.25726	1.34951	Pinin	PNN
+	2.02611	1.35142	Acyl-coenzyme A thioesterase 1;Acyl-coenzyme A thioesterase 2, mitochondrial	ACOT1;ACOT2
+	4.41928	1.35274	Histone H1.2	HIST1H1C
+	3.90912	1.36067	Serine/arginine repetitive matrix protein 2	SRRM2
+	0.86005	1.38621	2,4-dienoyl-CoA reductase, mitochondrial	DECR1
+	2.9386	1.39897	Splicing factor 3B subunit 1	SF3B1
+	1.15259	1.41404	Signal recognition particle 54 kDa protein	SRP54
	0.702009	1.45049	Lipocalin-1;Putative lipocalin 1-like protein 1	LCN1;LCN1P1
+	0.876578	1.45801	Arf-GAP domain and FG repeat-containing protein 1	AGFG1
+	5.13022	1.47239	Plectin	PLEC
+	1.64426	1.47817	Growth arrest and DNA damage-inducible proteins-interacting protein 1	GADD45GIP1
+	3.80077	1.48246	Protein PML	PML
+	2.97358	1.48844	Lamina-associated polypeptide 2, isoforms beta/gamma;Thymopoietin;Thymopentin	TMPO
+	3.9552	1.50932	Cathepsin Z	CTSZ
+	1.1665	1.54519	NADH-cytochrome b5 reductase 3;NADH-cytochrome b5 reductase 3 membrane-bound form;NADH-cytochrome b5 reductase 3 soluble form	CYB5R3
	0.749327	1.54897	ADP/ATP translocase 3;ADP/ATP translocase 3, N-terminally processed	SLC25A6
+	1.50841	1.57747	Polymerase delta-interacting protein 3	POLDIP3
+	2.30651	1.58318	Tropomyosin alpha-1 chain	TPM1
+	7.1279	1.64924	Nucleoprotein TPR	TPR
+	1.24814	1.65413	Serine/arginine repetitive matrix protein 1	SRRM1
+	1.8434	1.6918	Tumor suppressor p53-binding protein 1	TP53BP1
+	1.72815	1.72518	Probable G-protein coupled receptor 116	GPR116
+	5.45567	1.74885	HLA class I histocompatibility antigen, Cw-15 alpha chain;HLA class I histocompatibility antigen, Cw-12 alpha chain;HLA class I histocompatibility antigen, Cw-8 alpha chain;HLA class I histocompatibility antigen, Cw-6 alpha chain;HLA class I histocompatibility antigen, Cw-5 alpha chain;HLA class I histocompatibility antigen, Cw-2 alpha chain;HLA class I histocompatibility antigen, Cw-18 alpha cha…	HLA-C
+	1.32011	1.75669	3-ketoacyl-CoA thiolase, mitochondrial	ACAA2
+	0.841509	1.78609	Thymidine kinase, cytosolic	TK1
+	1.11787	1.8318	GTP-binding protein SAR1a;GTP-binding protein SAR1b	SAR1A;SAR1B
+	1.14578	1.86801	Ras-associated and pleckstrin homology domains-containing protein 1	RAPH1
+	0.960221	1.87578	Prenylated Rab acceptor protein 1	RABAC1
+	1.12211	1.88415	AP-3 complex subunit sigma-1	AP3S1
+	3.66309	1.98351	Calretinin	CALB2
+	1.17433	2.00302	Rho-related GTP-binding protein RhoC	RHOC
+	2.17737	2.04389	Phosphatidylserine synthase 2	PTDSS2
+	1.21632	2.06486	ADP-ribosylation factor GTPase-activating protein 1	ARFGAP1
+	0.966586	2.07503	Targeting protein for Xklp2	TPX2
+	1.4693	2.1266	Transmembrane protein 205	TMEM205
+	1.44272	2.20669	Histone H4	HIST1H4A
+	2.26152	2.26311	Huntingtin-interacting protein 1-related protein	HIP1R
+	1.37748	2.27579	DNA repair protein RAD50	RAD50
+	1.11787	2.33122	C-Myc-binding protein	MYCBP
+	2.94426	2.52901	Antigen KI-67	MKI67
+	2.59787	2.62455	Tax1-binding protein 3	TAX1BP3
+	2.99913	2.66647	Nucleolar protein 58	NOP58
+	4.51754	3.56765	Splicing factor 3B subunit 4	SF3B4
+	4.22678	4.40978	Nuclear mitotic apparatus protein 1	NUMA1
+	1.05069	5.04084	Nucleolar protein 56	NOP56
+	3.72135	6.58576	Keratin, type II cytoskeletal 6B	KRT6B

## Sheet: HeatMap DownCRISP2
Protein IDs	Majority protein IDs	Protein names	Gene names
O94925-3;O94925;O94925-2	O94925-3;O94925;O94925-2	Glutaminase kidney isoform, mitochondrial	GLS
P62495;P62495-2	P62495;P62495-2	Eukaryotic peptide chain release factor subunit 1	ETF1
P85037-2;P85037	P85037-2;P85037	Forkhead box protein K1	FOXK1
Q13951-2;Q13951	Q13951-2	Core-binding factor subunit beta	CBFB
P61254;Q9UNX3	P61254;Q9UNX3	60S ribosomal protein L26;60S ribosomal protein L26-like 1	RPL26;RPL26L1
O00267;O00267-2	O00267;O00267-2	Transcription elongation factor SPT5	SUPT5H
P35232;P35232-2	P35232	Prohibitin	PHB
P62333	P62333	26S protease regulatory subunit 10B	PSMC6
Q8WXF1;Q8WXF1-2	Q8WXF1;Q8WXF1-2	Paraspeckle component 1	PSPC1
Q9H814	Q9H814	Phosphorylated adapter RNA export protein	PHAX
P13987	P13987	CD59 glycoprotein	CD59
P63244	P63244	Guanine nucleotide-binding protein subunit beta-2-like 1;Guanine nucleotide-binding protein subunit beta-2-like 1, N-terminally processed	GNB2L1
Q9UHV9	Q9UHV9	Prefoldin subunit 2	PFDN2
P38646	P38646	Stress-70 protein, mitochondrial	HSPA9
P55884;P55884-2	P55884;P55884-2	Eukaryotic translation initiation factor 3 subunit B	EIF3B
Q9Y5B9	Q9Y5B9	FACT complex subunit SPT16	SUPT16H
Q99426-2;Q99426	Q99426-2;Q99426	Tubulin-folding cofactor B	TBCB
Q16658	Q16658	Fascin	FSCN1
P17987	P17987	T-complex protein 1 subunit alpha	TCP1
O75347;O75347-2	O75347;O75347-2	Tubulin-specific chaperone A	TBCA
P09874	P09874	Poly [ADP-ribose] polymerase 1	PARP1
Q9NWQ8	Q9NWQ8	Phosphoprotein associated with glycosphingolipid-enriched microdomains 1	PAG1
Q9NUQ6;Q9NUQ6-4;Q9NUQ6-3;Q9NUQ6-2	Q9NUQ6;Q9NUQ6-4;Q9NUQ6-3;Q9NUQ6-2	SPATS2-like protein	SPATS2L
Q9BRJ6	Q9BRJ6	Uncharacterized protein C7orf50	C7orf50
P31942-3;P31942-2;P31942;P31942-4	P31942-3;P31942-2;P31942	Heterogeneous nuclear ribonucleoprotein H3	HNRNPH3
P26358-2;P26358;P26358-3	P26358-2;P26358	DNA (cytosine-5)-methyltransferase 1	DNMT1
P27694	P27694	Replication protein A 70 kDa DNA-binding subunit;Replication protein A 70 kDa DNA-binding subunit, N-terminally processed	RPA1
P84103-2;P84103	P84103-2;P84103	Serine/arginine-rich splicing factor 3	SRSF3
Q7Z417;Q7Z417-2	Q7Z417	Nuclear fragile X mental retardation-interacting protein 2	NUFIP2
Q9NS25;Q9NS26	Q9NS25	Sperm protein associated with the nucleus on the X chromosome B/F	SPANXB1
P08133-2;P08133	P08133-2;P08133	Annexin A6	ANXA6
P46779;P46779-2;P46779-3;P46779-4;P46779-5	P46779;P46779-2;P46779-3;P46779-4;P46779-5	60S ribosomal protein L28	RPL28
Q8NBS9;Q8NBS9-2	Q8NBS9;Q8NBS9-2	Thioredoxin domain-containing protein 5	TXNDC5
Q14011;Q14011-2	Q14011	Cold-inducible RNA-binding protein	CIRBP
O95232	O95232	Luc7-like protein 3	LUC7L3
P28072	P28072	Proteasome subunit beta type-6	PSMB6
Q969E4;Q5H9L2;Q6IPX3-2;Q6IPX3	Q969E4	Transcription elongation factor A protein-like 3	TCEAL3
P61956-2;P61956	P61956-2;P61956	Small ubiquitin-related modifier 2	SUMO2
P27635;Q96L21	P27635;Q96L21	60S ribosomal protein L10;60S ribosomal protein L10-like	RPL10;RPL10L
P40121-2;P40121	P40121-2;P40121	Macrophage-capping protein	CAPG
Q9UN86-2;Q9UN86	Q9UN86-2;Q9UN86	Ras GTPase-activating protein-binding protein 2	G3BP2
P60228	P60228	Eukaryotic translation initiation factor 3 subunit E	EIF3E
P02795;P13640-2;P13640;CON__P67983;Q8N339;P80294;P04731	P02795;P13640-2;P13640	Metallothionein-2;Metallothionein-1G	MT2A;MT1G
P42677	P42677	40S ribosomal protein S27	RPS27
Q9Y448-2;Q9Y448;Q9Y448-3	Q9Y448-2;Q9Y448;Q9Y448-3	Small kinetochore-associated protein	KNSTRN
Q96KC8	Q96KC8	DnaJ homolog subfamily C member 1	DNAJC1
Q96CT7	Q96CT7	Coiled-coil domain-containing protein 124	CCDC124
Q16666-3;Q16666-2;Q16666;Q16666-6	Q16666-3;Q16666-2;Q16666;Q16666-6	Gamma-interferon-inducible protein 16	IFI16
P20645	P20645	Cation-dependent mannose-6-phosphate receptor	M6PR
P26583	P26583	High mobility group protein B2	HMGB2
P33176;O60282;Q12840;O60282-2	P33176	Kinesin-1 heavy chain	KIF5B
Q99627-2;Q99627	Q99627-2;Q99627	COP9 signalosome complex subunit 8	COPS8
Q5SW79;Q5SW79-2;Q5SW79-3;Q96L14;Q9Y4F5-3;Q9Y4F5-2;Q9Y4F5	Q5SW79;Q5SW79-2;Q5SW79-3	Centrosomal protein of 170 kDa	CEP170
P62269	P62269	40S ribosomal protein S18	RPS18
P62910	P62910	60S ribosomal protein L32	RPL32
P48507;P48507-2	P48507	Glutamate--cysteine ligase regulatory subunit	GCLM
P63104;P63104-2	P63104	14-3-3 protein zeta/delta	YWHAZ
P67936-2	P67936-2	Tropomyosin alpha-4 chain	TPM4
Q9BY43;Q9BY43-2	Q9BY43;Q9BY43-2	Charged multivesicular body protein 4a	CHMP4A
P23511-2;P23511	P23511-2;P23511	Nuclear transcription factor Y subunit alpha	NFYA
Q9NP77;Q9NP77-2	Q9NP77;Q9NP77-2	RNA polymerase II subunit A C-terminal domain phosphatase SSU72	SSU72
A0AVT1-2;A0AVT1	A0AVT1-2;A0AVT1	Ubiquitin-like modifier-activating enzyme 6	UBA6
Q99661;Q99661-2	Q99661;Q99661-2	Kinesin-like protein KIF2C	KIF2C
P39023;Q92901	P39023	60S ribosomal protein L3	RPL3
P51648;P51648-2	P51648;P51648-2	Fatty aldehyde dehydrogenase	ALDH3A2
Q9UJU6;Q9UJU6-5	Q9UJU6;Q9UJU6-5	Drebrin-like protein	DBNL
P62306	P62306	Small nuclear ribonucleoprotein F	SNRPF
O60502-3;O60502-2;O60502-4;O60502	O60502-3;O60502-2;O60502-4;O60502	Protein O-GlcNAcase	MGEA5
P35268	P35268	60S ribosomal protein L22	RPL22
Q9P258	Q9P258	Protein RCC2	RCC2
O00622	O00622	Protein CYR61	CYR61
P0DPB6;P0DPB5	P0DPB6;P0DPB5		POLR1D
O75534-2;O75534;O75534-3;O75534-4	O75534-2;O75534;O75534-3;O75534-4	Cold shock domain-containing protein E1	CSDE1
Q9H3N1	Q9H3N1	Thioredoxin-related transmembrane protein 1	TMX1
Q4G0J3;Q4G0J3-3;Q4G0J3-2	Q4G0J3;Q4G0J3-3	La-related protein 7	LARP7
P33316-2;P33316	P33316-2;P33316	Deoxyuridine 5-triphosphate nucleotidohydrolase, mitochondrial	DUT
P17096;P17096-3	P17096;P17096-3	High mobility group protein HMG-I/HMG-Y	HMGA1
P06733;P06733-2	P06733;P06733-2	Alpha-enolase	ENO1
O43719	O43719	HIV Tat-specific factor 1	HTATSF1
P04632	P04632	Calpain small subunit 1	CAPNS1
Q16629-3;Q16629-2;Q16629-4;Q16629	Q16629-3;Q16629-2;Q16629-4;Q16629	Serine/arginine-rich splicing factor 7	SRSF7
Q15369;Q15369-2	Q15369;Q15369-2	Transcription elongation factor B polypeptide 1	TCEB1
Q8N4Q1;Q8N4Q1-2	Q8N4Q1;Q8N4Q1-2	Mitochondrial intermembrane space import and assembly protein 40	CHCHD4
Q9UDY2-6;Q9UDY2-3;Q9UDY2;Q9UDY2-7;Q9UDY2-4;Q9UDY2-2;Q9UDY2-5	Q9UDY2-6;Q9UDY2-3;Q9UDY2;Q9UDY2-7;Q9UDY2-4;Q9UDY2-2;Q9UDY2-5	Tight junction protein ZO-2	TJP2
Q9H0W8-2;Q9H0W8	Q9H0W8-2;Q9H0W8	Protein SMG9	SMG9
P09960-2;P09960;P09960-3;P09960-4	P09960-2;P09960;P09960-3;P09960-4	Leukotriene A-4 hydrolase	LTA4H
P61513;A6NKH3	P61513;A6NKH3	60S ribosomal protein L37a;Putative 60S ribosomal protein L37a-like protein	RPL37A;RPL37AP8
P62873-2;P62873	P62873-2;P62873	Guanine nucleotide-binding protein G(I)/G(S)/G(T) subunit beta-1	GNB1
P25789-2;P25789	P25789-2;P25789	Proteasome subunit alpha type-4	PSMA4
P29218;P29218-3;P29218-2	P29218;P29218-3	Inositol monophosphatase 1	IMPA1
P24844;P24844-2	P24844;P24844-2	Myosin regulatory light polypeptide 9	MYL9
Q8NC51-3;Q8NC51-4	Q8NC51-3;Q8NC51-4	Plasminogen activator inhibitor 1 RNA-binding protein	SERBP1
P05114	P05114	Non-histone chromosomal protein HMG-14	HMGN1
Q13557-8;Q13557-12;Q13557-10;Q13557;Q13557-6;Q13557-11;Q13557-9;Q13557-5;Q13557-3;Q13557-4;Q9UQM7;Q9UQM7-2	Q13557-8;Q13557-12;Q13557-10;Q13557;Q13557-6;Q13557-11;Q13557-9;Q13557-5;Q13557-3;Q13557-4	Calcium/calmodulin-dependent protein kinase type II subunit delta	CAMK2D
Q9NZB2;Q9NZB2-6;Q9NZB2-4;Q9NZB2-2;Q9NZB2-5;Q5T035	Q9NZB2;Q9NZB2-6;Q9NZB2-4	Constitutive coactivator of PPAR-gamma-like protein 1	FAM120A
Q96G03;Q96G03-2	Q96G03	Phosphoglucomutase-2	PGM2
P30154-4;P30154;P30154-3;P30154-2;P30154-5	P30154-4;P30154;P30154-3;P30154-2	Serine/threonine-protein phosphatase 2A 65 kDa regulatory subunit A beta isoform	PPP2R1B
Q16881-5;Q16881-2;Q16881-4;Q16881-3;Q16881-6;Q16881;Q16881-7	Q16881-5;Q16881-2;Q16881-4;Q16881-3;Q16881-6;Q16881;Q16881-7	Thioredoxin reductase 1, cytoplasmic	TXNRD1
Q96QR8	Q96QR8	Transcriptional activator protein Pur-beta	PURB
Q9UGP8	Q9UGP8	Translocation protein SEC63 homolog	SEC63
Q9UK76;Q9UK76-2;Q9UK76-3	Q9UK76;Q9UK76-2;Q9UK76-3	Hematological and neurological expressed 1 protein;Hematological and neurological expressed 1 protein, N-terminally processed	HN1
Q96KB5;Q96KB5-2	Q96KB5;Q96KB5-2	Lymphokine-activated killer T-cell-originated protein kinase	PBK
P12081-4;P12081;P12081-3;P12081-2;P49590-2	P12081-4;P12081;P12081-3;P12081-2	Histidine--tRNA ligase, cytoplasmic	HARS
P07195;P07864	P07195	L-lactate dehydrogenase B chain	LDHB
O00299	O00299	Chloride intracellular channel protein 1	CLIC1
O75832;O75832-2	O75832;O75832-2	26S proteasome non-ATPase regulatory subunit 10	PSMD10
Q13123	Q13123	Protein Red	IK
Q9H2K8	Q9H2K8	Serine/threonine-protein kinase TAO3	TAOK3
P53621;P53621-2	P53621;P53621-2	Coatomer subunit alpha;Xenin;Proxenin	COPA
Q9BW91-2;Q9BW91	Q9BW91-2;Q9BW91	ADP-ribose pyrophosphatase, mitochondrial	NUDT9
P62899;P62899-3;P62899-2	P62899;P62899-3;P62899-2	60S ribosomal protein L31	RPL31
Q15370;Q15370-2	Q15370;Q15370-2	Transcription elongation factor B polypeptide 2	TCEB2
Q8IWS0-3;Q8IWS0;Q8IWS0-5;Q8IWS0-4;Q8IWS0-2	Q8IWS0-3;Q8IWS0;Q8IWS0-5;Q8IWS0-4;Q8IWS0-2	PHD finger protein 6	PHF6
Q49AR2;Q49AR2-3;Q49AR2-2	Q49AR2	UPF0489 protein C5orf22	C5orf22
Q8IUD2-2;Q8IUD2-3;Q8IUD2;Q8IUD2-4;Q8IUD2-5;O15083	Q8IUD2-2;Q8IUD2-3;Q8IUD2;Q8IUD2-4;Q8IUD2-5	ELKS/Rab6-interacting/CAST family member 1	ERC1
Q96T88;Q96T88-2	Q96T88;Q96T88-2	E3 ubiquitin-protein ligase UHRF1	UHRF1
Q6ZNB6;Q6ZNB6-2	Q6ZNB6;Q6ZNB6-2	NF-X1-type zinc finger protein NFXL1	NFXL1
P05976-2;P05976;P08590	P05976-2;P05976;P08590	Myosin light chain 1/3, skeletal muscle isoform;Myosin light chain 3	MYL1;MYL3
P40429;Q6NVV1	P40429;Q6NVV1	60S ribosomal protein L13a;Putative 60S ribosomal protein L13a protein RPL13AP3	RPL13A;RPL13AP3
Q96MW1;Q96MW1-2	Q96MW1;Q96MW1-2	Coiled-coil domain-containing protein 43	CCDC43
P47813;O14602	P47813;O14602	Eukaryotic translation initiation factor 1A, X-chromosomal;Eukaryotic translation initiation factor 1A, Y-chromosomal	EIF1AX;EIF1AY
Q92974-3;Q92974-2;Q92974	Q92974-3;Q92974-2;Q92974	Rho guanine nucleotide exchange factor 2	ARHGEF2
O14777	O14777	Kinetochore protein NDC80 homolog	NDC80
P31949	P31949	Protein S100-A11;Protein S100-A11, N-terminally processed	S100A11
Q13200;Q13200-2;Q13200-3	Q13200;Q13200-2;Q13200-3	26S proteasome non-ATPase regulatory subunit 2	PSMD2
Q9H6T3-2;Q9H6T3;Q9H6T3-3	Q9H6T3-2;Q9H6T3;Q9H6T3-3	RNA polymerase II-associated protein 3	RPAP3
O43592	O43592	Exportin-T	XPOT
P54105	P54105	Methylosome subunit pICln	CLNS1A
Q92597;Q92597-3;Q92597-2	Q92597;Q92597-3;Q92597-2	Protein NDRG1	NDRG1
P17844-2;P17844	P17844-2;P17844	Probable ATP-dependent RNA helicase DDX5	DDX5
P62750	P62750	60S ribosomal protein L23a	RPL23A
P45974-2;P45974	P45974-2;P45974	Ubiquitin carboxyl-terminal hydrolase 5	USP5
Q9Y5L4	Q9Y5L4	Mitochondrial import inner membrane translocase subunit Tim13	TIMM13
Q86VP6;Q86VP6-2;Q86VP6-3;O75155-2;O75155	Q86VP6;Q86VP6-2	Cullin-associated NEDD8-dissociated protein 1	CAND1
P60900;P60900-2;P60900-3	P60900;P60900-2	Proteasome subunit alpha type-6	PSMA6
P62195;P62195-2	P62195;P62195-2	26S protease regulatory subunit 8	PSMC5
Q99459	Q99459	Cell division cycle 5-like protein	CDC5L
Q96AP7	Q96AP7	Endothelial cell-selective adhesion molecule	ESAM
Q86TB9-4;Q86TB9	Q86TB9-4;Q86TB9	Protein PAT1 homolog 1	PATL1
P54819-3;P54819-5;P54819-2;P54819;P54819-4;P54819-6	P54819-3;P54819-5;P54819-2;P54819;P54819-4;P54819-6	Adenylate kinase 2, mitochondrial;Adenylate kinase 2, mitochondrial, N-terminally processed	AK2
P27816-4	P27816-4	Microtubule-associated protein 4	MAP4
P49721	P49721	Proteasome subunit beta type-2	PSMB2
Q9Y265;Q9Y265-2	Q9Y265;Q9Y265-2	RuvB-like 1	RUVBL1
Q9UNP9;Q9UNP9-2;Q9UNP9-3	Q9UNP9;Q9UNP9-2;Q9UNP9-3	Peptidyl-prolyl cis-trans isomerase E	PPIE
Q05519-2;Q05519	Q05519-2;Q05519	Serine/arginine-rich splicing factor 11	SRSF11
P25398	P25398	40S ribosomal protein S12	RPS12
P51858;P51858-2;P51858-3	P51858;P51858-2;P51858-3	Hepatoma-derived growth factor	HDGF
P36871;P36871-2;P36871-3	P36871;P36871-2;P36871-3	Phosphoglucomutase-1	PGM1
P52209-2;P52209	P52209-2;P52209	6-phosphogluconate dehydrogenase, decarboxylating	PGD
P35249;P35249-2	P35249;P35249-2	Replication factor C subunit 4	RFC4
P15407;P15407-2	P15407	Fos-related antigen 1	FOSL1
P62249	P62249	40S ribosomal protein S16	RPS16
Q15019;Q15019-3;Q15019-2	Q15019;Q15019-3;Q15019-2	Septin-2	SEPT2
P08243-3;P08243-2;P08243	P08243-3;P08243-2;P08243	Asparagine synthetase [glutamine-hydrolyzing]	ASNS
P49589-3;P49589-2;P49589	P49589-3;P49589-2;P49589	Cysteine--tRNA ligase, cytoplasmic	CARS
Q13263;Q13263-2	Q13263;Q13263-2	Transcription intermediary factor 1-beta	TRIM28
Q08945	Q08945	FACT complex subunit SSRP1	SSRP1
P50454	P50454	Serpin H1	SERPINH1
O75822-3;O75822;O75822-2	O75822-3;O75822;O75822-2	Eukaryotic translation initiation factor 3 subunit J	EIF3J
O00231;O00231-2	O00231;O00231-2	26S proteasome non-ATPase regulatory subunit 11	PSMD11
O43242;O43242-2	O43242	26S proteasome non-ATPase regulatory subunit 3	PSMD3
O75390	O75390	Citrate synthase, mitochondrial	CS
Q9H4A3-2;Q9H4A3;Q9H4A3-5;Q9H4A3-6;Q9H4A3-7;Q9H4A3-4	Q9H4A3-2;Q9H4A3;Q9H4A3-5;Q9H4A3-6;Q9H4A3-7;Q9H4A3-4	Serine/threonine-protein kinase WNK1	WNK1
Q8WX93-4;Q8WX93-3;Q8WX93;Q8WX93-8;Q8WX93-5;Q8WX93-2;Q8WX93-9;Q8WX93-7;Q86TC9-2;Q86TC9	Q8WX93-4;Q8WX93-3;Q8WX93;Q8WX93-8;Q8WX93-5;Q8WX93-2;Q8WX93-9;Q8WX93-7	Palladin	PALLD
Q9BZK7;O60907-2;O60907	Q9BZK7	F-box-like/WD repeat-containing protein TBL1XR1	TBL1XR1
Q99653	Q99653	Calcineurin B homologous protein 1	CHP1
Q16181-2;Q16181;Q6ZU15	Q16181-2;Q16181	Septin-7	SEPT7
P06493;P06493-2;P11802-2;Q00535-2;Q00535;P11802;Q00526;Q96Q40-6;Q96Q40-4;Q96Q40-3;O94921-3;Q96Q40-5;Q96Q40;O94921-2;O94921;Q07002;Q00536;Q00536-3;Q07002-3;Q00537-2;Q00537;Q00536-2;Q14004-2;Q14004	P06493;P06493-2	Cyclin-dependent kinase 1	CDK1
P14618;P14618-2;P14618-3;P30613-2;P30613	P14618;P14618-2;P14618-3	Pyruvate kinase PKM	PKM
O94979-3;O94979-9;O94979-2;O94979;O94979-8;O94979-6;O94979-10;O94979-4;O94979-7;O94979-5;Q9NQW1-2;Q9NQW1-4;Q9NQW1-5;Q9NQW1	O94979-3;O94979-9;O94979-2;O94979;O94979-8;O94979-6;O94979-10;O94979-4;O94979-7	Protein transport protein Sec31A	SEC31A
O95861-4;O95861;O95861-2;O95861-3	O95861-4;O95861;O95861-2	3(2),5-bisphosphate nucleotidase 1	BPNT1
Q9UL46	Q9UL46	Proteasome activator complex subunit 2	PSME2
Q9NX58	Q9NX58	Cell growth-regulating nucleolar protein	LYAR
P56537;P56537-2	P56537	Eukaryotic translation initiation factor 6	EIF6
P60842;P60842-2	P60842;P60842-2	Eukaryotic initiation factor 4A-I	EIF4A1
Q9UKK9	Q9UKK9	ADP-sugar pyrophosphatase	NUDT5
Q8IVM0;Q8IVM0-2	Q8IVM0;Q8IVM0-2	Coiled-coil domain-containing protein 50	CCDC50
P31943;P55795	P31943	Heterogeneous nuclear ribonucleoprotein H;Heterogeneous nuclear ribonucleoprotein H, N-terminally processed	HNRNPH1
Q14696	Q14696	LDLR chaperone MESD	MESDC2
O43665-2;O43665;O43665-3	O43665-2;O43665;O43665-3	Regulator of G-protein signaling 10	RGS10
P38159;P38159-2;P38159-3;Q96E39;O75526;Q8N7X1	P38159;P38159-2;P38159-3;Q96E39	RNA-binding motif protein, X chromosome;RNA-binding motif protein, X chromosome, N-terminally processed;RNA binding motif protein, X-linked-like-1	RBMX;RBMXL1
Q9NWS0;Q9NWS0-3	Q9NWS0	PIH1 domain-containing protein 1	PIH1D1
Q8N1G4	Q8N1G4	Leucine-rich repeat-containing protein 47	LRRC47
P25490	P25490	Transcriptional repressor protein YY1	YY1
P62906	P62906	60S ribosomal protein L10a	RPL10A
Q9NZZ3;Q9NZZ3-2	Q9NZZ3;Q9NZZ3-2	Charged multivesicular body protein 5	CHMP5
P55010	P55010	Eukaryotic translation initiation factor 5	EIF5
O00151	O00151	PDZ and LIM domain protein 1	PDLIM1
P54727;P54727-2	P54727;P54727-2	UV excision repair protein RAD23 homolog B	RAD23B
Q8WTS6	Q8WTS6	Histone-lysine N-methyltransferase SETD7	SETD7
O94992	O94992	Protein HEXIM1	HEXIM1
P46782	P46782	40S ribosomal protein S5;40S ribosomal protein S5, N-terminally processed	RPS5
Q13243-3;Q13243;Q13243-2	Q13243-3;Q13243	Serine/arginine-rich splicing factor 5	SRSF5
P50579;P50579-3	P50579;P50579-3	Methionine aminopeptidase 2	METAP2
P78371;P78371-2	P78371;P78371-2	T-complex protein 1 subunit beta	CCT2
Q9Y5S9-2;Q9Y5S9	Q9Y5S9-2;Q9Y5S9	RNA-binding protein 8A	RBM8A
Q96QK1	Q96QK1	Vacuolar protein sorting-associated protein 35	VPS35
Q7Z2W4-2;Q7Z2W4;Q7Z2W4-3	Q7Z2W4-2;Q7Z2W4;Q7Z2W4-3	Zinc finger CCCH-type antiviral protein 1	ZC3HAV1
Q86TG7-2;Q86TG7	Q86TG7-2;Q86TG7	Retrotransposon-derived protein PEG10	PEG10
Q9Y570;Q9Y570-4;Q9Y570-2;Q9Y570-3	Q9Y570;Q9Y570-4;Q9Y570-2	Protein phosphatase methylesterase 1	PPME1
P22626;P22626-2	P22626;P22626-2	Heterogeneous nuclear ribonucleoproteins A2/B1	HNRNPA2B1
P62888	P62888	60S ribosomal protein L30	RPL30
O15355	O15355	Protein phosphatase 1G	PPM1G
Q6JBY9	Q6JBY9	CapZ-interacting protein	RCSD1
O00560;O00560-3;O00560-2	O00560;O00560-3;O00560-2	Syntenin-1	SDCBP
Q15046;Q15046-2	Q15046;Q15046-2	Lysine--tRNA ligase	KARS
Q9Y3Y2-4;Q9Y3Y2;Q9Y3Y2-3	Q9Y3Y2-4;Q9Y3Y2;Q9Y3Y2-3	Chromatin target of PRMT1 protein	CHTOP
Q9NPD8	Q9NPD8	Ubiquitin-conjugating enzyme E2 T	UBE2T
Q969S3	Q969S3	Zinc finger protein 622	ZNF622
P09661	P09661	U2 small nuclear ribonucleoprotein A	SNRPA1
P55036	P55036	26S proteasome non-ATPase regulatory subunit 4	PSMD4
Q9HAV7	Q9HAV7	GrpE protein homolog 1, mitochondrial	GRPEL1
Q14331	Q14331	Protein FRG1	FRG1
P30153	P30153	Serine/threonine-protein phosphatase 2A 65 kDa regulatory subunit A alpha isoform	PPP2R1A
P40855;P40855-5	P40855;P40855-5	Peroxisomal biogenesis factor 19	PEX19
Q15398-3;Q15398;Q15398-1	Q15398-3;Q15398;Q15398-1	Disks large-associated protein 5	DLGAP5
Q9H2G2-2;Q9H2G2	Q9H2G2-2;Q9H2G2	STE20-like serine/threonine-protein kinase	SLK
Q99613-2;Q99613;B5ME19	Q99613-2;Q99613;B5ME19	Eukaryotic translation initiation factor 3 subunit C;Eukaryotic translation initiation factor 3 subunit C-like protein	EIF3C;EIF3CL
P14625;Q58FF3	P14625	Endoplasmin	HSP90B1
P22102;P22102-2	P22102;P22102-2	Trifunctional purine biosynthetic protein adenosine-3;Phosphoribosylamine--glycine ligase;Phosphoribosylformylglycinamidine cyclo-ligase;Phosphoribosylglycinamide formyltransferase	GART
Q6IBS0	Q6IBS0	Twinfilin-2	TWF2
P14859-5;P14859-6;P14859-4;P14859-3;P14859;P14859-2	P14859-5;P14859-6;P14859-4;P14859-3;P14859;P14859-2	POU domain, class 2, transcription factor 1	POU2F1
P04792	P04792	Heat shock protein beta-1	HSPB1
O43681	O43681	ATPase ASNA1	ASNA1
O60927	O60927	Protein phosphatase 1 regulatory subunit 11	PPP1R11
P42704	P42704	Leucine-rich PPR motif-containing protein, mitochondrial	LRPPRC
P61224-4;P61224-3;P61224;A6NIZ1;P61224-2	P61224-4;P61224-3;P61224;A6NIZ1	Ras-related protein Rap-1b;Ras-related protein Rap-1b-like protein	RAP1B
O95295	O95295	SNARE-associated protein Snapin	SNAPIN
P23921	P23921	Ribonucleoside-diphosphate reductase large subunit	RRM1
P31689;P31689-2	P31689;P31689-2	DnaJ homolog subfamily A member 1	DNAJA1
Q13765;E9PAV3-2;E9PAV3	Q13765;E9PAV3-2;E9PAV3	Nascent polypeptide-associated complex subunit alpha;Nascent polypeptide-associated complex subunit alpha, muscle-specific form	NACA
P78330	P78330	Phosphoserine phosphatase	PSPH
P13639	P13639	Elongation factor 2	EEF2
P34897-3;P34897;P34897-2	P34897-3;P34897;P34897-2	Serine hydroxymethyltransferase, mitochondrial	SHMT2
Q9UHD8-7;Q9UHD8-2;Q9UHD8-5;Q9UHD8;Q9UHD8-3;Q9UHD8-4;Q9UHD8-9;Q9UHD8-8	Q9UHD8-7;Q9UHD8-2;Q9UHD8-5;Q9UHD8;Q9UHD8-3	Septin-9	SEPT9
Q14651	Q14651	Plastin-1	PLS1
Q92973-2;Q92973;Q92973-3;O14787-2;O14787	Q92973-2;Q92973;Q92973-3	Transportin-1	TNPO1
P41567;O60739	P41567;O60739	Eukaryotic translation initiation factor 1;Eukaryotic translation initiation factor 1b	EIF1;EIF1B
P48643;P48643-2	P48643;P48643-2	T-complex protein 1 subunit epsilon	CCT5
Q9ULT8	Q9ULT8	E3 ubiquitin-protein ligase HECTD1	HECTD1
P34932;P34932-2	P34932	Heat shock 70 kDa protein 4	HSPA4
Q16531;Q16531-2	Q16531	DNA damage-binding protein 1	DDB1
Q16630-3;Q16630;Q16630-2	Q16630-3;Q16630;Q16630-2	Cleavage and polyadenylation specificity factor subunit 6	CPSF6
P14868;P14868-2	P14868;P14868-2	Aspartate--tRNA ligase, cytoplasmic	DARS
P41091;Q2VIR3;Q2VIR3-2	P41091;Q2VIR3;Q2VIR3-2	Eukaryotic translation initiation factor 2 subunit 3;Putative eukaryotic translation initiation factor 2 subunit 3-like protein	EIF2S3;EIF2S3L
P55072	P55072	Transitional endoplasmic reticulum ATPase	VCP
Q92598-2;Q92598;Q92598-3;Q92598-4	Q92598-2;Q92598;Q92598-3;Q92598-4	Heat shock protein 105 kDa	HSPH1
Q15181	Q15181	Inorganic pyrophosphatase	PPA1
P49411	P49411	Elongation factor Tu, mitochondrial	TUFM
P55060-3;P55060;P55060-4;P55060-2	P55060-3;P55060;P55060-4	Exportin-2	CSE1L
Q13151	Q13151	Heterogeneous nuclear ribonucleoprotein A0	HNRNPA0
Q99961;Q99961-3;Q99961-2;Q99962	Q99961;Q99961-3;Q99961-2	Endophilin-A2	SH3GL1
Q8WWM7;Q8WWM7-6;Q8WWM7-8;Q8WWM7-5;Q8WWM7-4;Q8WWM7-9;Q8WWM7-2;Q8WWM7-3;Q8WWM7-7	Q8WWM7;Q8WWM7-6;Q8WWM7-8;Q8WWM7-5;Q8WWM7-4;Q8WWM7-9;Q8WWM7-2;Q8WWM7-3	Ataxin-2-like protein	ATXN2L
P26639;P26639-2	P26639;P26639-2	Threonine--tRNA ligase, cytoplasmic	TARS
P61086;P61086-3;P61086-2	P61086;P61086-3	Ubiquitin-conjugating enzyme E2 K	UBE2K
Q8WUD4	Q8WUD4	Coiled-coil domain-containing protein 12	CCDC12
Q05397-7;Q05397;Q05397-5;Q05397-2;Q05397-6	Q05397-7;Q05397;Q05397-5;Q05397-2;Q05397-6	Focal adhesion kinase 1	PTK2
O60869-2;O60869-3;O60869	O60869-2;O60869-3;O60869	Endothelial differentiation-related factor 1	EDF1
P09012	P09012	U1 small nuclear ribonucleoprotein A	SNRPA
P62266	P62266	40S ribosomal protein S23	RPS23
Q07866-7;Q07866-6;Q07866-4;Q07866-9;Q07866-8;Q07866-2;Q07866-3;Q07866;Q07866-5;Q07866-10	Q07866-7;Q07866-6;Q07866-4;Q07866-9;Q07866-8;Q07866-2;Q07866-3;Q07866;Q07866-5;Q07866-10	Kinesin light chain 1	KLC1
Q14974;Q14974-2	Q14974;Q14974-2	Importin subunit beta-1	KPNB1
P23528	P23528	Cofilin-1	CFL1
P39687;O95626;O43423	P39687	Acidic leucine-rich nuclear phosphoprotein 32 family member A	ANP32A
Q14152;Q14152-2	Q14152;Q14152-2	Eukaryotic translation initiation factor 3 subunit A	EIF3A
Q9H3P7	Q9H3P7	Golgi resident protein GCP60	ACBD3
Q6PKG0;Q6PKG0-3	Q6PKG0;Q6PKG0-3	La-related protein 1	LARP1
O94804	O94804	Serine/threonine-protein kinase 10	STK10
O00629	O00629	Importin subunit alpha-3	KPNA4
O15371-2;O15371-3;O15371	O15371-2;O15371-3;O15371	Eukaryotic translation initiation factor 3 subunit D	EIF3D
Q8IWJ2;Q8IWJ2-3	Q8IWJ2	GRIP and coiled-coil domain-containing protein 2	GCC2
Q15847	Q15847	Adipogenesis regulatory factor	ADIRF
O00193	O00193	Small acidic protein	SMAP
P37108	P37108	Signal recognition particle 14 kDa protein	SRP14
Q15003;Q15003-2	Q15003;Q15003-2	Condensin complex subunit 2	NCAPH
P61353	P61353	60S ribosomal protein L27	RPL27
O43164-2;O43164	O43164-2;O43164	E3 ubiquitin-protein ligase Praja-2	PJA2
P23193;P23193-2;Q15560-2;Q15560	P23193;P23193-2	Transcription elongation factor A protein 1	TCEA1
Q16576;Q16576-2	Q16576;Q16576-2	Histone-binding protein RBBP7	RBBP7
P24752;P24752-2	P24752	Acetyl-CoA acetyltransferase, mitochondrial	ACAT1
Q01085;Q01085-2;P31483-3;P31483-2;P31483	Q01085;Q01085-2	Nucleolysin TIAR	TIAL1
Q9Y696	Q9Y696	Chloride intracellular channel protein 4	CLIC4
Q7KZ85-2;Q7KZ85	Q7KZ85-2;Q7KZ85	Transcription elongation factor SPT6	SUPT6H
P62633-2;P62633;P62633-7;P62633-3;P62633-5;P62633-6	P62633-2;P62633;P62633-7;P62633-3;P62633-5;P62633-6	Cellular nucleic acid-binding protein	CNBP
O95757	O95757	Heat shock 70 kDa protein 4L	HSPA4L
P05388-2;P05388;Q8NHW5	P05388-2;P05388;Q8NHW5	60S acidic ribosomal protein P0;60S acidic ribosomal protein P0-like	RPLP0;RPLP0P6
Q9BRP8-2;Q9BRP8	Q9BRP8-2;Q9BRP8	Partner of Y14 and mago	WIBG
P09104;P09104-2	P09104;P09104-2	Gamma-enolase	ENO2
Q9BRP1	Q9BRP1	Programmed cell death protein 2-like	PDCD2L
Q9Y285-2;Q9Y285	Q9Y285-2;Q9Y285	Phenylalanine--tRNA ligase alpha subunit	FARSA
P62081	P62081	40S ribosomal protein S7	RPS7
P08195-2;P08195-3;P08195;P08195-4	P08195-2;P08195-3;P08195;P08195-4	4F2 cell-surface antigen heavy chain	SLC3A2
P17066;P48741	P17066;P48741	Heat shock 70 kDa protein 6;Putative heat shock 70 kDa protein 7	HSPA6;HSPA7
Q16543	Q16543	Hsp90 co-chaperone Cdc37;Hsp90 co-chaperone Cdc37, N-terminally processed	CDC37
P29692;P29692-2	P29692;P29692-2	Elongation factor 1-delta	EEF1D
Q13283;Q13283-2	Q13283	Ras GTPase-activating protein-binding protein 1	G3BP1
Q9NQW6-2;Q9NQW6	Q9NQW6-2;Q9NQW6	Actin-binding protein anillin	ANLN
Q9Y6M1-1;Q9Y6M1;Q9Y6M1-5;Q9Y6M1-6;Q9Y6M1-3;Q9Y6M1-4;Q9NZI8-2;Q9NZI8	Q9Y6M1-1;Q9Y6M1;Q9Y6M1-5;Q9Y6M1-6;Q9Y6M1-3;Q9Y6M1-4	Insulin-like growth factor 2 mRNA-binding protein 2	IGF2BP2
P83916	P83916	Chromobox protein homolog 1	CBX1
Q9Y2Z0-2;Q9Y2Z0	Q9Y2Z0-2;Q9Y2Z0	Suppressor of G2 allele of SKP1 homolog	SUGT1
Q9Y5A9;Q9Y5A9-2	Q9Y5A9;Q9Y5A9-2	YTH domain-containing family protein 2	YTHDF2
P31947-2;P31947	P31947-2;P31947	14-3-3 protein sigma	SFN
P06703	P06703	Protein S100-A6	S100A6
P24534	P24534	Elongation factor 1-beta	EEF1B2
Q70UQ0-4	Q70UQ0-4	Inhibitor of nuclear factor kappa-B kinase-interacting protein	IKBIP
P08865	P08865	40S ribosomal protein SA	RPSA
Q99733;Q99733-2	Q99733;Q99733-2	Nucleosome assembly protein 1-like 4	NAP1L4
P61981	P61981	14-3-3 protein gamma;14-3-3 protein gamma, N-terminally processed	YWHAG
P13796;P13796-2	P13796	Plastin-2	LCP1
Q13347	Q13347	Eukaryotic translation initiation factor 3 subunit I	EIF3I
Q13247-3;Q13247;Q13247-2	Q13247-3;Q13247	Serine/arginine-rich splicing factor 6	SRSF6
Q02878	Q02878	60S ribosomal protein L6	RPL6
P04899;P04899-4;P04899-6;P04899-3;P04899-5;P04899-2	P04899;P04899-4;P04899-6;P04899-3;P04899-5;P04899-2	Guanine nucleotide-binding protein G(i) subunit alpha-2	GNAI2
P15880	P15880	40S ribosomal protein S2	RPS2
Q9Y3U8	Q9Y3U8	60S ribosomal protein L36	RPL36
Q8WZ82	Q8WZ82	Ovarian cancer-associated gene 2 protein	OVCA2
P67809;Q9Y2T7	P67809	Nuclease-sensitive element-binding protein 1	YBX1
P62917	P62917	60S ribosomal protein L8	RPL8
P62841	P62841	40S ribosomal protein S15	RPS15
P06753-2;P06753-5;P06753-3;P06753-6;P06753-4;P06753;P06753-7	P06753-2;P06753-5;P06753-3;P06753-6;P06753-4;P06753	Tropomyosin alpha-3 chain	TPM3
P15586-2;P15586	P15586-2;P15586	N-acetylglucosamine-6-sulfatase	GNS
Q8NC51;Q8NC51-2	Q8NC51;Q8NC51-2	Plasminogen activator inhibitor 1 RNA-binding protein	SERBP1
P06748-2;P06748;P06748-3	P06748-2;P06748;P06748-3	Nucleophosmin	NPM1
P63313;CON__P21752	P63313	Thymosin beta-10	TMSB10
P62316;P62316-2	P62316;P62316-2	Small nuclear ribonucleoprotein Sm D2	SNRPD2
P61978-3;P61978;P61978-2	P61978-3;P61978;P61978-2	Heterogeneous nuclear ribonucleoprotein K	HNRNPK
P47914	P47914	60S ribosomal protein L29	RPL29
P49207	P49207	60S ribosomal protein L34	RPL34
Q969G5	Q969G5	Protein kinase C delta-binding protein	PRKCDBP
Q16763	Q16763	Ubiquitin-conjugating enzyme E2 S	UBE2S
P06744;P06744-2;CON__Q3ZBD7	P06744;P06744-2	Glucose-6-phosphate isomerase	GPI
P62258;P62258-2	P62258;P62258-2	14-3-3 protein epsilon	YWHAE
P56192;P56192-2	P56192;P56192-2	Methionine--tRNA ligase, cytoplasmic	MARS
Q9Y2L1-2;Q9Y2L1	Q9Y2L1-2;Q9Y2L1	Exosome complex exonuclease RRP44	DIS3
P46781	P46781	40S ribosomal protein S9	RPS9
P62913;P62913-2	P62913;P62913-2	60S ribosomal protein L11	RPL11
Q01518-2;Q01518	Q01518-2;Q01518	Adenylyl cyclase-associated protein 1	CAP1
Q15185-3;Q15185-4;Q15185;Q15185-2	Q15185-3;Q15185-4;Q15185	Prostaglandin E synthase 3	PTGES3
Q96AE4	Q96AE4	Far upstream element-binding protein 1	FUBP1
O14737;O14737-2	O14737;O14737-2	Programmed cell death protein 5	PDCD5
P14324-2;P14324	P14324-2;P14324	Farnesyl pyrophosphate synthase	FDPS
O95793-2;O95793-3;O95793	O95793-2;O95793-3;O95793	Double-stranded RNA-binding protein Staufen homolog 1	STAU1
Q01130-2;Q01130;Q9BRL6-2;Q9BRL6	Q01130-2;Q01130	Serine/arginine-rich splicing factor 2	SRSF2
Q96AG4	Q96AG4	Leucine-rich repeat-containing protein 59	LRRC59
Q9H089	Q9H089	Large subunit GTPase 1 homolog	LSG1
Q9UQ88-9;P21127-6;P21127-9;Q9UQ88-4;P21127-8;Q9UQ88-3;Q9UQ88-2;P21127-3;P21127-2;Q9UQ88;P21127;Q9UQ88-10;P21127-12;P21127-4;P21127-5;P21127-10;Q9UQ88-5	Q9UQ88-9;P21127-6;P21127-9;Q9UQ88-4;P21127-8;Q9UQ88-3;Q9UQ88-2;P21127-3;P21127-2;Q9UQ88;P21127;Q9UQ88-10;P21127-12;P21127-4;P21127-5;P21127-10	Cyclin-dependent kinase 11A;Cyclin-dependent kinase 11B	CDK11A;CDK11B
Q9BVG4	Q9BVG4	Protein PBDC1	PBDC1
Q01469;A8MUU1	Q01469	Fatty acid-binding protein, epidermal	FABP5
P61289;P61289-2;P61289-3	P61289;P61289-2;P61289-3	Proteasome activator complex subunit 3	PSME3
P46937-6;P46937-7;P46937;P46937-9;P46937-5;P46937-3;P46937-2;P46937-8;P46937-4	P46937-6;P46937-7;P46937;P46937-9;P46937-5;P46937-3;P46937-2;P46937-8;P46937-4	Transcriptional coactivator YAP1	YAP1
P41227-2;P41227;Q9BSU3	P41227-2;P41227	N-alpha-acetyltransferase 10	NAA10
O76003	O76003	Glutaredoxin-3	GLRX3
O95817	O95817	BAG family molecular chaperone regulator 3	BAG3
Q9UHX1-6;Q9UHX1-5;Q9UHX1-4;Q9UHX1-3;Q9UHX1-2;Q9UHX1	Q9UHX1-6;Q9UHX1-5;Q9UHX1-4;Q9UHX1-3;Q9UHX1-2;Q9UHX1	Poly(U)-binding-splicing factor PUF60	PUF60
P62854;Q5JNZ5	P62854;Q5JNZ5	40S ribosomal protein S26;Putative 40S ribosomal protein S26-like 1	RPS26;RPS26P11
Q9BWF3;Q9BQ04;Q9BWF3-3;Q9BWF3-4;Q9BWF3-2	Q9BWF3;Q9BQ04	RNA-binding protein 4;RNA-binding protein 4B	RBM4;RBM4B
Q9H936	Q9H936	Mitochondrial glutamate carrier 1	SLC25A22
Q12904;Q12904-2	Q12904;Q12904-2	Aminoacyl tRNA synthase complex-interacting multifunctional protein 1;Endothelial monocyte-activating polypeptide 2	AIMP1
O60271;O60271-4;O60271-2;O60271-3;O60271-5;O60271-9;Q9UPT6	O60271;O60271-4;O60271-2;O60271-3;O60271-5;O60271-9	C-Jun-amino-terminal kinase-interacting protein 4	SPAG9
P84085;P61204-2;P84077;P61204	P84085	ADP-ribosylation factor 5	ARF5
Q13185	Q13185	Chromobox protein homolog 3	CBX3
Q8WZA0;Q8WZA0-2	Q8WZA0;Q8WZA0-2	Protein LZIC	LZIC
O60506-4;O60506-3;O60506-2;O60506;O60506-5	O60506-4;O60506-3;O60506-2;O60506;O60506-5	Heterogeneous nuclear ribonucleoprotein Q	SYNCRIP
P20962	P20962	Parathymosin	PTMS
P82970	P82970	High mobility group nucleosome-binding domain-containing protein 5	HMGN5
O95630-2;O95630	O95630-2;O95630	STAM-binding protein	STAMBP
P25788-2;P25788	P25788-2;P25788	Proteasome subunit alpha type-3	PSMA3
P62280	P62280	40S ribosomal protein S11	RPS11
O14744;O14744-5;O14744-2;O14744-4;O14744-3	O14744;O14744-5;O14744-2;O14744-4;O14744-3	Protein arginine N-methyltransferase 5;Protein arginine N-methyltransferase 5, N-terminally processed	PRMT5
P05198	P05198	Eukaryotic translation initiation factor 2 subunit 1	EIF2S1
Q15717;Q15717-2;Q12926-2;Q12926;P26378-4;P26378-2;P26378-5;P26378;P26378-3	Q15717;Q15717-2	ELAV-like protein 1	ELAVL1
P62424	P62424	60S ribosomal protein L7a	RPL7A
P52272-2;P52272	P52272-2;P52272	Heterogeneous nuclear ribonucleoprotein M	HNRNPM
P20073-2;P20073	P20073-2;P20073	Annexin A7	ANXA7
P08238;Q58FF7	P08238	Heat shock protein HSP 90-beta	HSP90AB1
P13693;P13693-2;Q56UQ5	P13693	Translationally-controlled tumor protein	TPT1
Q9Y383;Q96HJ9-2;Q9Y383-3;Q9Y383-2	Q9Y383;Q96HJ9-2;Q9Y383-3;Q9Y383-2	Putative RNA-binding protein Luc7-like 2	LUC7L2
Q9UDT6-2;Q9UDT6	Q9UDT6-2;Q9UDT6	CAP-Gly domain-containing linker protein 2	CLIP2
Q92499;Q92499-3;Q92499-2	Q92499;Q92499-3;Q92499-2	ATP-dependent RNA helicase DDX1	DDX1
Q71RC2-5;Q71RC2-3;Q71RC2;Q71RC2-4;Q71RC2-2;Q71RC2-6;Q71RC2-7	Q71RC2-5;Q71RC2-3;Q71RC2;Q71RC2-4;Q71RC2-2;Q71RC2-6	La-related protein 4	LARP4
P18621;P18621-3;P18621-2	P18621;P18621-3;P18621-2	60S ribosomal protein L17	RPL17
P26373;P26373-2	P26373;P26373-2	60S ribosomal protein L13	RPL13
Q96EI5;Q96EI5-2	Q96EI5;Q96EI5-2	Transcription elongation factor A protein-like 4	TCEAL4
P28066;P28066-2	P28066;P28066-2	Proteasome subunit alpha type-5	PSMA5
P55209-2;P55209	P55209-2;P55209	Nucleosome assembly protein 1-like 1	NAP1L1
Q92615	Q92615	La-related protein 4B	LARP4B
Q9HDC9-2;Q9HDC9	Q9HDC9-2;Q9HDC9	Adipocyte plasma membrane-associated protein	APMAP
Q8NE71-2;Q8NE71	Q8NE71-2;Q8NE71	ATP-binding cassette sub-family F member 1	ABCF1
Q14157-1;Q14157-3;Q14157;Q14157-5;Q14157-4	Q14157-1;Q14157-3;Q14157;Q14157-5;Q14157-4	Ubiquitin-associated protein 2-like	UBAP2L
Q06830	Q06830	Peroxiredoxin-1	PRDX1
P68371	P68371	Tubulin beta-4B chain	TUBB4B
P08758	P08758	Annexin A5	ANXA5
P50502;Q8NFI4;Q8IZP2	P50502;Q8NFI4;Q8IZP2	Hsc70-interacting protein;Putative protein FAM10A5;Putative protein FAM10A4	ST13;ST13P5;ST13P4
P62979;P62987;P0CG47;P0CG48	P62979;P62987;P0CG47;P0CG48	Ubiquitin-40S ribosomal protein S27a;Ubiquitin;40S ribosomal protein S27a;Ubiquitin-60S ribosomal protein L40;Ubiquitin;60S ribosomal protein L40;Polyubiquitin-B;Ubiquitin;Polyubiquitin-C;Ubiquitin	RPS27A;UBA52;UBB;UBC
P11142;P11142-2	P11142;P11142-2	Heat shock cognate 71 kDa protein	HSPA8
P50991;P50991-2	P50991;P50991-2	T-complex protein 1 subunit delta	CCT4
Q15758;Q15758-3;Q15758-2	Q15758	Neutral amino acid transporter B(0)	SLC1A5
Q00059;Q00059-2	Q00059;Q00059-2	Transcription factor A, mitochondrial	TFAM
P62191;P62191-2	P62191;P62191-2	26S protease regulatory subunit 4	PSMC1
O00273;O00273-2	O00273;O00273-2	DNA fragmentation factor subunit alpha	DFFA
O00571-2;O00571;O15523-2;O15523;O15523-3;Q9NQI0-3;Q9NQI0-2;Q9NQI0-4;Q9NQI0	O00571-2;O00571;O15523-2;O15523	ATP-dependent RNA helicase DDX3X;ATP-dependent RNA helicase DDX3Y	DDX3X;DDX3Y
P05387	P05387	60S acidic ribosomal protein P2	RPLP2
Q9BS26	Q9BS26	Endoplasmic reticulum resident protein 44	ERP44
Q6NXS1;P41236	Q6NXS1;P41236	Protein phosphatase inhibitor 2-like protein 3;Protein phosphatase inhibitor 2	PPP1R2P3;PPP1R2
P48634;P48634-2;P48634-3;P48634-4	P48634;P48634-2;P48634-3;P48634-4	Protein PRRC2A	PRRC2A
Q9HB71;Q9HB71-3;Q9HB71-2	Q9HB71;Q9HB71-3	Calcyclin-binding protein	CACYBP
Q9BWE0;Q9BWE0-4	Q9BWE0;Q9BWE0-4	Replication initiator 1	REPIN1
Q96JP5-2;Q96JP5	Q96JP5-2;Q96JP5	E3 ubiquitin-protein ligase ZFP91	ZFP91
Q92900-2;Q92900	Q92900-2;Q92900	Regulator of nonsense transcripts 1	UPF1
Q02790	Q02790	Peptidyl-prolyl cis-trans isomerase FKBP4;Peptidyl-prolyl cis-trans isomerase FKBP4, N-terminally processed	FKBP4
O75821	O75821	Eukaryotic translation initiation factor 3 subunit G	EIF3G
P54136;P54136-2	P54136;P54136-2	Arginine--tRNA ligase, cytoplasmic	RARS
Q9UBE0-2;Q9UBE0-3;Q9UBE0	Q9UBE0-2;Q9UBE0-3;Q9UBE0	SUMO-activating enzyme subunit 1;SUMO-activating enzyme subunit 1, N-terminally processed	SAE1
Q08752	Q08752	Peptidyl-prolyl cis-trans isomerase D	PPID
Q12905	Q12905	Interleukin enhancer-binding factor 2	ILF2
Q9Y520-4;Q9Y520-5;Q9Y520;Q9Y520-7;Q9Y520-3;Q9Y520-6;Q9Y520-2	Q9Y520-4;Q9Y520-5;Q9Y520;Q9Y520-7;Q9Y520-3;Q9Y520-6;Q9Y520-2	Protein PRRC2C	PRRC2C
P0DP25;P0DP24;P0DP23;P27482	P0DP25;P0DP24;P0DP23		CALM1
P12268	P12268	Inosine-5-monophosphate dehydrogenase 2	IMPDH2
Q14498-3;Q14498-2;Q14498	Q14498-3;Q14498-2;Q14498	RNA-binding protein 39	RBM39
P06576	P06576	ATP synthase subunit beta, mitochondrial	ATP5B
P63241;P63241-2;Q6IS14	P63241;P63241-2;Q6IS14	Eukaryotic translation initiation factor 5A-1;Eukaryotic translation initiation factor 5A-1-like	EIF5A;EIF5AL1
Q96FW1;Q96FW1-2	Q96FW1	Ubiquitin thioesterase OTUB1	OTUB1
P09651-3;P09651-2;P09651;Q32P51	P09651-3;P09651-2;P09651;Q32P51	Heterogeneous nuclear ribonucleoprotein A1;Heterogeneous nuclear ribonucleoprotein A1, N-terminally processed;Heterogeneous nuclear ribonucleoprotein A1-like 2	HNRNPA1;HNRNPA1L2
P16989;P16989-2;P16989-3	P16989;P16989-2;P16989-3	Y-box-binding protein 3	YBX3
Q9BZQ8	Q9BZQ8	Protein Niban	FAM129A
Q9Y6H1;Q5T1J5	Q9Y6H1;Q5T1J5	Coiled-coil-helix-coiled-coil-helix domain-containing protein 2;Putative coiled-coil-helix-coiled-coil-helix domain-containing protein CHCHD2P9, mitochondrial	CHCHD2;CHCHD2P9
Q13310-2;Q13310;Q13310-3;P0CB38	Q13310-2;Q13310;Q13310-3	Polyadenylate-binding protein 4	PABPC4
P62847-2;P62847-3;P62847;P62847-4	P62847-2;P62847-3;P62847;P62847-4	40S ribosomal protein S24	RPS24
P46060	P46060	Ran GTPase-activating protein 1	RANGAP1
P52815	P52815	39S ribosomal protein L12, mitochondrial	MRPL12
Q07021	Q07021	Complement component 1 Q subcomponent-binding protein, mitochondrial	C1QBP
P19105;O14950	P19105;O14950	Myosin regulatory light chain 12A;Myosin regulatory light chain 12B	MYL12A;MYL12B
P15374	P15374	Ubiquitin carboxyl-terminal hydrolase isozyme L3	UCHL3
Q9BU89	Q9BU89	Deoxyhypusine hydroxylase	DOHH
Q14103-3;Q14103;Q14103-4;Q14103-2	Q14103-3;Q14103;Q14103-4;Q14103-2	Heterogeneous nuclear ribonucleoprotein D0	HNRNPD
P40227;P40227-2	P40227;P40227-2	T-complex protein 1 subunit zeta	CCT6A
O00303	O00303	Eukaryotic translation initiation factor 3 subunit F	EIF3F
P07437	P07437	Tubulin beta chain	TUBB
Q9BXP5-5;Q9BXP5-4;Q9BXP5-2;Q9BXP5-3;Q9BXP5	Q9BXP5-5;Q9BXP5-4;Q9BXP5-2;Q9BXP5-3;Q9BXP5	Serrate RNA effector molecule homolog	SRRT
Q13501;Q13501-2	Q13501;Q13501-2	Sequestosome-1	SQSTM1
P62328	P62328	Thymosin beta-4;Hematopoietic system regulatory peptide	TMSB4X
P61247	P61247	40S ribosomal protein S3a	RPS3A
P36578	P36578	60S ribosomal protein L4	RPL4
P19338	P19338	Nucleolin	NCL
P04406;P04406-2	P04406;P04406-2	Glyceraldehyde-3-phosphate dehydrogenase	GAPDH
P07900;P07900-2;Q14568;Q58FG0;Q58FF6;Q58FG1	P07900;P07900-2	Heat shock protein HSP 90-alpha	HSP90AA1
Q9UQ80;Q9UQ80-2	Q9UQ80;Q9UQ80-2	Proliferation-associated protein 2G4	PA2G4
O43491-4;O43491;O43491-3;O43491-2	O43491-4;O43491;O43491-3;O43491-2	Band 4.1-like protein 2	EPB41L2
O60220	O60220	Mitochondrial import inner membrane translocase subunit Tim8 A	TIMM8A
Q16512-3;Q16512;Q16512-2	Q16512-3;Q16512;Q16512-2	Serine/threonine-protein kinase N1	PKN1
Q9Y4K1;Q9Y4K1-2	Q9Y4K1	Absent in melanoma 1 protein	AIM1
P49006	P49006	MARCKS-related protein	MARCKSL1
P50990;P50990-2;P50990-3	P50990;P50990-2;P50990-3	T-complex protein 1 subunit theta	CCT8
P49321;P49321-4;P49321-3;P49321-2	P49321;P49321-4;P49321-3;P49321-2	Nuclear autoantigenic sperm protein	NASP
Q9H1E3;Q9H1E3-2	Q9H1E3;Q9H1E3-2	Nuclear ubiquitous casein and cyclin-dependent kinase substrate 1	NUCKS1
Q07955;Q07955-3;Q07955-2	Q07955;Q07955-3;Q07955-2	Serine/arginine-rich splicing factor 1	SRSF1
P84098	P84098	60S ribosomal protein L19	RPL19
P62851	P62851	40S ribosomal protein S25	RPS25
P62277	P62277	40S ribosomal protein S13	RPS13
P30838	P30838	Aldehyde dehydrogenase, dimeric NADP-preferring	ALDH3A1
P49915-2;P49915	P49915-2;P49915	GMP synthase [glutamine-hydrolyzing]	GMPS
P23396;P23396-2	P23396;P23396-2	40S ribosomal protein S3	RPS3
P62263	P62263	40S ribosomal protein S14	RPS14
P83731	P83731	60S ribosomal protein L24	RPL24
P62241	P62241	40S ribosomal protein S8	RPS8
P52566	P52566	Rho GDP-dissociation inhibitor 2	ARHGDIB
P43487-2;P43487	P43487-2;P43487	Ran-specific GTPase-activating protein	RANBP1
O75607	O75607	Nucleoplasmin-3	NPM3
P11940;P11940-2;Q9H361;Q4VXU2;Q4VXU2-2;Q96DU9-2;Q96DU9;Q5JQF8	P11940;P11940-2;Q9H361	Polyadenylate-binding protein 1;Polyadenylate-binding protein 3	PABPC1;PABPC3
Q9Y3F4;Q9Y3F4-2	Q9Y3F4;Q9Y3F4-2	Serine-threonine kinase receptor-associated protein	STRAP
P51116;Q06787-11;Q06787-10;Q06787-8;Q06787-5;Q06787-9;Q06787-3;Q06787	P51116	Fragile X mental retardation syndrome-related protein 2	FXR2
Q13595;Q13595-2;Q13595-4;Q13595-3	Q13595;Q13595-2;Q13595-4;Q13595-3	Transformer-2 protein homolog alpha	TRA2A
P62826	P62826	GTP-binding nuclear protein Ran	RAN
Q9Y2W2	Q9Y2W2	WW domain-binding protein 11	WBP11
Q9NQ29-2;Q9NQ29;Q9NQ29-3	Q9NQ29-2;Q9NQ29;Q9NQ29-3	Putative RNA-binding protein Luc7-like 1	LUC7L
P35241;P35241-5;P35241-4;P35241-2;P35241-3	P35241;P35241-5;P35241-4;P35241-2	Radixin	RDX
P52788;P52788-2	P52788	Spermine synthase	SMS
P60174-1;P60174;P60174-4	P60174-1;P60174;P60174-4	Triosephosphate isomerase	TPI1
P52597	P52597	Heterogeneous nuclear ribonucleoprotein F;Heterogeneous nuclear ribonucleoprotein F, N-terminally processed	HNRNPF
P06454-2;P06454	P06454-2;P06454	Prothymosin alpha;Prothymosin alpha, N-terminally processed;Thymosin alpha-1	PTMA
P42766	P42766	60S ribosomal protein L35	RPL35
Q9NQX3;Q9NQX3-2	Q9NQX3;Q9NQX3-2	Gephyrin;Molybdopterin adenylyltransferase;Molybdopterin molybdenumtransferase	GPHN
P57737-3;P57737-2;P57737-4;P57737;Q9Y3D7	P57737-3;P57737-2;P57737-4;P57737	Coronin-7	CORO7
Q92841;Q92841-1;Q92841-3;Q92841-2	Q92841;Q92841-1;Q92841-3;Q92841-2	Probable ATP-dependent RNA helicase DDX17	DDX17
P08621-2;P08621;P08621-3;P08621-4	P08621-2;P08621;P08621-3	U1 small nuclear ribonucleoprotein 70 kDa	SNRNP70
P60866;P60866-2	P60866;P60866-2	40S ribosomal protein S20	RPS20
Q9BXS5;Q9BXS5-2	Q9BXS5;Q9BXS5-2	AP-1 complex subunit mu-1	AP1M1
Q8TEA8	Q8TEA8	D-tyrosyl-tRNA(Tyr) deacylase 1	DTD1
Q99614	Q99614	Tetratricopeptide repeat protein 1	TTC1
P14866;P14866-2	P14866;P14866-2	Heterogeneous nuclear ribonucleoprotein L	HNRNPL
Q12765;Q12765-2;Q12765-3	Q12765;Q12765-2;Q12765-3	Secernin-1	SCRN1
Q9Y3I0	Q9Y3I0	tRNA-splicing ligase RtcB homolog	RTCB
Q12906;Q12906-7;Q12906-5;Q12906-4;Q12906-2;Q12906-6;Q12906-3	Q12906;Q12906-7;Q12906-5;Q12906-4;Q12906-2;Q12906-6;Q12906-3	Interleukin enhancer-binding factor 3	ILF3
Q12849-5;Q12849	Q12849-5;Q12849	G-rich sequence factor 1	GRSF1
P23588;P23588-2	P23588;P23588-2	Eukaryotic translation initiation factor 4B	EIF4B
P27348	P27348	14-3-3 protein theta	YWHAQ
Q9Y4L1;Q9Y4L1-2	Q9Y4L1	Hypoxia up-regulated protein 1	HYOU1
Q07020-2;Q07020	Q07020-2;Q07020	60S ribosomal protein L18	RPL18
Q9H3K6;Q9H3K6-2	Q9H3K6;Q9H3K6-2	BolA-like protein 2	BOLA2
O75312	O75312	Zinc finger protein ZPR1	ZPR1
Q02543	Q02543	60S ribosomal protein L18a	RPL18A
P26368-2;P26368	P26368-2;P26368	Splicing factor U2AF 65 kDa subunit	U2AF2
P62753	P62753	40S ribosomal protein S6	RPS6
Q6NZI2;Q6NZI2-2;Q6NZI2-3	Q6NZI2;Q6NZI2-2	Polymerase I and transcript release factor	PTRF
Q08211;Q08211-2	Q08211	ATP-dependent RNA helicase A	DHX9
O76070	O76070	Gamma-synuclein	SNCG
P18124	P18124	60S ribosomal protein L7	RPL7
O43684-2;O43684	O43684-2;O43684	Mitotic checkpoint protein BUB3	BUB3
Q01105;Q01105-3;Q01105-4;P0DME0	Q01105;Q01105-3;Q01105-4	Protein SET	SET
P46776	P46776	60S ribosomal protein L27a	RPL27A
Q8WXX5	Q8WXX5	DnaJ homolog subfamily C member 9	DNAJC9
Q9UKY7;Q9UKY7-2;Q9UKY7-3	Q9UKY7;Q9UKY7-2	Protein CDV3 homolog	CDV3
Q9BY44;Q9BY44-4;Q9BY44-3;Q9BY44-2	Q9BY44;Q9BY44-4;Q9BY44-3;Q9BY44-2	Eukaryotic translation initiation factor 2A;Eukaryotic translation initiation factor 2A, N-terminally processed	EIF2A
P62829	P62829	60S ribosomal protein L23	RPL23
P51114;P51114-3;P51114-2	P51114;P51114-3;P51114-2	Fragile X mental retardation syndrome-related protein 1	FXR1
P14314-2;P14314	P14314-2;P14314	Glucosidase 2 subunit beta	PRKCSH
P30050;P30050-2	P30050;P30050-2	60S ribosomal protein L12	RPL12
Q9BTT0-3;Q9BTT0	Q9BTT0-3;Q9BTT0	Acidic leucine-rich nuclear phosphoprotein 32 family member E	ANP32E
P62701;P22090;Q8TD47	P62701;P22090	40S ribosomal protein S4, X isoform;40S ribosomal protein S4, Y isoform 1	RPS4X;RPS4Y1
P67936	P67936	Tropomyosin alpha-4 chain	TPM4
Q8ND56-3;Q8ND56-2;Q8ND56	Q8ND56-3;Q8ND56-2;Q8ND56	Protein LSM14 homolog A	LSM14A
P32969	P32969	60S ribosomal protein L9	RPL9
P35637-2;P35637	P35637-2;P35637	RNA-binding protein FUS	FUS

## Sheet: HeatMap UpCRISP2
Protein IDs	Majority protein IDs	Protein names	Gene names
P04075;P04075-2	P04075;P04075-2	Fructose-bisphosphate aldolase A	ALDOA
P21291	P21291	Cysteine and glycine-rich protein 1	CSRP1
P61916-2;P61916	P61916-2;P61916	Epididymal secretory protein E1	NPC2
Q86YP4-2;Q86YP4;Q86YP4-3	Q86YP4-2;Q86YP4;Q86YP4-3	Transcriptional repressor p66-alpha	GATAD2A
P07737;CON__P02584	P07737	Profilin-1	PFN1
Q06124-2;Q06124;Q06124-3	Q06124-2;Q06124;Q06124-3	Tyrosine-protein phosphatase non-receptor type 11	PTPN11
P00441	P00441	Superoxide dismutase [Cu-Zn]	SOD1
P11047	P11047	Laminin subunit gamma-1	LAMC1
Q6PIU2;Q6PIU2-2;Q6PIU2-3	Q6PIU2;Q6PIU2-2;Q6PIU2-3	Neutral cholesterol ester hydrolase 1	NCEH1
Q86VR2;Q86VR2-2	Q86VR2	Protein FAM134C	FAM134C
Q13464	Q13464	Rho-associated protein kinase 1	ROCK1
O95573	O95573	Long-chain-fatty-acid--CoA ligase 3	ACSL3
P32119;P32119-2	P32119	Peroxiredoxin-2	PRDX2
Q96NY7-2;Q96NY7;Q9NZA1-3;Q9NZA1-2;Q9NZA1	Q96NY7-2;Q96NY7	Chloride intracellular channel protein 6	CLIC6
O14497;O14497-2;O14497-3	O14497;O14497-2	AT-rich interactive domain-containing protein 1A	ARID1A
O96005;O96005-3;O96005-4	O96005;O96005-3;O96005-4	Cleft lip and palate transmembrane protein 1	CLPTM1
P55327-2;P55327;P55327-3;P55327-4;P55327-7;P55327-5;P55327-6;P55327-8	P55327-2;P55327;P55327-3;P55327-4;P55327-7;P55327-5;P55327-6	Tumor protein D52	TPD52
Q99471;Q99471-3;Q99471-2	Q99471;Q99471-3	Prefoldin subunit 5	PFDN5
P62805	P62805	Histone H4	HIST1H4A
Q66PJ3-7;Q66PJ3-4;Q66PJ3-3;Q66PJ3-2;Q66PJ3;Q66PJ3-5	Q66PJ3-7;Q66PJ3-4;Q66PJ3-3;Q66PJ3-2;Q66PJ3	ADP-ribosylation factor-like protein 6-interacting protein 4	ARL6IP4
Q02818	Q02818	Nucleobindin-1	NUCB1
O00170	O00170	AH receptor-interacting protein	AIP
P0DN76;Q01081;Q01081-2;Q01081-4;Q8WU68-3;Q8WU68;Q01081-3;Q8WU68-2	P0DN76;Q01081;Q01081-2;Q01081-4	Splicing factor U2AF 35 kDa subunit	U2AF1
P31930	P31930	Cytochrome b-c1 complex subunit 1, mitochondrial	UQCRC1
P13674-3;P13674-2;P13674	P13674-3;P13674-2;P13674	Prolyl 4-hydroxylase subunit alpha-1	P4HA1
P23919-2;P23919	P23919-2;P23919	Thymidylate kinase	DTYMK
Q9BY42	Q9BY42	Protein RTF2 homolog	RTFDC1
Q9BQS8;Q9BQS8-4;Q9BQS8-3;Q9BQS8-2	Q9BQS8;Q9BQS8-4	FYVE and coiled-coil domain-containing protein 1	FYCO1
Q15599-2;Q15599	Q15599-2;Q15599	Na(+)/H(+) exchange regulatory cofactor NHE-RF2	SLC9A3R2
Q13740-2;Q13740;Q13740-3;Q13740-4	Q13740-2;Q13740	CD166 antigen	ALCAM
O60763;O60763-2	O60763;O60763-2	General vesicular transport factor p115	USO1
Q00325-2;Q00325	Q00325-2;Q00325	Phosphate carrier protein, mitochondrial	SLC25A3
Q86TX2;P49753;P49753-2	Q86TX2;P49753	Acyl-coenzyme A thioesterase 1;Acyl-coenzyme A thioesterase 2, mitochondrial	ACOT1;ACOT2
P20340-2;P20340;P20340-4;P20340-3;Q9NRW1-2;Q9NRW1;Q14964	P20340-2;P20340;P20340-4;P20340-3	Ras-related protein Rab-6A	RAB6A
Q16891-2;Q16891;Q16891-4;Q16891-3	Q16891-2;Q16891;Q16891-4;Q16891-3	MICOS complex subunit MIC60	IMMT
Q9UBQ7	Q9UBQ7	Glyoxylate reductase/hydroxypyruvate reductase	GRHPR
Q99541	Q99541	Perilipin-2	PLIN2
P52756	P52756	RNA-binding protein 5	RBM5
Q8NHV4-2;Q8NHV4;Q8NHV4-3	Q8NHV4-2;Q8NHV4;Q8NHV4-3	Protein NEDD1	NEDD1
P07858	P07858	Cathepsin B;Cathepsin B light chain;Cathepsin B heavy chain	CTSB
O75083;O75083-3	O75083;O75083-3	WD repeat-containing protein 1	WDR1
P50416-2;P50416	P50416-2;P50416	Carnitine O-palmitoyltransferase 1, liver isoform	CPT1A
Q4V328;Q4V328-4;Q4V328-2	Q4V328;Q4V328-4;Q4V328-2	GRIP1-associated protein 1	GRIPAP1
Q14839;Q14839-2;Q8TDI0	Q14839;Q14839-2	Chromodomain-helicase-DNA-binding protein 4	CHD4
P14550	P14550	Alcohol dehydrogenase [NADP(+)]	AKR1A1
Q99439;Q99439-2	Q99439;Q99439-2	Calponin-2	CNN2
P17931	P17931	Galectin-3	LGALS3
P60660-2;P60660	P60660-2;P60660	Myosin light polypeptide 6	MYL6
Q9UIA9	Q9UIA9	Exportin-7	XPO7
Q5JSH3-4;Q5JSH3-2;Q5JSH3	Q5JSH3-4;Q5JSH3-2;Q5JSH3	WD repeat-containing protein 44	WDR44
P62942	P62942	Peptidyl-prolyl cis-trans isomerase FKBP1A	FKBP1A
Q08209-2;Q08209;Q08209-4;Q08209-5;Q08209-3;P16298-2;P16298-3;P16298;P16298-4;P48454-2;P48454;P48454-3	Q08209-2;Q08209;Q08209-4;Q08209-5;Q08209-3	Serine/threonine-protein phosphatase 2B catalytic subunit alpha isoform	PPP3CA
Q9NZT2-2;Q9NZT2	Q9NZT2-2;Q9NZT2	Opioid growth factor receptor	OGFR
Q12972-2;Q12972;Q12972-3	Q12972-2;Q12972;Q12972-3	Nuclear inhibitor of protein phosphatase 1;Activator of RNA decay	PPP1R8
O75410-7;O75410;O75410-2;O75410-3;O75410-5;O75410-4;O75410-6;O75410-8	O75410-7;O75410;O75410-2;O75410-3;O75410-5;O75410-4;O75410-6	Transforming acidic coiled-coil-containing protein 1	TACC1
P36551;P36551-2	P36551	Oxygen-dependent coproporphyrinogen-III oxidase, mitochondrial	CPOX
Q9BZL4-3;Q9BZL4-4;Q9BZL4;Q9BZL4-2;Q9BZL4-5	Q9BZL4-3;Q9BZL4-4;Q9BZL4;Q9BZL4-2;Q9BZL4-5	Protein phosphatase 1 regulatory subunit 12C	PPP1R12C
Q99747;Q99747-2	Q99747;Q99747-2	Gamma-soluble NSF attachment protein	NAPG
P11717	P11717	Cation-independent mannose-6-phosphate receptor	IGF2R
Q2M2I8-2;Q2M2I8	Q2M2I8-2;Q2M2I8	AP2-associated protein kinase 1	AAK1
P21980;P21980-2;P21980-3	P21980;P21980-2	Protein-glutamine gamma-glutamyltransferase 2	TGM2
Q9BQA1-2;Q9BQA1	Q9BQA1-2;Q9BQA1	Methylosome protein 50	WDR77
O75190;O75190-3;O75190-2;O75190-4;Q8WWF6;Q8NHS0	O75190;O75190-3;O75190-2;O75190-4	DnaJ homolog subfamily B member 6	DNAJB6
Q12888;Q12888-3;Q12888-2	Q12888;Q12888-3;Q12888-2	Tumor suppressor p53-binding protein 1	TP53BP1
P43490	P43490	Nicotinamide phosphoribosyltransferase	NAMPT
Q9BRT2	Q9BRT2	Ubiquinol-cytochrome-c reductase complex assembly factor 2	UQCC2
Q92878-3;Q92878;Q92878-2	Q92878-3;Q92878;Q92878-2	DNA repair protein RAD50	RAD50
P30419;P30419-2	P30419;P30419-2	Glycylpeptide N-tetradecanoyltransferase 1	NMT1
Q14008-2;Q14008;Q14008-3	Q14008-2;Q14008;Q14008-3	Cytoskeleton-associated protein 5	CKAP5
Q9Y4E1-5;Q9Y4E1-3;Q9Y4E1-6;Q9Y4E1-2;Q9Y4E1;Q9Y4E1-4;Q641Q2-2;Q641Q2;Q5SRD0	Q9Y4E1-5;Q9Y4E1-3;Q9Y4E1-6;Q9Y4E1-2;Q9Y4E1;Q9Y4E1-4;Q641Q2-2;Q641Q2	WASH complex subunit FAM21C;WASH complex subunit FAM21A	FAM21C;FAM21A
P05412	P05412	Transcription factor AP-1	JUN
P07602;P07602-2;P07602-3	P07602;P07602-2;P07602-3	Prosaposin;Saposin-A;Saposin-B-Val;Saposin-B;Saposin-C;Saposin-D	PSAP
Q8WWI1-3;Q8WWI1-4;Q8WWI1-2;Q8WWI1;Q8WWI1-5	Q8WWI1-3;Q8WWI1-4;Q8WWI1-2;Q8WWI1;Q8WWI1-5	LIM domain only protein 7	LMO7
Q9Y6W5;Q9Y6W5-2	Q9Y6W5	Wiskott-Aldrich syndrome protein family member 2	WASF2
O15400-2;O15400	O15400-2;O15400	Syntaxin-7	STX7
P16070-18;P16070-12;P16070-14;P16070-13;P16070-11;P16070-10;P16070-16;P16070-8;P16070-17;P16070-6;P16070-4;P16070-3;P16070-7;P16070-5;P16070;P16070-15;P16070-9;P16070-19	P16070-18;P16070-12;P16070-14;P16070-13;P16070-11;P16070-10;P16070-16;P16070-8;P16070-17;P16070-6;P16070-4;P16070-3;P16070-7;P16070-5;P16070	CD44 antigen	CD44
Q15819	Q15819	Ubiquitin-conjugating enzyme E2 variant 2	UBE2V2
Q9H307	Q9H307	Pinin	PNN
Q9NZN4;Q9NZN4-2	Q9NZN4	EH domain-containing protein 2	EHD2
O00161;O00161-2	O00161;O00161-2	Synaptosomal-associated protein 23	SNAP23
Q96N67-4;Q96N67-3;Q96N67-5;Q96N67-2;Q96N67-6;Q96N67	Q96N67-4;Q96N67-3;Q96N67-5;Q96N67-2;Q96N67-6;Q96N67	Dedicator of cytokinesis protein 7	DOCK7
Q9NVI7-2;Q9NVI7;Q9NVI7-3;Q5T9A4;Q5T9A4-2;Q5T9A4-3;Q5T2N8	Q9NVI7-2;Q9NVI7;Q9NVI7-3;Q5T9A4	ATPase family AAA domain-containing protein 3A;ATPase family AAA domain-containing protein 3B	ATAD3A;ATAD3B
Q9BVG9	Q9BVG9	Phosphatidylserine synthase 2	PTDSS2
O43237-2;O43237	O43237-2;O43237	Cytoplasmic dynein 1 light intermediate chain 2	DYNC1LI2
Q8IZ83-3;Q8IZ83	Q8IZ83-3;Q8IZ83	Aldehyde dehydrogenase family 16 member A1	ALDH16A1
P43243;P43243-2	P43243	Matrin-3	MATR3
O75886;O75886-2	O75886;O75886-2	Signal transducing adapter molecule 2	STAM2
P20700	P20700	Lamin-B1	LMNB1
Q03252	Q03252	Lamin-B2	LMNB2
Q13813-3;Q13813;Q13813-2	Q13813-3;Q13813;Q13813-2	Spectrin alpha chain, non-erythrocytic 1	SPTAN1
P28331-4;P28331-5;P28331;P28331-2;P28331-3	P28331-4;P28331-5;P28331;P28331-2;P28331-3	NADH-ubiquinone oxidoreductase 75 kDa subunit, mitochondrial	NDUFS1
Q15233;Q15233-2	Q15233;Q15233-2	Non-POU domain-containing octamer-binding protein	NONO
Q8IU81	Q8IU81	Interferon regulatory factor 2-binding protein 1	IRF2BP1
P22695	P22695	Cytochrome b-c1 complex subunit 2, mitochondrial	UQCRC2
Q96HY6-2;Q96HY6	Q96HY6-2;Q96HY6	DDRGK domain-containing protein 1	DDRGK1
Q13409-6;Q13409-3;Q13409-7;Q13409-2;Q13409-5;Q13409	Q13409-6;Q13409-3;Q13409-7;Q13409-2;Q13409-5;Q13409	Cytoplasmic dynein 1 intermediate chain 2	DYNC1I2
P28799;P28799-2;P28799-3	P28799;P28799-2	Granulins;Acrogranin;Paragranulin;Granulin-1;Granulin-2;Granulin-3;Granulin-4;Granulin-5;Granulin-6;Granulin-7	GRN
Q9Y2W1	Q9Y2W1	Thyroid hormone receptor-associated protein 3	THRAP3
Q9NSE4	Q9NSE4	Isoleucine--tRNA ligase, mitochondrial	IARS2
Q9H444	Q9H444	Charged multivesicular body protein 4b	CHMP4B
P09493-5;P09493-2;P09493-9;P09493-8;P09493-7;P09493-6;P09493-4;P09493-3;P09493-10;P09493	P09493-5;P09493-2;P09493-9;P09493-8;P09493-7;P09493-6;P09493-4;P09493-3;P09493-10;P09493	Tropomyosin alpha-1 chain	TPM1
P78527-2;P78527	P78527-2;P78527	DNA-dependent protein kinase catalytic subunit	PRKDC
P51659;P51659-3;P51659-2	P51659;P51659-3;P51659-2	Peroxisomal multifunctional enzyme type 2;(3R)-hydroxyacyl-CoA dehydrogenase;Enoyl-CoA hydratase 2	HSD17B4
Q8TAQ2-2;Q8TAQ2-3	Q8TAQ2-2;Q8TAQ2-3	SWI/SNF complex subunit SMARCC2	SMARCC2
Q9UNS2;Q9UNS2-2	Q9UNS2;Q9UNS2-2	COP9 signalosome complex subunit 3	COPS3
P49790;P49790-3;P49790-2	P49790;P49790-3;P49790-2	Nuclear pore complex protein Nup153	NUP153
P62879;P62879-2;Q9HAV0	P62879	Guanine nucleotide-binding protein G(I)/G(S)/G(T) subunit beta-2	GNB2
P32455	P32455	Interferon-induced guanylate-binding protein 1	GBP1
Q6UW68	Q6UW68	Transmembrane protein 205	TMEM205
P11177-3;P11177-2;P11177	P11177-3;P11177-2;P11177	Pyruvate dehydrogenase E1 component subunit beta, mitochondrial	PDHB
Q8IZF2-2;Q8IZF2;Q8IZF2-3	Q8IZF2-2;Q8IZF2;Q8IZF2-3	Probable G-protein coupled receptor 116	GPR116
Q86VS8	Q86VS8	Protein Hook homolog 3	HOOK3
Q01813;Q01813-2	Q01813;Q01813-2	ATP-dependent 6-phosphofructokinase, platelet type	PFKP
P30044-2;P30044;P30044-3;P30044-4	P30044-2;P30044;P30044-3	Peroxiredoxin-5, mitochondrial	PRDX5
P84022;P84022-3;P84022-2;O15198-2;Q15796-2;Q15796;O15198;P84022-4	P84022;P84022-3;P84022-2;O15198-2;Q15796-2;Q15796;O15198	Mothers against decapentaplegic homolog 3;Mothers against decapentaplegic homolog 9;Mothers against decapentaplegic homolog 2	SMAD3;SMAD9;SMAD2
Q9NQC3-2;Q9NQC3-5;Q9NQC3;Q9NQC3-4;Q9NQC3-3;Q9NQC3-6	Q9NQC3-2;Q9NQC3-5;Q9NQC3;Q9NQC3-4;Q9NQC3-3;Q9NQC3-6	Reticulon-4	RTN4
O75146;O75146-2	O75146	Huntingtin-interacting protein 1-related protein	HIP1R
Q07065	Q07065	Cytoskeleton-associated protein 4	CKAP4
Q8TAE8	Q8TAE8	Growth arrest and DNA damage-inducible proteins-interacting protein 1	GADD45GIP1
Q9Y6C9	Q9Y6C9	Mitochondrial carrier homolog 2	MTCH2
P48637;P48637-2	P48637;P48637-2	Glutathione synthetase	GSS
P47756-2;P47756	P47756-2;P47756	F-actin-capping protein subunit beta	CAPZB
P16152;P16152-2	P16152	Carbonyl reductase [NADPH] 1	CBR1
P43304;P43304-2	P43304;P43304-2	Glycerol-3-phosphate dehydrogenase, mitochondrial	GPD2
O15143	O15143	Actin-related protein 2/3 complex subunit 1B	ARPC1B
P31040-2;P31040;P31040-3	P31040-2;P31040;P31040-3	Succinate dehydrogenase [ubiquinone] flavoprotein subunit, mitochondrial	SDHA
O15118	O15118	Niemann-Pick C1 protein	NPC1
P35813-2;P35813;P35813-3	P35813-2;P35813;P35813-3	Protein phosphatase 1A	PPM1A
Q9BY77-2;Q9BY77	Q9BY77-2;Q9BY77	Polymerase delta-interacting protein 3	POLDIP3
Q93052	Q93052	Lipoma-preferred partner	LPP
Q13425-2;Q13425	Q13425-2;Q13425	Beta-2-syntrophin	SNTB2
P42765	P42765	3-ketoacyl-CoA thiolase, mitochondrial	ACAA2
O43776;O43776-2	O43776;O43776-2	Asparagine--tRNA ligase, cytoplasmic	NARS
P20020-6;P20020-3;P20020-4;P20020;P20020-5;P20020-2;Q16720-8;Q16720-7;Q16720-6;Q16720-3;Q16720-5;Q16720-2;Q01814-6;Q16720-4;Q01814-8;Q16720;Q01814-5;Q01814;Q01814-4;Q01814-7;Q01814-3;Q01814-2	P20020-6;P20020-3;P20020-4;P20020;P20020-5;P20020-2	Plasma membrane calcium-transporting ATPase 1	ATP2B1
P61586	P61586	Transforming protein RhoA	RHOA
O94906-2;O94906	O94906-2;O94906	Pre-mRNA-processing factor 6	PRPF6
P11586	P11586	C-1-tetrahydrofolate synthase, cytoplasmic;Methylenetetrahydrofolate dehydrogenase;Methenyltetrahydrofolate cyclohydrolase;Formyltetrahydrofolate synthetase;C-1-tetrahydrofolate synthase, cytoplasmic, N-terminally processed	MTHFD1
P10412;P16402;Q02539;P16401	P10412;P16402	Histone H1.4;Histone H1.3	HIST1H1E;HIST1H1D
O43488;Q8NHP1	O43488	Aflatoxin B1 aldehyde reductase member 2	AKR7A2
O00401	O00401	Neural Wiskott-Aldrich syndrome protein	WASL
O15173;O15173-2	O15173;O15173-2	Membrane-associated progesterone receptor component 2	PGRMC2
Q03001;Q03001-8;Q03001-14;Q03001-10;Q03001-9;Q03001-13;Q03001-3	Q03001;Q03001-8;Q03001-14	Dystonin	DST
Q9NTK5;Q9NTK5-3;Q9NTK5-2	Q9NTK5;Q9NTK5-3	Obg-like ATPase 1	OLA1
P14174	P14174	Macrophage migration inhibitory factor	MIF
P26447	P26447	Protein S100-A4	S100A4
P29317;Q9UF33-2;Q9UF33-3;P54762-5;P54762;P54760;Q15375-2;Q15375-4;Q15375;P54753;Q9UF33;P29317-2;Q06187;Q06187-2;P54764-2;P54756-3;P29320;P54764;P29322;P54756-2;P54756	P29317	Ephrin type-A receptor 2	EPHA2
Q9H4M9;Q9NZN3;Q9NZN3-2	Q9H4M9	EH domain-containing protein 1	EHD1
Q99829	Q99829	Copine-1	CPNE1
Q5VYK3	Q5VYK3	Proteasome-associated protein ECM29 homolog	ECM29
P52948-6;P52948-2;P52948-5;P52948;P52948-4;P52948-3	P52948-6;P52948-2;P52948-5;P52948;P52948-4;P52948-3	Nuclear pore complex protein Nup98-Nup96;Nuclear pore complex protein Nup98;Nuclear pore complex protein Nup96	NUP98
O75844	O75844	CAAX prenyl protease 1 homolog	ZMPSTE24
P05362	P05362	Intercellular adhesion molecule 1	ICAM1
Q9H2D6-5;Q9H2D6-7;Q9H2D6-3;Q9H2D6-2;Q9H2D6;Q9H2D6-6	Q9H2D6-5;Q9H2D6-7;Q9H2D6-3;Q9H2D6-2;Q9H2D6;Q9H2D6-6	TRIO and F-actin-binding protein	TRIOBP
Q8N5K1	Q8N5K1	CDGSH iron-sulfur domain-containing protein 2	CISD2
Q06323-3;Q06323;Q06323-2	Q06323-3;Q06323;Q06323-2	Proteasome activator complex subunit 1	PSME1
O95831-3;O95831;O95831-6;O95831-4;O95831-2;O95831-5	O95831-3;O95831;O95831-6;O95831-4	Apoptosis-inducing factor 1, mitochondrial	AIFM1
P30048-2;P30048	P30048-2;P30048	Thioredoxin-dependent peroxide reductase, mitochondrial	PRDX3
Q9P0L0	Q9P0L0	Vesicle-associated membrane protein-associated protein A	VAPA
Q9NR12;Q9NR12-2;Q9NR12-5;Q9NR12-4;Q9NR12-3	Q9NR12;Q9NR12-2;Q9NR12-5;Q9NR12-4	PDZ and LIM domain protein 7	PDLIM7
O60664;O60664-4;O60664-3;O60664-2	O60664;O60664-4;O60664-3	Perilipin-3	PLIN3
Q96KP4;Q96KP4-2	Q96KP4;Q96KP4-2	Cytosolic non-specific dipeptidase	CNDP2
Q15459;Q15459-2	Q15459;Q15459-2	Splicing factor 3A subunit 1	SF3A1
Q7Z434-4	Q7Z434-4	Mitochondrial antiviral-signaling protein	MAVS
P15153	P15153	Ras-related C3 botulinum toxin substrate 2	RAC2
Q9H9B4	Q9H9B4	Sideroflexin-1	SFXN1
Q15424;Q15424-4;Q15424-3;Q15424-2	Q15424;Q15424-4;Q15424-3;Q15424-2	Scaffold attachment factor B1	SAFB
O75369-8;O75369-2;O75369-9;O75369;O75369-6;O75369-3;O75369-7;O75369-5;O75369-4	O75369-8;O75369-2;O75369-9;O75369;O75369-6;O75369-3;O75369-7;O75369-5;O75369-4	Filamin-B	FLNB
P21333-2;P21333	P21333-2;P21333	Filamin-A	FLNA
Q9UM54-6;Q9UM54-5;Q9UM54-2;Q9UM54-4;Q9UM54-1;Q9UM54	Q9UM54-6;Q9UM54-5;Q9UM54-2;Q9UM54-4;Q9UM54-1;Q9UM54	Unconventional myosin-VI	MYO6
Q9BWM7	Q9BWM7	Sideroflexin-3	SFXN3
P01892;P10316;P01891;Q09160;P30512;P30459;P30453;P16189;P10314;P16190;P30457;P30456;P30450;P18462;P30511-2;P30511;P30511-3	P01892;P10316;P01891;Q09160	HLA class I histocompatibility antigen, A-2 alpha chain;HLA class I histocompatibility antigen, A-69 alpha chain;HLA class I histocompatibility antigen, A-68 alpha chain;HLA class I histocompatibility antigen, A-80 alpha chain	HLA-A
P11021	P11021	78 kDa glucose-regulated protein	HSPA5
Q9UQE7	Q9UQE7	Structural maintenance of chromosomes protein 3	SMC3
Q13435	Q13435	Splicing factor 3B subunit 2	SF3B2
P35659;P35659-2	P35659;P35659-2	Protein DEK	DEK
O00499-9;O00499-10;O00499-7;O00499-8;O00499-4;O00499-6;O00499-11;O00499-3;O00499-2;O00499-5;O00499	O00499-9;O00499-10;O00499-7;O00499-8;O00499-4;O00499-6;O00499-11;O00499-3;O00499-2;O00499-5;O00499	Myc box-dependent-interacting protein 1	BIN1
P22234;P22234-2	P22234;P22234-2	Multifunctional protein ADE2;Phosphoribosylaminoimidazole-succinocarboxamide synthase;Phosphoribosylaminoimidazole carboxylase	PAICS
Q15126	Q15126	Phosphomevalonate kinase	PMVK
Q14315-2;Q14315	Q14315-2;Q14315	Filamin-C	FLNC
Q05682-5;Q05682-4;Q05682-3;Q05682-6;Q05682-2;Q05682	Q05682-5;Q05682-4;Q05682-3;Q05682-6;Q05682-2;Q05682	Caldesmon	CALD1
P30086	P30086	Phosphatidylethanolamine-binding protein 1;Hippocampal cholinergic neurostimulating peptide	PEBP1
P16403	P16403	Histone H1.2	HIST1H1C
P17858;P17858-2	P17858;P17858-2	ATP-dependent 6-phosphofructokinase, liver type	PFKL
Q15417-3;Q15417;Q15417-2	Q15417-3;Q15417;Q15417-2	Calponin-3	CNN3
P20810-9;P20810-10;P20810-7;P20810-6;P20810-4;P20810-8;P20810;P20810-5;P20810-2;P20810-3	P20810-9;P20810-10;P20810-7;P20810-6;P20810-4;P20810-8;P20810;P20810-5;P20810-2;P20810-3	Calpastatin	CAST
Q13162	Q13162	Peroxiredoxin-4	PRDX4
P55769	P55769	NHP2-like protein 1;NHP2-like protein 1, N-terminally processed	NHP2L1
Q9NZM1-6;Q9NZM1;Q9NZM1-2;Q9NZM1-3;Q9NZM1-5;Q9NZM1-7;Q9NZM1-8;Q9NZM1-4	Q9NZM1-6;Q9NZM1;Q9NZM1-2;Q9NZM1-3;Q9NZM1-5	Myoferlin	MYOF
P05141;Q9H0C2	P05141	ADP/ATP translocase 2;ADP/ATP translocase 2, N-terminally processed	SLC25A5
Q14204	Q14204	Cytoplasmic dynein 1 heavy chain 1	DYNC1H1
Q92922	Q92922	SWI/SNF complex subunit SMARCC1	SMARCC1
P24928;P24928-2	P24928;P24928-2	DNA-directed RNA polymerase II subunit RPB1	POLR2A
Q7Z6Z7-2;Q7Z6Z7-3;Q7Z6Z7	Q7Z6Z7-2;Q7Z6Z7-3;Q7Z6Z7	E3 ubiquitin-protein ligase HUWE1	HUWE1
Q05655;Q05655-2	Q05655;Q05655-2	Protein kinase C delta type;Protein kinase C delta type regulatory subunit;Protein kinase C delta type catalytic subunit	PRKCD
Q01082;Q01082-3;Q01082-2;P11277-3;P11277;P11277-2;O15020-2;O15020	Q01082;Q01082-3;Q01082-2	Spectrin beta chain, non-erythrocytic 1	SPTBN1
P04040	P04040	Catalase	CAT
P11766	P11766	Alcohol dehydrogenase class-3	ADH5
Q9Y5K6	Q9Y5K6	CD2-associated protein	CD2AP
Q9UHD9	Q9UHD9	Ubiquilin-2	UBQLN2
Q8N163-2;Q8N163	Q8N163-2;Q8N163	Cell cycle and apoptosis regulator protein 2	CCAR2
P55084-2;P55084	P55084-2;P55084	Trifunctional enzyme subunit beta, mitochondrial;3-ketoacyl-CoA thiolase	HADHB
Q52LW3;Q52LW3-2	Q52LW3	Rho GTPase-activating protein 29	ARHGAP29
P13073	P13073	Cytochrome c oxidase subunit 4 isoform 1, mitochondrial	COX4I1
P37802;P37802-2;Q9UI15	P37802;P37802-2	Transgelin-2	TAGLN2
Q9UKV3-5;Q9UKV3;Q9UKV3-3;Q9UKV3-2	Q9UKV3-5;Q9UKV3	Apoptotic chromatin condensation inducer in the nucleus	ACIN1
Q6UN15;Q6UN15-3;Q6UN15-5;Q6UN15-4	Q6UN15;Q6UN15-3;Q6UN15-5;Q6UN15-4	Pre-mRNA 3-end-processing factor FIP1	FIP1L1
P04259;CON__Q8VED5;CON__P12035;P12035;Q01546;CON__P19013;P19013	P04259	Keratin, type II cytoskeletal 6B	KRT6B
P07355;P07355-2;A6NMY6	P07355;P07355-2;A6NMY6	Annexin A2;Putative annexin A2-like protein	ANXA2;ANXA2P2
Q96GU1-2;Q96GU1	Q96GU1-2;Q96GU1	P antigen family member 5	PAGE5
P53597	P53597	Succinyl-CoA ligase [ADP/GDP-forming] subunit alpha, mitochondrial	SUCLG1
Q15075	Q15075	Early endosome antigen 1	EEA1
Q96B97-2;Q96B97;Q96B97-3	Q96B97-2;Q96B97;Q96B97-3	SH3 domain-containing kinase-binding protein 1	SH3KBP1
Q15427	Q15427	Splicing factor 3B subunit 4	SF3B4
P80723;P80723-2	P80723;P80723-2	Brain acid soluble protein 1	BASP1
O15231-3;O15231-2	O15231-3;O15231-2	Zinc finger protein 185	ZNF185
P22676;P05937-2;P05937	P22676	Calretinin	CALB2
Q16643;Q16643-2;Q16643-3	Q16643;Q16643-2;Q16643-3	Drebrin	DBN1
P30101	P30101	Protein disulfide-isomerase A3	PDIA3
P35579;P35579-2;P35749-4;P35749-3;P35749;P35749-2	P35579;P35579-2	Myosin-9	MYH9
P78504-2;P78504	P78504-2;P78504	Protein jagged-1	JAG1
P63261	P63261	Actin, cytoplasmic 2;Actin, cytoplasmic 2, N-terminally processed	ACTG1
P30043	P30043	Flavin reductase (NADPH)	BLVRB
P49454	P49454	Centromere protein F	CENPF
O95865	O95865	N(G),N(G)-dimethylarginine dimethylaminohydrolase 2	DDAH2
P00558;P00558-2;P07205	P00558;P00558-2	Phosphoglycerate kinase 1	PGK1
Q15785	Q15785	Mitochondrial import receptor subunit TOM34	TOMM34
Q9BV36-2;Q9BV36-4;Q9BV36;Q9BV36-5	Q9BV36-2;Q9BV36-4;Q9BV36;Q9BV36-5	Melanophilin	MLPH
Q9NX40;Q9NX40-3;Q9NX40-2;Q9NX40-4	Q9NX40;Q9NX40-3;Q9NX40-2;Q9NX40-4	OCIA domain-containing protein 1	OCIAD1
Q9H6S3;Q9H6S3-3;Q9H6S3-2	Q9H6S3;Q9H6S3-3	Epidermal growth factor receptor kinase substrate 8-like protein 2	EPS8L2
Q15149-4;Q15149-7;Q15149-8;Q15149-9;Q15149-5;Q15149-6;Q15149-3;Q15149-2;Q15149	Q15149-4;Q15149-7;Q15149-8;Q15149-9;Q15149-5;Q15149-6;Q15149-3;Q15149-2;Q15149	Plectin	PLEC
P40123;P40123-2;P40123-3	P40123;P40123-2	Adenylyl cyclase-associated protein 2	CAP2
P12270;P12270-2	P12270	Nucleoprotein TPR	TPR
Q07000;P30508;P30505;Q29963;Q9TNN7;P30501;Q29865;P30510;P30504;P04222	Q07000;P30508;P30505;Q29963;Q9TNN7;P30501;Q29865;P30510;P30504	HLA class I histocompatibility antigen, Cw-15 alpha chain;HLA class I histocompatibility antigen, Cw-12 alpha chain;HLA class I histocompatibility antigen, Cw-8 alpha chain;HLA class I histocompatibility antigen, Cw-6 alpha chain;HLA class I histocompatibility antigen, Cw-5 alpha chain;HLA class I histocompatibility antigen, Cw-2 alpha chain;HLA class I histocompatibility antigen, Cw-18 alpha cha…	HLA-C
Q9UQ35;Q9UQ35-2;Q9UQ35-3	Q9UQ35	Serine/arginine repetitive matrix protein 2	SRRM2
Q9UHB6-2;Q9UHB6-5;Q9UHB6;Q9UHB6-4;Q9UHB6-3	Q9UHB6-2;Q9UHB6-5;Q9UHB6;Q9UHB6-4;Q9UHB6-3	LIM domain and actin-binding protein 1	LIMA1
Q8IVF2-3;Q8IVF2;Q8IVF2-2	Q8IVF2-3;Q8IVF2	Protein AHNAK2	AHNAK2
P05556;P05556-2;P05556-5;P05556-4;P05556-3	P05556;P05556-2;P05556-5;P05556-4;P05556-3	Integrin beta-1	ITGB1
Q14980-2;Q14980;Q14980-4;Q14980-3;Q14980-5	Q14980-2;Q14980;Q14980-4;Q14980-3	Nuclear mitotic apparatus protein 1	NUMA1
Q9UBR2	Q9UBR2	Cathepsin Z	CTSZ
Q9HC38-2;Q9HC38;Q9HC38-3	Q9HC38-2;Q9HC38	Glyoxalase domain-containing protein 4	GLOD4
Q1KMD3	Q1KMD3	Heterogeneous nuclear ribonucleoprotein U-like protein 2	HNRNPUL2
Q8NBJ4-2;Q8NBJ4	Q8NBJ4-2;Q8NBJ4	Golgi membrane protein 1	GOLM1
P22413	P22413	Ectonucleotide pyrophosphatase/phosphodiesterase family member 1;Alkaline phosphodiesterase I;Nucleotide pyrophosphatase	ENPP1
P23526;P23526-2	P23526;P23526-2	Adenosylhomocysteinase	AHCY
Q12874	Q12874	Splicing factor 3A subunit 3	SF3A3
Q01844-6;Q01844-3;Q01844;Q01844-5;Q01844-2;Q01844-4	Q01844-6;Q01844-3;Q01844;Q01844-5;Q01844-2	RNA-binding protein EWS	EWSR1
P27824;P27824-2;P27824-3	P27824;P27824-2;P27824-3	Calnexin	CANX
P63000;P63000-2;P60763	P63000;P63000-2;P60763	Ras-related C3 botulinum toxin substrate 1;Ras-related C3 botulinum toxin substrate 3	RAC1;RAC3
O75533;O75533-2	O75533	Splicing factor 3B subunit 1	SF3B1
Q15102	Q15102	Platelet-activating factor acetylhydrolase IB subunit gamma	PAFAH1B3
O43707;O43707-2;O43707-3	O43707;O43707-2;O43707-3	Alpha-actinin-4	ACTN4
P18669;Q8N0Y7;P15259	P18669;Q8N0Y7	Phosphoglycerate mutase 1;Probable phosphoglycerate mutase 4	PGAM1;PGAM4
P46013;P46013-2	P46013;P46013-2	Antigen KI-67	MKI67
Q96HC4;Q96HC4-7;Q96HC4-4;Q96HC4-6;Q96HC4-3;Q96HC4-2	Q96HC4;Q96HC4-7;Q96HC4-4;Q96HC4-6	PDZ and LIM domain protein 5	PDLIM5
Q9UNF1;Q9UNF1-2;Q9Y5V3;Q9Y5V3-2	Q9UNF1;Q9UNF1-2	Melanoma-associated antigen D2	MAGED2
P29590-2;P29590-5;P29590-9;P29590-3;P29590-8;P29590;P29590-4;P29590-12;P29590-13;P29590-11;P29590-14;P29590-10	P29590-2;P29590-5;P29590-9;P29590-3;P29590-8;P29590;P29590-4;P29590-12;P29590-13;P29590-11;P29590-14;P29590-10	Protein PML	PML
P08670;P41219;P41219-2;Q16352;P07197-2;P07196;P07197;P12036-2;P12036	P08670	Vimentin	VIM
P11498;P11498-2	P11498;P11498-2	Pyruvate carboxylase, mitochondrial	PC
P42167;P42167-2	P42167;P42167-2	Lamina-associated polypeptide 2, isoforms beta/gamma;Thymopoietin;Thymopentin	TMPO
O75396	O75396	Vesicle-trafficking protein SEC22b	SEC22B
O60437	O60437	Periplakin	PPL
O60784-3;O60784;O60784-4;O60784-2	O60784-3;O60784;O60784-4;O60784-2	Target of Myb protein 1	TOM1
P84090	P84090	Enhancer of rudimentary homolog	ERH
Q9Y2X3	Q9Y2X3	Nucleolar protein 58	NOP58
Q9BWD1;Q9BWD1-2	Q9BWD1;Q9BWD1-2	Acetyl-CoA acetyltransferase, cytosolic	ACAT2
P55196;P55196-5;P55196-1;P55196-3;P55196-2;P55196-6	P55196;P55196-5;P55196-1;P55196-3;P55196-2;P55196-6	Afadin	MLLT4
P12429	P12429	Annexin A3	ANXA3
O43399;O43399-5;O43399-7	O43399;O43399-5;O43399-7	Tumor protein D54	TPD52L2
P05783;CON__H-INV:HIT000015463;CON__Q92764;CON__Q497I4;Q92764	P05783	Keratin, type I cytoskeletal 18	KRT18
O14907	O14907	Tax1-binding protein 3	TAX1BP3
P02788-2;P02788	P02788-2;P02788	Lactotransferrin;Lactoferricin-H;Kaliocin-1;Lactoferroxin-A;Lactoferroxin-B;Lactoferroxin-C	LTF
O43294-2;O43294	O43294-2;O43294	Transforming growth factor beta-1-induced transcript 1 protein	TGFB1I1
Q96CX2;Q6ZWB6	Q96CX2	BTB/POZ domain-containing protein KCTD12	KCTD12
Q9Y490;Q9Y4G6	Q9Y490	Talin-1	TLN1
Q99536;Q99536-3;Q99536-2	Q99536;Q99536-3	Synaptic vesicle membrane protein VAT-1 homolog	VAT1
Q15836	Q15836	Vesicle-associated membrane protein 3	VAMP3
P30622-2;P30622-1;P30622	P30622-2;P30622-1;P30622	CAP-Gly domain-containing linker protein 1	CLIP1
P49792;P0DJD0;P0DJD1;Q7Z3J3;A6NKT7;Q99666;O14715	P49792	E3 SUMO-protein ligase RanBP2	RANBP2
Q27J81-2;Q27J81;Q27J81-3	Q27J81-2;Q27J81	Inverted formin-2	INF2
Q07812-5;Q07812-7;Q07812-8;Q07812;Q07812-2;Q07812-6	Q07812-5;Q07812-7;Q07812-8;Q07812;Q07812-2	Apoptosis regulator BAX	BAX
P09211	P09211	Glutathione S-transferase P	GSTP1
P30085;P30085-2	P30085	UMP-CMP kinase	CMPK1
Q6P1N0-2;Q6P1N0	Q6P1N0-2;Q6P1N0	Coiled-coil and C2 domain-containing protein 1A	CC2D1A
P42166;P42167-3	P42166	Lamina-associated polypeptide 2, isoform alpha;Thymopoietin;Thymopentin	TMPO
O75792	O75792	Ribonuclease H2 subunit A	RNASEH2A
P30530-2;P30530	P30530-2;P30530	Tyrosine-protein kinase receptor UFO	AXL
Q96PU5-9;Q96PU5-4;Q96PU5-2;Q96PU5-6;Q96PU5-5;Q96PU5-7;Q96PU5;Q96PU5-3	Q96PU5-9;Q96PU5-4;Q96PU5-2;Q96PU5-6;Q96PU5-5;Q96PU5-7;Q96PU5;Q96PU5-3	E3 ubiquitin-protein ligase NEDD4-like	NEDD4L
Q9Y6N5	Q9Y6N5	Sulfide:quinone oxidoreductase, mitochondrial	SQRDL
A0MZ66-8;A0MZ66-4;A0MZ66-5;A0MZ66-6;A0MZ66;A0MZ66-3;A0MZ66-7;A0MZ66-2	A0MZ66-8;A0MZ66-4;A0MZ66-5;A0MZ66-6;A0MZ66;A0MZ66-3;A0MZ66-7	Shootin-1	KIAA1598
Q9BZF9-2;Q9BZF9	Q9BZF9-2;Q9BZF9	Uveal autoantigen with coiled-coil domains and ankyrin repeats	UACA
Q13423	Q13423	NAD(P) transhydrogenase, mitochondrial	NNT
Q8NFC6;Q96IK1-2;Q96IK1	Q8NFC6	Biorientation of chromosomes in cell division protein 1-like 1	BOD1L1
Q13561;Q13561-3;Q13561-2	Q13561;Q13561-3;Q13561-2	Dynactin subunit 2	DCTN2
Q99878;Q96KK5;Q9BTM1;Q16777;Q6FI13;P20671;P0C0S8;Q93077;Q7L7L0;P04908;Q9BTM1-2	Q99878;Q96KK5;Q9BTM1;Q16777;Q6FI13;P20671;P0C0S8;Q93077;Q7L7L0;P04908;Q9BTM1-2	Histone H2A type 1-J;Histone H2A type 1-H;Histone H2A.J;Histone H2A type 2-C;Histone H2A type 2-A;Histone H2A type 1-D;Histone H2A type 1;Histone H2A type 1-C;Histone H2A type 3;Histone H2A type 1-B/E	HIST1H2AJ;HIST1H2AH;H2AFJ;HIST2H2AC;HIST2H2AA3;HIST1H2AD;HIST1H2AG;HIST1H2AC;HIST3H2A;HIST1H2AB
P46821;P78559;P78559-2	P46821	Microtubule-associated protein 1B;MAP1B heavy chain;MAP1 light chain LC1	MAP1B
Q14764	Q14764	Major vault protein	MVP
P17980	P17980	26S protease regulatory subunit 6A	PSMC3
P18206-2;P18206;P18206-3	P18206-2;P18206	Vinculin	VCL
Q9NV96-2;Q9NV96;Q9NV96-3	Q9NV96-2;Q9NV96;Q9NV96-3	Cell cycle control protein 50A	TMEM30A
Q8NBX0	Q8NBX0	Saccharopine dehydrogenase-like oxidoreductase	SCCPDH
Q13428;Q13428-3;Q13428-4;Q13428-2;Q13428-8;Q13428-6;Q13428-7;Q13428-5	Q13428;Q13428-3;Q13428-4;Q13428-2;Q13428-8;Q13428-6;Q13428-7;Q13428-5	Treacle protein	TCOF1
P07942	P07942	Laminin subunit beta-1	LAMB1
P53396;P53396-2;P53396-3	P53396;P53396-2;P53396-3	ATP-citrate synthase	ACLY
P78344;P78344-2	P78344;P78344-2	Eukaryotic translation initiation factor 4 gamma 2	EIF4G2
Q14683	Q14683	Structural maintenance of chromosomes protein 1A	SMC1A
P54578-2;P54578-3;P54578	P54578-2;P54578-3;P54578	Ubiquitin carboxyl-terminal hydrolase 14	USP14
O43396	O43396	Thioredoxin-like protein 1	TXNL1
Q8IWE2;Q8IWE2-2	Q8IWE2;Q8IWE2-2	Protein NOXP20	FAM114A1
Q6WCQ1;Q6WCQ1-2;Q6WCQ1-3	Q6WCQ1;Q6WCQ1-2;Q6WCQ1-3	Myosin phosphatase Rho-interacting protein	MPRIP
Q9NXV6	Q9NXV6	CDKN2A-interacting protein	CDKN2AIP
P18583-6;P18583-2;P18583-10;P18583-3;P18583-4;P18583-7;P18583;P18583-5;P18583-9;P18583-8	P18583-6;P18583-2;P18583-10;P18583-3;P18583-4;P18583-7;P18583;P18583-5;P18583-9;P18583-8	Protein SON	SON
Q5SSJ5;Q5SSJ5-5;Q5SSJ5-3;Q5SSJ5-2	Q5SSJ5;Q5SSJ5-5	Heterochromatin protein 1-binding protein 3	HP1BP3
Q14203-5;Q14203-2;Q14203-3;Q14203-4;Q14203-6;Q14203	Q14203-5;Q14203-2;Q14203-3;Q14203-4;Q14203-6;Q14203	Dynactin subunit 1	DCTN1
